# Supplementary material for: Transcriptional Specificity Analysis of Testis and Epididymis Tissues in Donkey
Source: Genes (Basel). 2022 Dec 11;13(12):2339. doi: 10.3390/genes13122339 (PMC9777602; doi:10.3390/genes13122339)
Supplement: Supplementary file 1 [file genes-13-02339-s001.zip]

Archive with 7 entries (6 files):
- genes-2023081-supplementary/
- genes-2023081-supplementary/Figure S1.pdf
- genes-2023081-supplementary/Supplementary Table S1.xlsx
- genes-2023081-supplementary/Supplementary Table S2.xlsx
- genes-2023081-supplementary/Supplementary Table S3.xlsx
- genes-2023081-supplementary/Supplementary Table S4.xlsx
- genes-2023081-supplementary/Supplementary Table S5.xlsx
