# Supplementary material for: Transcriptional Specificity Analysis of Testis and Epididymis Tissues in Donkey
Source: Genes (Basel). 2022 Dec 11;13(12):2339. doi: 10.3390/genes13122339 (PMC9777602; doi:10.3390/genes13122339)
Supplement: Supplementary file 1 [file genes-13-02339-s001.zip › genes-2023081-supplementary/Supplementary Table S1.xlsx]

## Sheet: Sheet1
Statistical information of transcriptome sequencing data in donkey and horse
Sample	Run	Raw base(bp)	Clean base(bp)	GC content(%)	Total reads	Mapped reads	Mapping rate(%)
Donkey_E_1	SRR8184579	45072866	45072866	49	22536433	20930138	0.9287
Donkey_E_2	SRR8386147	45168232	45195290	52	22584116	21107112	0.9346
Donkey_E_3	SRR8386148	45986834	45168232	49.5	22993417	21634689	0.9409
Donkey_E_4	SRR8386150	45368806	45986834	49	22684403	21222237	0.9355
Donkey_T_1	SRR8184580	45195290	44559492	52	22597645	21045556	0.9313
Donkey_T_2	SRR8386149	44559492	45368806	50	22279746	20929979	0.9394
Donkey_T_3	SRR8386151	45353470	45353470	50.5	22676735	21258623	0.9375
Donkey_T_4	SRR8386152	45692030	45692030	50.5	22846015	21378619	0.9358
Horse_T_1	SRR5852874	59523578	58878436	49.5	29439218	28252840	0.9597
Horse_T_2	SRR5852875	61727216	60970536	49	30485268	29232711	0.9589
Horse_T_3	SRR5852876	53956064	53358352	49	26679176	25552155	0.9578
Horse_T_4	SRR8303652	62041338	60656034	49.5	30328017	28850571	0.9513
Horse_T_5	SRR8303653	61721592	60461768	49	30230884	28761296	0.9514
Horse_T_6	SRR8303655	74459300	72818962	49	36409481	34615120	0.9507
Horse_T_7	SRR8303656	73099626	71488128	50	35744064	33907279	0.9486
Horse_T_8	SRR8303660	92420914	90019770	49.5	45009885	42805661	0.951
