# Supplementary material for: Transcriptional Specificity Analysis of Testis and Epididymis Tissues in Donkey
Source: Genes (Basel). 2022 Dec 11;13(12):2339. doi: 10.3390/genes13122339 (PMC9777602; doi:10.3390/genes13122339)
Supplement: Supplementary file 1 [file genes-13-02339-s001.zip › genes-2023081-supplementary/Supplementary Table S2.xlsx]

## Sheet: Compare group 1
Functional analysis of DEGs in donkey testis tissues (comparative grouping between testis and epididymis tissues in donkey)
#Term	Database	ID	Input number	Background number	P-Value	Corrected P-Value	Input	Hyperlink
integral component of membrane	Gene Ontology	GO:0016021	60	5373	2.63437e-12	2.48421e-09	Olfr714|Olfr802|Olfr24|Olfr738|Olfr808|Paqr5|Mc2r|Igsf11|Dmbt1|Slc22a6|Nmbr|Gprc5a|Clrn3|Olfr1509|Xkr4|Hcn1|Tmem270|Olfr460|Gpr158|Prokr2|Kcnv2|C8a|Ffar2|Sppl2c|Olfr267|Tyr|Plppr5|Duoxa2|Gucy2d|Olfr544|Opn1sw|Olfr978|Tas2r139|Gabrr2|Cd177|Sez6l|Grm6|Htr4|Olfr1412|Mogat2|Htr3a|Glt6d1|Muc13|Olfr161|Crhr1|Tmem212|Gpr182|Kcnq2|Olfr378|Grm1|Dcc|Cnga2|Csmd1|Nphs2|Aqp12|Syt14|Asprv1|Olfr1415|Cacng2|Has1	http://amigo.geneontology.org/amigo/term/GO:0016021
membrane	Gene Ontology	GO:0016020	64	6528	1.02216e-10	4.8195e-08	Abhd16b|Dytn|Olfr24|Cyp4a14|Paqr5|Ckmt1|Mc2r|Igsf11|Dmbt1|Krt1|Nmbr|Acsbg2|Psca|Gprc5a|Clrn3|Olfr1509|Diras2|Xkr4|Hcn1|Tmem270|Gpr158|Prokr2|Kcnv2|C8a|Rph3a|Nlrp10|Ffar2|Sppl2c|Pkdrej|Tyr|Plppr5|Duoxa2|Gucy2d|Syt14|Opn1sw|Tas2r139|Gabrr2|Cd177|Sez6l|Nlrp6|Mogat2|Htr3a|Glt6d1|Muc13|Grm6|Gp2|Crhr1|Drg1|Tmem212|Gpr182|Kcnq2|Slc22a6|Grm1|Dcc|Cnga2|Csmd1|Nphs2|Aqp12|Pnpla5|Asprv1|Cacng2|Htr4|Has1|Rtn4…	http://amigo.geneontology.org/amigo/term/GO:0016020
sequence-specific double-stranded DNA binding	Gene Ontology	GO:1990837	17	511	2.27361e-10	7.14672e-08	Isx|Gfi1b|Lhx5|Mnx1|Onecut1|Cdx2|Sox14|Figla|Foxa1|Nr1i2|Zic4|Foxa2|Snai3|Skor2|Olig3|Rax|Pou4f3	http://amigo.geneontology.org/amigo/term/GO:1990837
plasma membrane	Gene Ontology	GO:0005886	47	4216	1.62976e-09	3.84215e-07	Dytn|Gfi1b|Diras2|Paqr5|Mc2r|Igsf11|Dcc|Krt1|Nmbr|Psca|Gprc5a|Kcnv2|Olfr1509|Htr4|Xkr4|Adh1|Hcn1|Gpr158|Prokr2|Olfr24|C8a|Rph3a|Nlrp10|Ffar2|Pkdrej|Plppr5|Duoxa2|Gucy2d|Cldn34c4|Gabrr2|Cd177|Sez6l|Nlrp6|Htr3a|Muc13|Grm6|Gp2|Crhr1|Drg1|Gpr182|Kcnq2|Slc22a6|Cnga2|Nphs2|Cacng2|Grm1|Rtn4rl2	http://amigo.geneontology.org/amigo/term/GO:0005886
G protein-coupled receptor signaling pathway	Gene Ontology	GO:0007186	26	1644	2.15245e-08	4.05953e-06	Olfr714|Olfr802|Olfr738|Olfr808|Mc2r|Nmbr|Gprc5a|Olfr24|Olfr1509|Olfr460|Gpr158|Ffar2|Olfr267|Olfr544|Opn1sw|Olfr978|Tas2r139|Htr4|Olfr1412|Olfr1415|Olfr161|Gpr182|Olfr378|Prokr2|Grm6|Grm1	http://amigo.geneontology.org/amigo/term/GO:0007186
signal transduction	Gene Ontology	GO:0007165	21	1142	4.8576e-08	7.63452e-06	Plppr5|Drg1|Gucy2d|Opn1sw|Diras2|Gpr182|Tas2r139|Gabrr2|Gpr158|Mc2r|Htr4|Olfr24|Prokr2|Nmbr|Htr3a|Ffar2|Grm6|Gprc5a|Grm1|Olfr1509|Crhr1	http://amigo.geneontology.org/amigo/term/GO:0007165
cell differentiation	Gene Ontology	GO:0030154	19	1004	1.4411e-07	1.94137e-05	Pou6f2|Sox14|Nr1i2|Paqr5|Onecut1|Cdx2|Ccdc87|Figla|Insm1|Foxa1|Dmbt1|Foxa2|Dnmt3l|Acsbg2|Ina|Fgf6|Rnf151|Fgf23|Pou4f3	http://amigo.geneontology.org/amigo/term/GO:0030154
G protein-coupled receptor activity	Gene Ontology	GO:0004930	15	652	2.98542e-07	3.51906e-05	Opn1sw|Tas2r139|Gpr182|Gpr158|Mc2r|Htr4|Olfr24|Prokr2|Nmbr|Ffar2|Grm6|Gprc5a|Grm1|Olfr1509|Crhr1	http://amigo.geneontology.org/amigo/term/GO:0004930
DNA-binding transcription factor activity, RNA polymerase II-specific	Gene Ontology	GO:0000981	11	364	9.57329e-07	0.000100307	Isx|Lhx5|Onecut1|Sox14|Figla|Foxa1|Zic4|Foxa2|Snai3|Skor2|Skor1	http://amigo.geneontology.org/amigo/term/GO:0000981
regulation of transcription, DNA-templated	Gene Ontology	GO:0006355	17	1075	7.18584e-06	0.000677624	Pou6f2|Isx|Gfi1b|Lhx5|Cdx2|Sox14|Tbr1|Actrt1|Foxa1|Nr1i2|Foxa2|Vgll2|Snai3|Mnx1|Olig3|Rax|Pou4f3	http://amigo.geneontology.org/amigo/term/GO:0006355
RNA polymerase II cis-regulatory region sequence-specific DNA binding	Gene Ontology	GO:0000978	13	669	1.12302e-05	0.000962735	Onecut1|Cdx2|Tbr1|Figla|Insm1|Foxa1|Nr1i2|Foxa2|Snai3|Skor1|Skor2|Rax|Pou4f3	http://amigo.geneontology.org/amigo/term/GO:0000978
endocrine pancreas development	Gene Ontology	GO:0031018	4	39	3.88714e-05	0.00305464	Onecut1|Foxa2|Mnx1|Insm1	http://amigo.geneontology.org/amigo/term/GO:0031018
sensory perception of smell	Gene Ontology	GO:0007608	16	1136	5.31771e-05	0.00385739	Olfr714|Olfr802|Gucy2d|Olfr544|Olfr738|Olfr978|Olfr460|Olfr378|Olfr808|Cnga2|Olfr1412|Olfr1415|Olfr161|Olfr267|Olfr24|Olfr1509	http://amigo.geneontology.org/amigo/term/GO:0007608
triglyceride catabolic process	Gene Ontology	GO:0019433	3	16	7.67389e-05	0.00516891	Cps1|Pnpla5|Apoc3	http://amigo.geneontology.org/amigo/term/GO:0019433
DNA binding	Gene Ontology	GO:0003677	20	1725	8.88972e-05	0.00558867	Pou6f2|Isx|Gfi1b|Lhx5|Nr1i2|Onecut1|Cdx2|Sox14|Tbr1|Figla|Insm1|Foxa1|Dmbt1|Zic4|Foxa2|Snai3|Mnx1|Olig3|Rax|Pou4f3	http://amigo.geneontology.org/amigo/term/GO:0003677
multicellular organism development	Gene Ontology	GO:0007275	15	1092	0.000120291	0.00669983	Pou6f2|Gfi1b|Cdx2|Paqr5|Dcc|Figla|Insm1|Foxa1|Dmbt1|Foxa2|Mab21l2|Acsbg2|Fgf6|Ina|Rax	http://amigo.geneontology.org/amigo/term/GO:0007275
dorsal/ventral neural tube patterning	Gene Ontology	GO:0021904	3	19	0.000120782	0.00669983	Foxa1|Foxa2|Mnx1	http://amigo.geneontology.org/amigo/term/GO:0021904
ion channel activity	Gene Ontology	GO:0005216	6	172	0.000143381	0.00751158	Hcn1|Gabrr2|Kcnq2|Cnga2|Htr3a|Kcnv2	http://amigo.geneontology.org/amigo/term/GO:0005216
olfactory receptor activity	Gene Ontology	GO:0004984	15	1141	0.000192161	0.00953723	Olfr714|Olfr802|Gucy2d|Olfr544|Olfr738|Olfr978|Olfr460|Olfr378|Olfr808|Olfr1412|Olfr1415|Olfr161|Olfr267|Olfr24|Olfr1509	http://amigo.geneontology.org/amigo/term/GO:0004984
voltage-gated potassium channel activity	Gene Ontology	GO:0005249	4	63	0.000222415	0.0104869	Hcn1|Cnga2|Kcnq2|Kcnv2	http://amigo.geneontology.org/amigo/term/GO:0005249
anatomical structure morphogenesis	Gene Ontology	GO:0009653	4	64	0.000235511	0.0105756	Foxa1|Onecut1|Foxa2|Sox14	http://amigo.geneontology.org/amigo/term/GO:0009653
RNA polymerase II transcription regulatory region sequence-specific DNA binding	Gene Ontology	GO:0000977	8	366	0.000266523	0.0114242	Isx|Lhx5|Cdx2|Tbr1|Figla|Nr1i2|Zic4|Snai3	http://amigo.geneontology.org/amigo/term/GO:0000977
DNA-binding transcription activator activity, RNA polymerase II-specific	Gene Ontology	GO:0001228	9	490	0.00038859	0.0159322	Pou6f2|Onecut1|Tbr1|Figla|Foxa1|Nr1i2|Foxa2|Rax|Pou4f3	http://amigo.geneontology.org/amigo/term/GO:0001228
transcription regulator complex	Gene Ontology	GO:0005667	7	298	0.000425175	0.0161182	Gfi1b|Sox14|Figla|Pou4f3|Snai3|Skor2|Skor1	http://amigo.geneontology.org/amigo/term/GO:0005667
integral component of plasma membrane	Gene Ontology	GO:0005887	15	1232	0.000427312	0.0161182	Htr4|Plppr5|Opn1sw|Hcn1|Gabrr2|Kcnk15|Kcnq2|Slc22a6|Grm1|Prokr2|Nmbr|Htr3a|Grm6|Has1|Olfr1509	http://amigo.geneontology.org/amigo/term/GO:0005887
potassium channel activity	Gene Ontology	GO:0005267	4	80	0.000528382	0.0181548	Hcn1|Kcnk15|Kcnq2|Kcnv2	http://amigo.geneontology.org/amigo/term/GO:0005267
positive regulation of fertilization	Gene Ontology	GO:1905516	2	6	0.000528441	0.0181548	Prss37|Ccdc87	http://amigo.geneontology.org/amigo/term/GO:1905516
response to stimulus	Gene Ontology	GO:0050896	6	222	0.00053906	0.0181548	Opn1sw|Tas2r139|Cnga2|Grm6|Olfr24|Olfr1509	http://amigo.geneontology.org/amigo/term/GO:0050896
spinal cord motor neuron cell fate specification	Gene Ontology	GO:0021520	2	7	0.000677461	0.0212948	Mnx1|Olig3	http://amigo.geneontology.org/amigo/term/GO:0021520
connective tissue development	Gene Ontology	GO:0061448	2	7	0.000677461	0.0212948	Foxa1|Foxa2	http://amigo.geneontology.org/amigo/term/GO:0061448
regulation of transcription by RNA polymerase II	Gene Ontology	GO:0006357	10	652	0.00073931	0.0223282	Isx|Onecut1|Cdx2|Figla|Foxa1|Zic4|Foxa2|Vgll2|Snai3|Pou4f3	http://amigo.geneontology.org/amigo/term/GO:0006357
neuron projection	Gene Ontology	GO:0043005	9	539	0.00075769	0.0223282	Atcay|Stmn3|Gabrr2|Rph3a|Htr3a|Cacng2|Rtn4rl2|Grm1|Crhr1	http://amigo.geneontology.org/amigo/term/GO:0043005
sequence-specific DNA binding	Gene Ontology	GO:0043565	10	672	0.000925937	0.0264594	Isx|Lhx5|Cdx2|Figla|Foxa1|Nr1i2|Foxa2|Mnx1|Rax|Pou4f3	http://amigo.geneontology.org/amigo/term/GO:0043565
intracellular cAMP-activated cation channel activity	Gene Ontology	GO:0005222	2	9	0.00102904	0.0278423	Hcn1|Cnga2	http://amigo.geneontology.org/amigo/term/GO:0005222
positive regulation of smoothened signaling pathway	Gene Ontology	GO:0045880	3	42	0.00103338	0.0278423	Foxa1|Foxa2|Skor2	http://amigo.geneontology.org/amigo/term/GO:0045880
positive regulation of acrosome reaction	Gene Ontology	GO:2000344	2	11	0.00145095	0.0369797	Prss37|Ccdc87	http://amigo.geneontology.org/amigo/term/GO:2000344
behavioral response to ethanol	Gene Ontology	GO:0048149	2	11	0.00145095	0.0369797	Adh1|Crhr1	http://amigo.geneontology.org/amigo/term/GO:0048149
potassium ion transmembrane transport	Gene Ontology	GO:0071805	4	107	0.00149628	0.0371314	Hcn1|Kcnk15|Kcnq2|Kcnv2	http://amigo.geneontology.org/amigo/term/GO:0071805
negative regulation of transcription by RNA polymerase II	Gene Ontology	GO:0000122	11	853	0.00161261	0.038992	Gfi1b|Cdx2|Tbr1|Insm1|Foxa1|Nr1i2|Olig3|Snai3|Skor2|Hba-x|Skor1	http://amigo.geneontology.org/amigo/term/GO:0000122
Schaffer collateral - CA1 synapse	Gene Ontology	GO:0098685	4	113	0.00181493	0.0406948	Dcc|Cacng2|Ina|Grm1	http://amigo.geneontology.org/amigo/term/GO:0098685
regulation of membrane potential	Gene Ontology	GO:0042391	4	113	0.00181493	0.0406948	Hcn1|Gabrr2|Cacng2|Htr3a	http://amigo.geneontology.org/amigo/term/GO:0042391
DNA-binding transcription factor activity	Gene Ontology	GO:0003700	10	738	0.00183467	0.0406948	Pou6f2|Onecut1|Cdx2|Tbr1|Insm1|Foxa1|Nr1i2|Foxa2|Snai3|Pou4f3	http://amigo.geneontology.org/amigo/term/GO:0003700
positive regulation of intracellular estrogen receptor signaling pathway	Gene Ontology	GO:0033148	2	13	0.00194196	0.0406948	Foxa1|Srarp	http://amigo.geneontology.org/amigo/term/GO:0033148
membrane hyperpolarization	Gene Ontology	GO:0060081	2	13	0.00194196	0.0406948	Cacng2|Kcnq2	http://amigo.geneontology.org/amigo/term/GO:0060081
lung epithelial cell differentiation	Gene Ontology	GO:0060487	2	13	0.00194196	0.0406948	Foxa1|Foxa2	http://amigo.geneontology.org/amigo/term/GO:0060487
serotonin binding	Gene Ontology	GO:0051378	2	14	0.00221298	0.0453662	Htr4|Htr3a	http://amigo.geneontology.org/amigo/term/GO:0051378
nervous system process	Gene Ontology	GO:0050877	3	56	0.00226337	0.0454119	Gabrr2|Cacng2|Htr3a	http://amigo.geneontology.org/amigo/term/GO:0050877
pattern specification process	Gene Ontology	GO:0007389	3	58	0.00248971	0.048128	Foxa2|Cdx2|Rax	http://amigo.geneontology.org/amigo/term/GO:0007389
glutamate receptor activity	Gene Ontology	GO:0008066	2	15	0.00250082	0.048128	Grm6|Grm1	http://amigo.geneontology.org/amigo/term/GO:0008066
SMAD binding	Gene Ontology	GO:0046332	3	59	0.00260793	0.0491857	Foxa2|Skor2|Skor1	http://amigo.geneontology.org/amigo/term/GO:0046332
olfactory bulb interneuron differentiation	Gene Ontology	GO:0021889	2	16	0.00280532	0.0500235	Mir200b|Mir429	http://amigo.geneontology.org/amigo/term/GO:0021889
G protein-coupled glutamate receptor signaling pathway	Gene Ontology	GO:0007216	2	16	0.00280532	0.0500235	Grm6|Grm1	http://amigo.geneontology.org/amigo/term/GO:0007216
potassium ion transport	Gene Ontology	GO:0006813	4	128	0.0028115	0.0500235	Hcn1|Cnga2|Kcnq2|Kcnv2	http://amigo.geneontology.org/amigo/term/GO:0006813
defense response	Gene Ontology	GO:0006952	4	132	0.00312979	0.0541054	Ifna13|Mpo|Nlrp10|Dmbt1	http://amigo.geneontology.org/amigo/term/GO:0006952
postsynaptic membrane	Gene Ontology	GO:0045211	5	219	0.00320643	0.0541054	Grm6|Gabrr2|Rph3a|Grm1|Htr3a	http://amigo.geneontology.org/amigo/term/GO:0045211
voltage-gated ion channel activity	Gene Ontology	GO:0005244	4	133	0.00321304	0.0541054	Hcn1|Cacng2|Kcnq2|Kcnv2	http://amigo.geneontology.org/amigo/term/GO:0005244
regulation of ion transmembrane transport	Gene Ontology	GO:0034765	4	134	0.00329779	0.0541336	Hcn1|Cacng2|Kcnq2|Kcnv2	http://amigo.geneontology.org/amigo/term/GO:0034765
neuron fate specification	Gene Ontology	GO:0048665	2	18	0.0034637	0.0541336	Foxa1|Foxa2	http://amigo.geneontology.org/amigo/term/GO:0048665
cerebellar Purkinje cell differentiation	Gene Ontology	GO:0021702	2	18	0.0034637	0.0541336	Skor2|Lhx5	http://amigo.geneontology.org/amigo/term/GO:0021702
extracellular space	Gene Ontology	GO:0005615	16	1684	0.00349889	0.0541336	Igkv1-131|C1ql4|C8a|Mpo|Bpifa1|Dmbt1|Sbpl|Apoc3|Klk7|Ifna13|Fgf6|Fgg|Muc13|Fgf23|Gp2|Rtn4rl2	http://amigo.geneontology.org/amigo/term/GO:0005615
axon	Gene Ontology	GO:0030424	7	434	0.00350175	0.0541336	Atcay|Hcn1|Gabrr2|Dcc|Htr3a|Grm1|Rtn4rl2	http://amigo.geneontology.org/amigo/term/GO:0030424
defense response to fungus	Gene Ontology	GO:0050832	2	19	0.00381728	0.0580597	Mpo|Nlrp10	http://amigo.geneontology.org/amigo/term/GO:0050832
cAMP binding	Gene Ontology	GO:0030552	2	20	0.00418693	0.062333	Hcn1|Cnga2	http://amigo.geneontology.org/amigo/term/GO:0030552
secretory granule	Gene Ontology	GO:0030141	4	144	0.00423045	0.062333	Klk12|Mpo|Rph3a|Klk7	http://amigo.geneontology.org/amigo/term/GO:0030141
integral component of postsynaptic density membrane	Gene Ontology	GO:0099061	3	71	0.00430159	0.0624062	Cacng2|Grm1|Dcc	http://amigo.geneontology.org/amigo/term/GO:0099061
membrane depolarization	Gene Ontology	GO:0051899	2	21	0.0045725	0.0653314	Cnga2|Cacng2	http://amigo.geneontology.org/amigo/term/GO:0051899
visual perception	Gene Ontology	GO:0007601	4	150	0.00486778	0.0670049	Gabrr2|Sox14|Grm6|Opn1sw	http://amigo.geneontology.org/amigo/term/GO:0007601
anatomical structure formation involved in morphogenesis	Gene Ontology	GO:0048646	2	22	0.00497385	0.0670049	Foxa1|Foxa2	http://amigo.geneontology.org/amigo/term/GO:0048646
protein maturation	Gene Ontology	GO:0051604	2	22	0.00497385	0.0670049	Duoxa2|Prss37	http://amigo.geneontology.org/amigo/term/GO:0051604
somatodendritic compartment	Gene Ontology	GO:0036477	2	22	0.00497385	0.0670049	Hcn1|Cacng2	http://amigo.geneontology.org/amigo/term/GO:0036477
negative regulation of ERK1 and ERK2 cascade	Gene Ontology	GO:0070373	3	77	0.00534846	0.0706048	Nlrp6|Psca|C1ql4	http://amigo.geneontology.org/amigo/term/GO:0070373
epithelial tube branching involved in lung morphogenesis	Gene Ontology	GO:0060441	2	23	0.00539082	0.0706048	Foxa1|Foxa2	http://amigo.geneontology.org/amigo/term/GO:0060441
identical protein binding	Gene Ontology	GO:0042802	16	1767	0.00550003	0.0710484	Gsto2|Adh1|C1ql4|Tcl1|Hcn1|Ckmt1|Tbr1|Grm1|Dcc|Cnga2|Slc22a6|Syt14|Htr3a|Fgg|Has1|Tyr	http://amigo.geneontology.org/amigo/term/GO:0042802
heme binding	Gene Ontology	GO:0020037	4	158	0.00581366	0.0732181	Loxhd1|Mpo|Hba-x|Cyp4a14	http://amigo.geneontology.org/amigo/term/GO:0020037
transmission of nerve impulse	Gene Ontology	GO:0019226	2	24	0.00582328	0.0732181	Cacng2|Kcnq2	http://amigo.geneontology.org/amigo/term/GO:0019226
immune system process	Gene Ontology	GO:0002376	7	483	0.00616267	0.0764657	Nlrp6|Bpifa1|Cd177|C8a|Nlrp10|Ffar2|Fgg	http://amigo.geneontology.org/amigo/term/GO:0002376
hydrogen peroxide catabolic process	Gene Ontology	GO:0042744	2	25	0.00627109	0.0765035	Mpo|Hba-x	http://amigo.geneontology.org/amigo/term/GO:0042744
neurotransmitter receptor activity	Gene Ontology	GO:0030594	3	82	0.00632797	0.0765035	Gabrr2|Htr4|Htr3a	http://amigo.geneontology.org/amigo/term/GO:0030594
neuron differentiation	Gene Ontology	GO:0030182	4	164	0.0065984	0.0778535	Insm1|Mnx1|Lhx5|Tbr1	http://amigo.geneontology.org/amigo/term/GO:0030182
protein binding	Gene Ontology	GO:0005515	35	5183	0.00660475	0.0778535	C1ql4|Sox14|Ckmt1|Dnmt3l|Insm1|Dmbt1|Foxa2|Vgll2|Gfi1b|Gprc5a|Skor1|Grm1|Rnf165|Hcn1|Gpr158|Dcc|Rph3a|Ldhc|Cps1|Tyr|Lce1g|Nlrp6|Cdx2|Stmn3|Htr4|Crhr1|Agbl1|Kcnq2|Fgf23|Nr1i2|Pou4f3|Nphs2|Syt14|Cacng2|Ina	http://amigo.geneontology.org/amigo/term/GO:0005515
fibroblast growth factor receptor binding	Gene Ontology	GO:0005104	2	27	0.00721216	0.0839638	Fgf6|Fgf23	http://amigo.geneontology.org/amigo/term/GO:0005104
cytoplasm	Gene Ontology	GO:0005737	43	6775	0.00744209	0.085584	Actl9|Dnmt3l|Dmbt1|Foxa2|Prss37|Acsbg2|Vgll2|Skor2|Adh1|Atcay|Agbl1|Sds|Hcn1|Actrt1|Pou4f3|Nlrp10|Fgg|Cps1|Tyr|Gsto2|Krt28|Nlrp6|Tex22|Mc2r|Capn13|Stmn3|Htr4|Mogat2|Mab21l2|Htr3a|Fgf6|Ldhc|Drg1|Srarp|Tcl1|Birc7|Has1|Nnmt|Aqp12|Pnpla5|Rnf151|Fgf23|Dusp27	http://amigo.geneontology.org/amigo/term/GO:0005737
aspartic-type endopeptidase activity	Gene Ontology	GO:0004190	2	29	0.00821292	0.0921999	Sppl2c|Asprv1	http://amigo.geneontology.org/amigo/term/GO:0004190
gamma-aminobutyric acid signaling pathway	Gene Ontology	GO:0007214	2	29	0.00821292	0.0921999	Gabrr2|Htr4	http://amigo.geneontology.org/amigo/term/GO:0007214
regulation of synaptic transmission, glutamatergic	Gene Ontology	GO:0051966	2	30	0.00873534	0.0969109	Grm6|Grm1	http://amigo.geneontology.org/amigo/term/GO:0051966
proteolysis	Gene Ontology	GO:0006508	7	522	0.00918175	0.0993608	Agbl1|Klk12|Asprv1|Capn13|Prss37|Klk7|Sppl2c	http://amigo.geneontology.org/amigo/term/GO:0006508
postsynaptic density membrane	Gene Ontology	GO:0098839	2	31	0.00927227	0.0993608	Cacng2|Grm1	http://amigo.geneontology.org/amigo/term/GO:0098839
blastocyst development	Gene Ontology	GO:0001824	2	31	0.00927227	0.0993608	Dmbt1|Cdx2	http://amigo.geneontology.org/amigo/term/GO:0001824
negative regulation of epithelial to mesenchymal transition	Gene Ontology	GO:0010719	2	32	0.00982357	0.102929	Foxa1|Foxa2	http://amigo.geneontology.org/amigo/term/GO:0010719
pancreas development	Gene Ontology	GO:0031016	2	32	0.00982357	0.102929	Onecut1|Mnx1	http://amigo.geneontology.org/amigo/term/GO:0031016
metal ion binding	Gene Ontology	GO:0046872	23	3098	0.0100581	0.104228	Gfi1b|Dnmt3l|Insm1|Prss37|Olfr1509|Adh1|Lhx5|Rnf165|Mpo|Dytn|Rph3a|Fgg|Cps1|Tyr|Cyp4a14|Agbl1|Birc7|Nr1i2|Zic4|Cib4|Snai3|Rnf151|Hba-x	http://amigo.geneontology.org/amigo/term/GO:0046872
motor neuron axon guidance	Gene Ontology	GO:0008045	2	35	0.0115623	0.118514	Mnx1|Rnf165	http://amigo.geneontology.org/amigo/term/GO:0008045
cell development	Gene Ontology	GO:0048468	2	36	0.0121698	0.123399	Foxa2|Skor2	http://amigo.geneontology.org/amigo/term/GO:0048468
phospholipid binding	Gene Ontology	GO:0005543	3	106	0.0124613	0.125011	Cps1|Syt14|Apoc3	http://amigo.geneontology.org/amigo/term/GO:0005543
peroxidase activity	Gene Ontology	GO:0004601	2	37	0.0127909	0.126967	Mpo|Hba-x	http://amigo.geneontology.org/amigo/term/GO:0004601
lipid binding	Gene Ontology	GO:0008289	5	312	0.013351	0.129188	Ffar2|Rph3a|Bpifa1|Paqr5|Apoc3	http://amigo.geneontology.org/amigo/term/GO:0008289
ionotropic glutamate receptor binding	Gene Ontology	GO:0035255	2	38	0.0134257	0.129188	Cacng2|Igsf11	http://amigo.geneontology.org/amigo/term/GO:0035255
cell fate specification	Gene Ontology	GO:0001708	2	38	0.0134257	0.129188	Foxa2|Tbr1	http://amigo.geneontology.org/amigo/term/GO:0001708
adenylate cyclase-activating G protein-coupled receptor signaling pathway	Gene Ontology	GO:0007189	3	111	0.014049	0.131402	Htr4|Mc2r|Crhr1	http://amigo.geneontology.org/amigo/term/GO:0007189
G protein-coupled peptide receptor activity	Gene Ontology	GO:0008528	2	39	0.0140738	0.131402	Nmbr|Crhr1	http://amigo.geneontology.org/amigo/term/GO:0008528
extracellular ligand-gated ion channel activity	Gene Ontology	GO:0005230	2	39	0.0140738	0.131402	Gabrr2|Htr3a	http://amigo.geneontology.org/amigo/term/GO:0005230
intermediate filament	Gene Ontology	GO:0005882	3	113	0.0147148	0.136039	Krt1|Krt28|Ina	http://amigo.geneontology.org/amigo/term/GO:0005882
Notch signaling pathway	Gene Ontology	GO:0007219	3	114	0.0150542	0.137827	Foxa1|Onecut1|Foxa2	http://amigo.geneontology.org/amigo/term/GO:0007219
limb development	Gene Ontology	GO:0060173	2	42	0.0160977	0.144834	Rax|Rnf165	http://amigo.geneontology.org/amigo/term/GO:0060173
ion transport	Gene Ontology	GO:0006811	7	586	0.0162988	0.144834	Hcn1|Gabrr2|Kcnq2|Cnga2|Htr3a|Cacng2|Kcnv2	http://amigo.geneontology.org/amigo/term/GO:0006811
cysteine-type endopeptidase inhibitor activity	Gene Ontology	GO:0004869	2	43	0.0167984	0.144834	Birc7|Cstl1	http://amigo.geneontology.org/amigo/term/GO:0004869
extracellular matrix structural constituent	Gene Ontology	GO:0005201	3	119	0.0168178	0.144834	Dmbt1|Fgg|Gp2	http://amigo.geneontology.org/amigo/term/GO:0005201
regulation of gene expression	Gene Ontology	GO:0010468	6	458	0.0170987	0.144834	Gfi1b|Tbr1|Insm1|Foxa1|Foxa2|Olig3	http://amigo.geneontology.org/amigo/term/GO:0010468
condensed nuclear chromosome	Gene Ontology	GO:0000794	2	44	0.0175119	0.144834	Cdx2|Dnmt3l	http://amigo.geneontology.org/amigo/term/GO:0000794
extracellular region	Gene Ontology	GO:0005576	14	1684	0.0180634	0.144834	C1ql4|C8a|Bpifa1|Dmbt1|Cstl1|Prss37|Apoc3|Klk7|Ifna13|Fgf6|Fgg|Muc13|Fgf23|Gp2	http://amigo.geneontology.org/amigo/term/GO:0005576
lipid homeostasis	Gene Ontology	GO:0055088	2	45	0.018238	0.144834	Nr1i2|Pnpla5	http://amigo.geneontology.org/amigo/term/GO:0055088
anchored component of plasma membrane	Gene Ontology	GO:0046658	2	46	0.0189767	0.144834	Cd177|Rtn4rl2	http://amigo.geneontology.org/amigo/term/GO:0046658
fibroblast growth factor receptor signaling pathway	Gene Ontology	GO:0008543	2	46	0.0189767	0.144834	Fgf6|Fgf23	http://amigo.geneontology.org/amigo/term/GO:0008543
positive regulation of transcription by RNA polymerase II	Gene Ontology	GO:0045944	11	1208	0.0193179	0.144834	Pou6f2|Lhx5|Onecut1|Tbr1|Figla|Foxa1|Nr1i2|Foxa2|Vgll2|Rax|Pou4f3	http://amigo.geneontology.org/amigo/term/GO:0045944
oogenesis	Gene Ontology	GO:0048477	2	47	0.0197279	0.144834	Paqr5|Figla	http://amigo.geneontology.org/amigo/term/GO:0048477
response to calcium ion	Gene Ontology	GO:0051592	2	47	0.0197279	0.144834	Hcn1|Fgg	http://amigo.geneontology.org/amigo/term/GO:0051592
estrogen receptor binding	Gene Ontology	GO:0030331	2	48	0.0204914	0.144834	Srarp|Grm1	http://amigo.geneontology.org/amigo/term/GO:0030331
intermediate filament cytoskeleton	Gene Ontology	GO:0045111	2	49	0.021267	0.144834	Nr1i2|Ina	http://amigo.geneontology.org/amigo/term/GO:0045111
placenta development	Gene Ontology	GO:0001890	2	49	0.021267	0.144834	Cdx2|Dnmt3l	http://amigo.geneontology.org/amigo/term/GO:0001890
positive regulation of cell differentiation	Gene Ontology	GO:0045597	2	50	0.0220548	0.144834	Cdx2|Insm1	http://amigo.geneontology.org/amigo/term/GO:0045597
pyridoxal phosphate binding	Gene Ontology	GO:0030170	2	52	0.023666	0.144834	Agxt2|Sds	http://amigo.geneontology.org/amigo/term/GO:0030170
negative regulation of BMP signaling pathway	Gene Ontology	GO:0030514	2	52	0.023666	0.144834	Skor2|Skor1	http://amigo.geneontology.org/amigo/term/GO:0030514
protein-containing complex binding	Gene Ontology	GO:0044877	7	637	0.0242638	0.144834	Hcn1|Cps1|C8a|Cnga2|Rph3a|Ina|Crhr1	http://amigo.geneontology.org/amigo/term/GO:0044877
regulation of synaptic plasticity	Gene Ontology	GO:0048167	2	53	0.0244892	0.144834	Crhr1|Igsf11	http://amigo.geneontology.org/amigo/term/GO:0048167
positive regulation of interleukin-8 production	Gene Ontology	GO:0032757	2	54	0.0253241	0.144834	Ffar2|Nlrp10	http://amigo.geneontology.org/amigo/term/GO:0032757
perikaryon	Gene Ontology	GO:0043204	3	140	0.025439	0.144834	Cnga2|Ckmt1|Rtn4rl2	http://amigo.geneontology.org/amigo/term/GO:0043204
pancreatic A cell differentiation	Gene Ontology	GO:0003310	1	5	0.0260852	0.144834	Insm1	http://amigo.geneontology.org/amigo/term/GO:0003310
threonine catabolic process	Gene Ontology	GO:0006567	1	5	0.0260852	0.144834	Sds	http://amigo.geneontology.org/amigo/term/GO:0006567
alcohol dehydrogenase (NAD+) activity	Gene Ontology	GO:0004022	1	5	0.0260852	0.144834	Adh1	http://amigo.geneontology.org/amigo/term/GO:0004022
negative regulation of action potential	Gene Ontology	GO:0045759	1	5	0.0260852	0.144834	Hcn1	http://amigo.geneontology.org/amigo/term/GO:0045759
detection of chemical stimulus involved in sensory perception	Gene Ontology	GO:0050907	1	5	0.0260852	0.144834	Olfr1509	http://amigo.geneontology.org/amigo/term/GO:0050907
lipase inhibitor activity	Gene Ontology	GO:0055102	1	5	0.0260852	0.144834	Apoc3	http://amigo.geneontology.org/amigo/term/GO:0055102
natriuretic peptide receptor activity	Gene Ontology	GO:0016941	1	5	0.0260852	0.144834	Gucy2d	http://amigo.geneontology.org/amigo/term/GO:0016941
negative regulation of triglyceride catabolic process	Gene Ontology	GO:0010897	1	5	0.0260852	0.144834	Apoc3	http://amigo.geneontology.org/amigo/term/GO:0010897
negative regulation of Rac protein signal transduction	Gene Ontology	GO:0035021	1	5	0.0260852	0.144834	Stmn3	http://amigo.geneontology.org/amigo/term/GO:0035021
ethanol catabolic process	Gene Ontology	GO:0006068	1	5	0.0260852	0.144834	Adh1	http://amigo.geneontology.org/amigo/term/GO:0006068
melanocortin receptor activity	Gene Ontology	GO:0004977	1	5	0.0260852	0.144834	Mc2r	http://amigo.geneontology.org/amigo/term/GO:0004977
maintenance of protein location	Gene Ontology	GO:0045185	1	5	0.0260852	0.144834	Igsf11	http://amigo.geneontology.org/amigo/term/GO:0045185
type 1 fibroblast growth factor receptor binding	Gene Ontology	GO:0005105	1	5	0.0260852	0.144834	Fgf23	http://amigo.geneontology.org/amigo/term/GO:0005105
olfactory learning	Gene Ontology	GO:0008355	1	5	0.0260852	0.144834	Gucy2d	http://amigo.geneontology.org/amigo/term/GO:0008355
creatine kinase activity	Gene Ontology	GO:0004111	1	5	0.0260852	0.144834	Ckmt1	http://amigo.geneontology.org/amigo/term/GO:0004111
structural constituent of postsynaptic actin cytoskeleton	Gene Ontology	GO:0098973	1	5	0.0260852	0.144834	Ina	http://amigo.geneontology.org/amigo/term/GO:0098973
N-methyltransferase activity	Gene Ontology	GO:0008170	1	5	0.0260852	0.144834	Nnmt	http://amigo.geneontology.org/amigo/term/GO:0008170
synaptic signaling	Gene Ontology	GO:0099536	1	5	0.0260852	0.144834	Dytn	http://amigo.geneontology.org/amigo/term/GO:0099536
exopolyphosphatase activity	Gene Ontology	GO:0004309	1	5	0.0260852	0.144834	Atcay	http://amigo.geneontology.org/amigo/term/GO:0004309
negative regulation of glucokinase activity	Gene Ontology	GO:0033132	1	5	0.0260852	0.144834	Foxa2	http://amigo.geneontology.org/amigo/term/GO:0033132
alcohol dehydrogenase activity, zinc-dependent	Gene Ontology	GO:0004024	1	5	0.0260852	0.144834	Adh1	http://amigo.geneontology.org/amigo/term/GO:0004024
positive regulation of T-helper 17 type immune response	Gene Ontology	GO:2000318	1	5	0.0260852	0.144834	Nlrp10	http://amigo.geneontology.org/amigo/term/GO:2000318
ethanol oxidation	Gene Ontology	GO:0006069	1	5	0.0260852	0.144834	Adh1	http://amigo.geneontology.org/amigo/term/GO:0006069
regulation of hemopoiesis	Gene Ontology	GO:1903706	1	5	0.0260852	0.144834	Gfi1b	http://amigo.geneontology.org/amigo/term/GO:1903706
anterior/posterior axon guidance	Gene Ontology	GO:0033564	1	5	0.0260852	0.144834	Dcc	http://amigo.geneontology.org/amigo/term/GO:0033564
regulation of steroid metabolic process	Gene Ontology	GO:0019218	1	5	0.0260852	0.144834	Foxa2	http://amigo.geneontology.org/amigo/term/GO:0019218
regulation of integrin-mediated signaling pathway	Gene Ontology	GO:2001044	1	5	0.0260852	0.144834	Cd177	http://amigo.geneontology.org/amigo/term/GO:2001044
conditioned taste aversion	Gene Ontology	GO:0001661	1	5	0.0260852	0.144834	Tbr1	http://amigo.geneontology.org/amigo/term/GO:0001661
induction of bacterial agglutination	Gene Ontology	GO:0043152	1	5	0.0260852	0.144834	Dmbt1	http://amigo.geneontology.org/amigo/term/GO:0043152
copper ion binding	Gene Ontology	GO:0005507	2	56	0.0270281	0.144834	Tyr|Olfr1509	http://amigo.geneontology.org/amigo/term/GO:0005507
transcription repressor complex	Gene Ontology	GO:0017053	2	56	0.0270281	0.144834	Cdx2|Insm1	http://amigo.geneontology.org/amigo/term/GO:0017053
peptidase activity	Gene Ontology	GO:0008233	6	511	0.0272446	0.144834	Agbl1|Klk12|Klk7|Capn13|Asprv1|Sppl2c	http://amigo.geneontology.org/amigo/term/GO:0008233
glucose homeostasis	Gene Ontology	GO:0042593	3	145	0.0277815	0.144834	Foxa1|Ffar2|Csmd1	http://amigo.geneontology.org/amigo/term/GO:0042593
calcium-dependent phospholipid binding	Gene Ontology	GO:0005544	2	57	0.027897	0.144834	Rph3a|Syt14	http://amigo.geneontology.org/amigo/term/GO:0005544
pyruvate biosynthetic process	Gene Ontology	GO:0042866	1	6	0.0303664	0.144834	Sds	http://amigo.geneontology.org/amigo/term/GO:0042866
protein side chain deglutamylation	Gene Ontology	GO:0035610	1	6	0.0303664	0.144834	Agbl1	http://amigo.geneontology.org/amigo/term/GO:0035610
negative regulation of epinephrine secretion	Gene Ontology	GO:0032811	1	6	0.0303664	0.144834	Crhr1	http://amigo.geneontology.org/amigo/term/GO:0032811
monoacylglycerol catabolic process	Gene Ontology	GO:0052651	1	6	0.0303664	0.144834	Abhd16b	http://amigo.geneontology.org/amigo/term/GO:0052651
regulation of protein kinase C signaling	Gene Ontology	GO:0090036	1	6	0.0303664	0.144834	Sez6l	http://amigo.geneontology.org/amigo/term/GO:0090036
neutrophil extravasation	Gene Ontology	GO:0072672	1	6	0.0303664	0.144834	Cd177	http://amigo.geneontology.org/amigo/term/GO:0072672
fibrinogen complex	Gene Ontology	GO:0005577	1	6	0.0303664	0.144834	Fgg	http://amigo.geneontology.org/amigo/term/GO:0005577
integral component of cytoplasmic side of endoplasmic reticulum membrane	Gene Ontology	GO:0071458	1	6	0.0303664	0.144834	Sppl2c	http://amigo.geneontology.org/amigo/term/GO:0071458
chorionic trophoblast cell differentiation	Gene Ontology	GO:0060718	1	6	0.0303664	0.144834	Dnmt3l	http://amigo.geneontology.org/amigo/term/GO:0060718
positive regulation of MAPKKK cascade by fibroblast growth factor receptor signaling pathway	Gene Ontology	GO:0090080	1	6	0.0303664	0.144834	Fgf23	http://amigo.geneontology.org/amigo/term/GO:0090080
'de novo' pyrimidine nucleobase biosynthetic process	Gene Ontology	GO:0006207	1	6	0.0303664	0.144834	Cps1	http://amigo.geneontology.org/amigo/term/GO:0006207
blood coagulation, fibrin clot formation	Gene Ontology	GO:0072378	1	6	0.0303664	0.144834	Fgg	http://amigo.geneontology.org/amigo/term/GO:0072378
hyaluronan biosynthetic process	Gene Ontology	GO:0030213	1	6	0.0303664	0.144834	Has1	http://amigo.geneontology.org/amigo/term/GO:0030213
monoacylglycerol biosynthetic process	Gene Ontology	GO:0006640	1	6	0.0303664	0.144834	Mogat2	http://amigo.geneontology.org/amigo/term/GO:0006640
polyphosphate catabolic process	Gene Ontology	GO:0006798	1	6	0.0303664	0.144834	Atcay	http://amigo.geneontology.org/amigo/term/GO:0006798
netrin receptor activity	Gene Ontology	GO:0005042	1	6	0.0303664	0.144834	Dcc	http://amigo.geneontology.org/amigo/term/GO:0005042
triglyceride mobilization	Gene Ontology	GO:0006642	1	6	0.0303664	0.144834	Apoc3	http://amigo.geneontology.org/amigo/term/GO:0006642
intermediate-density lipoprotein particle	Gene Ontology	GO:0034363	1	6	0.0303664	0.144834	Apoc3	http://amigo.geneontology.org/amigo/term/GO:0034363
positive regulation of neutrophil degranulation	Gene Ontology	GO:0043315	1	6	0.0303664	0.144834	Cd177	http://amigo.geneontology.org/amigo/term/GO:0043315
amygdala development	Gene Ontology	GO:0021764	1	6	0.0303664	0.144834	Tbr1	http://amigo.geneontology.org/amigo/term/GO:0021764
inhibition of cysteine-type endopeptidase activity involved in apoptotic process	Gene Ontology	GO:1990001	1	6	0.0303664	0.144834	Birc7	http://amigo.geneontology.org/amigo/term/GO:1990001
anchored component of membrane	Gene Ontology	GO:0031225	3	151	0.030739	0.144834	Psca|Gp2|Rtn4rl2	http://amigo.geneontology.org/amigo/term/GO:0031225
chromatin binding	Gene Ontology	GO:0003682	6	528	0.0311961	0.144834	Onecut1|Sox14|Actrt1|Foxa1|Foxa2|Skor2	http://amigo.geneontology.org/amigo/term/GO:0003682
double-stranded DNA binding	Gene Ontology	GO:0003690	3	152	0.0312474	0.144834	Foxa1|Foxa2|Cdx2	http://amigo.geneontology.org/amigo/term/GO:0003690
sensory perception of sound	Gene Ontology	GO:0007605	4	266	0.0317457	0.144834	Loxhd1|Mir200b|Mir429|Pou4f3	http://amigo.geneontology.org/amigo/term/GO:0007605
DNA-binding transcription repressor activity, RNA polymerase II-specific	Gene Ontology	GO:0001227	4	266	0.0317457	0.144834	Snai3|Isx|Cdx2|Insm1	http://amigo.geneontology.org/amigo/term/GO:0001227
zinc ion binding	Gene Ontology	GO:0008270	7	682	0.0332315	0.144834	Adh1|Rnf165|Agbl1|Dytn|Nr1i2|Rph3a|Rnf151	http://amigo.geneontology.org/amigo/term/GO:0008270
extrinsic component of membrane	Gene Ontology	GO:0019898	2	63	0.0333406	0.144834	Dmbt1|Rph3a	http://amigo.geneontology.org/amigo/term/GO:0019898
animal organ morphogenesis	Gene Ontology	GO:0009887	3	157	0.0338555	0.144834	Fgf6|Cdx2|Fgf23	http://amigo.geneontology.org/amigo/term/GO:0009887
nucleus	Gene Ontology	GO:0005634	35	5823	0.0339254	0.144834	Gfi1b|Cdx2|Dnmt3l|Insm1|Foxa1|Foxa2|Vgll2|Skor2|Skor1|Lhx5|Tcl1|Onecut1|Actrt1|Cps1|Tyr|Nlrp6|Tbr1|Pou6f2|Mab21l2|Mnx1|Drg1|Srarp|Rnf165|Birc7|Sox14|Figla|Olig3|Nr1i2|Zic4|Pou4f3|Rax|Snai3|Rnf151|Grm1|Isx	http://amigo.geneontology.org/amigo/term/GO:0005634
spherical high-density lipoprotein particle	Gene Ontology	GO:0034366	1	7	0.034629	0.144834	Apoc3	http://amigo.geneontology.org/amigo/term/GO:0034366
growth cone membrane	Gene Ontology	GO:0032584	1	7	0.034629	0.144834	Dcc	http://amigo.geneontology.org/amigo/term/GO:0032584
regulation of somitogenesis	Gene Ontology	GO:0014807	1	7	0.034629	0.144834	Cdx2	http://amigo.geneontology.org/amigo/term/GO:0014807
positive regulation of gastrulation	Gene Ontology	GO:2000543	1	7	0.034629	0.144834	Foxa2	http://amigo.geneontology.org/amigo/term/GO:2000543
lipoteichoic acid binding	Gene Ontology	GO:0070891	1	7	0.034629	0.144834	Dmbt1	http://amigo.geneontology.org/amigo/term/GO:0070891
positive regulation of defense response to bacterium	Gene Ontology	GO:1900426	1	7	0.034629	0.144834	Nlrp10	http://amigo.geneontology.org/amigo/term/GO:1900426
positive regulation of epithelial cell differentiation	Gene Ontology	GO:0030858	1	7	0.034629	0.144834	Dmbt1	http://amigo.geneontology.org/amigo/term/GO:0030858
phosphate ion homeostasis	Gene Ontology	GO:0055062	1	7	0.034629	0.144834	Fgf23	http://amigo.geneontology.org/amigo/term/GO:0055062
regulation of sodium ion transmembrane transport	Gene Ontology	GO:1902305	1	7	0.034629	0.144834	Bpifa1	http://amigo.geneontology.org/amigo/term/GO:1902305
aspartic endopeptidase activity, intramembrane cleaving	Gene Ontology	GO:0042500	1	7	0.034629	0.144834	Sppl2c	http://amigo.geneontology.org/amigo/term/GO:0042500
positive regulation of histone H3-K9 methylation	Gene Ontology	GO:0051574	1	7	0.034629	0.144834	Gfi1b	http://amigo.geneontology.org/amigo/term/GO:0051574
negative regulation of low-density lipoprotein particle clearance	Gene Ontology	GO:0010989	1	7	0.034629	0.144834	Apoc3	http://amigo.geneontology.org/amigo/term/GO:0010989
regulation of appetite	Gene Ontology	GO:0032098	1	7	0.034629	0.144834	Htr4	http://amigo.geneontology.org/amigo/term/GO:0032098
membrane attack complex	Gene Ontology	GO:0005579	1	7	0.034629	0.144834	C8a	http://amigo.geneontology.org/amigo/term/GO:0005579
hypothalamus development	Gene Ontology	GO:0021854	1	7	0.034629	0.144834	Rax	http://amigo.geneontology.org/amigo/term/GO:0021854
neurotransmitter receptor transport, postsynaptic endosome to lysosome	Gene Ontology	GO:0098943	1	7	0.034629	0.144834	Cacng2	http://amigo.geneontology.org/amigo/term/GO:0098943
negative regulation of histone H3-K4 methylation	Gene Ontology	GO:0051572	1	7	0.034629	0.144834	Gfi1b	http://amigo.geneontology.org/amigo/term/GO:0051572
intestinal epithelial cell differentiation	Gene Ontology	GO:0060575	1	7	0.034629	0.144834	Cdx2	http://amigo.geneontology.org/amigo/term/GO:0060575
modified amino acid binding	Gene Ontology	GO:0072341	1	7	0.034629	0.144834	Cps1	http://amigo.geneontology.org/amigo/term/GO:0072341
positive regulation of interleukin-1 alpha production	Gene Ontology	GO:0032730	1	7	0.034629	0.144834	Nlrp10	http://amigo.geneontology.org/amigo/term/GO:0032730
structural constituent of skin epidermis	Gene Ontology	GO:0030280	1	7	0.034629	0.144834	Krt1	http://amigo.geneontology.org/amigo/term/GO:0030280
vasopressin receptor activity	Gene Ontology	GO:0005000	1	7	0.034629	0.144834	Nlrp6	http://amigo.geneontology.org/amigo/term/GO:0005000
negative regulation of lipoprotein lipase activity	Gene Ontology	GO:0051005	1	7	0.034629	0.144834	Apoc3	http://amigo.geneontology.org/amigo/term/GO:0051005
positive regulation of peptide hormone secretion	Gene Ontology	GO:0090277	1	7	0.034629	0.144834	Fgg	http://amigo.geneontology.org/amigo/term/GO:0090277
mucosal immune response	Gene Ontology	GO:0002385	1	7	0.034629	0.144834	Ffar2	http://amigo.geneontology.org/amigo/term/GO:0002385
commitment of neuronal cell to specific neuron type in forebrain	Gene Ontology	GO:0021902	1	7	0.034629	0.144834	Tbr1	http://amigo.geneontology.org/amigo/term/GO:0021902
intracellular cGMP-activated cation channel activity	Gene Ontology	GO:0005223	1	7	0.034629	0.144834	Cnga2	http://amigo.geneontology.org/amigo/term/GO:0005223
dendritic spine organization	Gene Ontology	GO:0097061	1	7	0.034629	0.144834	Rph3a	http://amigo.geneontology.org/amigo/term/GO:0097061
leukocyte chemotaxis involved in inflammatory response	Gene Ontology	GO:0002232	1	7	0.034629	0.144834	Ffar2	http://amigo.geneontology.org/amigo/term/GO:0002232
protein-containing complex	Gene Ontology	GO:0032991	8	843	0.035058	0.144834	Tcl1|Rnf165|Cdx2|Kcnq2|Slc22a6|Rph3a|Nphs2|Cps1	http://amigo.geneontology.org/amigo/term/GO:0032991
positive regulation of cell population proliferation	Gene Ontology	GO:0008284	6	545	0.0355055	0.144834	Tcl1|Cdx2|Mab21l2|Insm1|Fgf6|Fgf23	http://amigo.geneontology.org/amigo/term/GO:0008284
bicellular tight junction assembly	Gene Ontology	GO:0070830	2	66	0.0362051	0.144834	Frmpd2|Cldn34c4	http://amigo.geneontology.org/amigo/term/GO:0070830
negative regulation of transforming growth factor beta receptor signaling pathway	Gene Ontology	GO:0030512	2	67	0.0371804	0.144834	Onecut1|Skor2	http://amigo.geneontology.org/amigo/term/GO:0030512
tubulin binding	Gene Ontology	GO:0015631	2	68	0.0381658	0.144834	Stmn3|Agbl1	http://amigo.geneontology.org/amigo/term/GO:0015631
ion transmembrane transport	Gene Ontology	GO:0034220	2	68	0.0381658	0.144834	Gabrr2|Htr3a	http://amigo.geneontology.org/amigo/term/GO:0034220
positive regulation of granulocyte differentiation	Gene Ontology	GO:0030854	1	8	0.038873	0.144834	Gfi1b	http://amigo.geneontology.org/amigo/term/GO:0030854
negative regulation of oxidative phosphorylation	Gene Ontology	GO:0090324	1	8	0.038873	0.144834	Apoc3	http://amigo.geneontology.org/amigo/term/GO:0090324
cellular response to arsenic-containing substance	Gene Ontology	GO:0071243	1	8	0.038873	0.144834	Gsto2	http://amigo.geneontology.org/amigo/term/GO:0071243
blood microparticle	Gene Ontology	GO:0072562	1	8	0.038873	0.144834	Fgg	http://amigo.geneontology.org/amigo/term/GO:0072562
negative regulation of fibroblast migration	Gene Ontology	GO:0010764	1	8	0.038873	0.144834	Has1	http://amigo.geneontology.org/amigo/term/GO:0010764
lauric acid metabolic process	Gene Ontology	GO:0048252	1	8	0.038873	0.144834	Cyp4a14	http://amigo.geneontology.org/amigo/term/GO:0048252
transdifferentiation	Gene Ontology	GO:0060290	1	8	0.038873	0.144834	Insm1	http://amigo.geneontology.org/amigo/term/GO:0060290
peptide receptor activity	Gene Ontology	GO:0001653	1	8	0.038873	0.144834	Gucy2d	http://amigo.geneontology.org/amigo/term/GO:0001653
voltage-gated cation channel activity	Gene Ontology	GO:0022843	1	8	0.038873	0.144834	Hcn1	http://amigo.geneontology.org/amigo/term/GO:0022843
hydrogen peroxide metabolic process	Gene Ontology	GO:0042743	1	8	0.038873	0.144834	Duoxa2	http://amigo.geneontology.org/amigo/term/GO:0042743
diacylglycerol biosynthetic process	Gene Ontology	GO:0006651	1	8	0.038873	0.144834	Mogat2	http://amigo.geneontology.org/amigo/term/GO:0006651
diaphragm development	Gene Ontology	GO:0060539	1	8	0.038873	0.144834	Mnx1	http://amigo.geneontology.org/amigo/term/GO:0060539
neurotransmitter receptor internalization	Gene Ontology	GO:0099590	1	8	0.038873	0.144834	Cacng2	http://amigo.geneontology.org/amigo/term/GO:0099590
adenylate cyclase-inhibiting serotonin receptor signaling pathway	Gene Ontology	GO:0007198	1	8	0.038873	0.144834	Htr4	http://amigo.geneontology.org/amigo/term/GO:0007198
mitochondrion distribution	Gene Ontology	GO:0048311	1	8	0.038873	0.144834	Atcay	http://amigo.geneontology.org/amigo/term/GO:0048311
peripheral nervous system myelin maintenance	Gene Ontology	GO:0032287	1	8	0.038873	0.144834	Drg1	http://amigo.geneontology.org/amigo/term/GO:0032287
tube morphogenesis	Gene Ontology	GO:0035239	1	8	0.038873	0.144834	Foxa1	http://amigo.geneontology.org/amigo/term/GO:0035239
interneuron axon guidance	Gene Ontology	GO:0097376	1	8	0.038873	0.144834	Mir200b	http://amigo.geneontology.org/amigo/term/GO:0097376
genetic imprinting	Gene Ontology	GO:0071514	1	8	0.038873	0.144834	Dnmt3l	http://amigo.geneontology.org/amigo/term/GO:0071514
complement binding	Gene Ontology	GO:0001848	1	8	0.038873	0.144834	C8a	http://amigo.geneontology.org/amigo/term/GO:0001848
cellular phosphate ion homeostasis	Gene Ontology	GO:0030643	1	8	0.038873	0.144834	Fgf23	http://amigo.geneontology.org/amigo/term/GO:0030643
transmembrane transport	Gene Ontology	GO:0055085	5	418	0.0395571	0.144834	Hcn1|Cnga2|Kcnq2|Kcnv2|Slc22a6	http://amigo.geneontology.org/amigo/term/GO:0055085
adult locomotory behavior	Gene Ontology	GO:0008344	2	70	0.0401661	0.144834	Foxa2|Sez6l	http://amigo.geneontology.org/amigo/term/GO:0008344
innate immune response	Gene Ontology	GO:0045087	6	563	0.0404684	0.144834	Nlrp6|Bpifa1|Cd177|C8a|Nlrp10|Fgg	http://amigo.geneontology.org/amigo/term/GO:0045087
adaptive immune response	Gene Ontology	GO:0002250	3	170	0.0411475	0.144834	Ifna13|Fgg|Nlrp10	http://amigo.geneontology.org/amigo/term/GO:0002250
voltage-gated potassium channel complex	Gene Ontology	GO:0008076	2	72	0.0422054	0.144834	Kcnq2|Kcnv2	http://amigo.geneontology.org/amigo/term/GO:0008076
nervous system development	Gene Ontology	GO:0007399	5	427	0.0426405	0.144834	Dcc|Isx|Ina|Atcay|Insm1	http://amigo.geneontology.org/amigo/term/GO:0007399
cerebellar mossy fiber	Gene Ontology	GO:0044300	1	9	0.0430984	0.144834	Cacng2	http://amigo.geneontology.org/amigo/term/GO:0044300
inner ear receptor cell differentiation	Gene Ontology	GO:0060113	1	9	0.0430984	0.144834	Pou4f3	http://amigo.geneontology.org/amigo/term/GO:0060113
complement activation, lectin pathway	Gene Ontology	GO:0001867	1	9	0.0430984	0.144834	Krt1	http://amigo.geneontology.org/amigo/term/GO:0001867
inflammasome complex	Gene Ontology	GO:0061702	1	9	0.0430984	0.144834	Nlrp6	http://amigo.geneontology.org/amigo/term/GO:0061702
fear response	Gene Ontology	GO:0042596	1	9	0.0430984	0.144834	Crhr1	http://amigo.geneontology.org/amigo/term/GO:0042596
channel regulator activity	Gene Ontology	GO:0016247	1	9	0.0430984	0.144834	Cacng2	http://amigo.geneontology.org/amigo/term/GO:0016247
selenium binding	Gene Ontology	GO:0008430	1	9	0.0430984	0.144834	Rph3a	http://amigo.geneontology.org/amigo/term/GO:0008430
alkane 1-monooxygenase activity	Gene Ontology	GO:0018685	1	9	0.0430984	0.144834	Cyp4a14	http://amigo.geneontology.org/amigo/term/GO:0018685
multicellular organismal water homeostasis	Gene Ontology	GO:0050891	1	9	0.0430984	0.144834	Bpifa1	http://amigo.geneontology.org/amigo/term/GO:0050891
sympathetic ganglion development	Gene Ontology	GO:0061549	1	9	0.0430984	0.144834	Insm1	http://amigo.geneontology.org/amigo/term/GO:0061549
phosphatidylserine exposure on apoptotic cell surface	Gene Ontology	GO:0070782	1	9	0.0430984	0.144834	Xkr4	http://amigo.geneontology.org/amigo/term/GO:0070782
homocysteine metabolic process	Gene Ontology	GO:0050667	1	9	0.0430984	0.144834	Cps1	http://amigo.geneontology.org/amigo/term/GO:0050667
type B pancreatic cell differentiation	Gene Ontology	GO:0003309	1	9	0.0430984	0.144834	Insm1	http://amigo.geneontology.org/amigo/term/GO:0003309
azurophil granule	Gene Ontology	GO:0042582	1	9	0.0430984	0.144834	Mpo	http://amigo.geneontology.org/amigo/term/GO:0042582
negative regulation of inflammatory response to antigenic stimulus	Gene Ontology	GO:0002862	1	9	0.0430984	0.144834	Nlrp6	http://amigo.geneontology.org/amigo/term/GO:0002862
spontaneous neurotransmitter secretion	Gene Ontology	GO:0061669	1	9	0.0430984	0.144834	Rph3a	http://amigo.geneontology.org/amigo/term/GO:0061669
slit diaphragm	Gene Ontology	GO:0036057	1	9	0.0430984	0.144834	Nphs2	http://amigo.geneontology.org/amigo/term/GO:0036057
response to electrical stimulus	Gene Ontology	GO:0051602	1	9	0.0430984	0.144834	Crhr1	http://amigo.geneontology.org/amigo/term/GO:0051602
norepinephrine biosynthetic process	Gene Ontology	GO:0042421	1	9	0.0430984	0.144834	Insm1	http://amigo.geneontology.org/amigo/term/GO:0042421
positive regulation of AMPA receptor activity	Gene Ontology	GO:2000969	1	9	0.0430984	0.144834	Cacng2	http://amigo.geneontology.org/amigo/term/GO:2000969
regulation of axon guidance	Gene Ontology	GO:1902667	1	9	0.0430984	0.144834	Tbr1	http://amigo.geneontology.org/amigo/term/GO:1902667
autonomic nervous system development	Gene Ontology	GO:0048483	1	9	0.0430984	0.144834	Isx	http://amigo.geneontology.org/amigo/term/GO:0048483
muscle structure development	Gene Ontology	GO:0061061	1	9	0.0430984	0.144834	Rnf165	http://amigo.geneontology.org/amigo/term/GO:0061061
response to testosterone	Gene Ontology	GO:0033574	1	9	0.0430984	0.144834	Adh1	http://amigo.geneontology.org/amigo/term/GO:0033574
positive regulation of ion transmembrane transporter activity	Gene Ontology	GO:0032414	1	9	0.0430984	0.144834	Htr3a	http://amigo.geneontology.org/amigo/term/GO:0032414
single fertilization	Gene Ontology	GO:0007338	2	73	0.0432393	0.144834	Prss37|Ccdc87	http://amigo.geneontology.org/amigo/term/GO:0007338
transmembrane signaling receptor activity	Gene Ontology	GO:0004888	3	174	0.0435379	0.144834	Gabrr2|Crhr1|Htr3a	http://amigo.geneontology.org/amigo/term/GO:0004888
vesicle	Gene Ontology	GO:0031982	3	174	0.0435379	0.144834	Glt6d1|Gprc5a|Crhr1	http://amigo.geneontology.org/amigo/term/GO:0031982
xenobiotic metabolic process	Gene Ontology	GO:0006805	2	74	0.0442826	0.144834	Gsto2|Nr1i2	http://amigo.geneontology.org/amigo/term/GO:0006805
transcription corepressor activity	Gene Ontology	GO:0003714	3	179	0.0466215	0.144834	Cdx2|Skor2|Skor1	http://amigo.geneontology.org/amigo/term/GO:0003714
icosanoid biosynthetic process	Gene Ontology	GO:0046456	1	10	0.0473053	0.144834	Cyp4a14	http://amigo.geneontology.org/amigo/term/GO:0046456
photoreceptor activity	Gene Ontology	GO:0009881	1	10	0.0473053	0.144834	Opn1sw	http://amigo.geneontology.org/amigo/term/GO:0009881
extracellular matrix assembly	Gene Ontology	GO:0085029	1	10	0.0473053	0.144834	Has1	http://amigo.geneontology.org/amigo/term/GO:0085029
chaperonin-containing T-complex	Gene Ontology	GO:0005832	1	10	0.0473053	0.144834	Cct8l1	http://amigo.geneontology.org/amigo/term/GO:0005832
neutrophil migration	Gene Ontology	GO:1990266	1	10	0.0473053	0.144834	Gp2	http://amigo.geneontology.org/amigo/term/GO:1990266
complement activation, alternative pathway	Gene Ontology	GO:0006957	1	10	0.0473053	0.144834	C8a	http://amigo.geneontology.org/amigo/term/GO:0006957
Golgi-associated vesicle membrane	Gene Ontology	GO:0030660	1	10	0.0473053	0.144834	Sppl2c	http://amigo.geneontology.org/amigo/term/GO:0030660
positive regulation of cGMP-mediated signaling	Gene Ontology	GO:0010753	1	10	0.0473053	0.144834	Gucy2d	http://amigo.geneontology.org/amigo/term/GO:0010753
cellular response to electrical stimulus	Gene Ontology	GO:0071257	1	10	0.0473053	0.144834	Grm1	http://amigo.geneontology.org/amigo/term/GO:0071257
inorganic anion exchanger activity	Gene Ontology	GO:0005452	1	10	0.0473053	0.144834	Slc22a6	http://amigo.geneontology.org/amigo/term/GO:0005452
olfactory behavior	Gene Ontology	GO:0042048	1	10	0.0473053	0.144834	Gucy2d	http://amigo.geneontology.org/amigo/term/GO:0042048
decanoate-CoA ligase activity	Gene Ontology	GO:0102391	1	10	0.0473053	0.144834	Acsbg2	http://amigo.geneontology.org/amigo/term/GO:0102391
pyruvate metabolic process	Gene Ontology	GO:0006090	1	10	0.0473053	0.144834	Ldhc	http://amigo.geneontology.org/amigo/term/GO:0006090
cell-cell junction maintenance	Gene Ontology	GO:0045217	1	10	0.0473053	0.144834	Cd177	http://amigo.geneontology.org/amigo/term/GO:0045217
primitive streak formation	Gene Ontology	GO:0090009	1	10	0.0473053	0.144834	Foxa2	http://amigo.geneontology.org/amigo/term/GO:0090009
urea cycle	Gene Ontology	GO:0000050	1	10	0.0473053	0.144834	Cps1	http://amigo.geneontology.org/amigo/term/GO:0000050
postsynaptic neurotransmitter receptor diffusion trapping	Gene Ontology	GO:0098970	1	10	0.0473053	0.144834	Cacng2	http://amigo.geneontology.org/amigo/term/GO:0098970
G protein-coupled photoreceptor activity	Gene Ontology	GO:0008020	1	10	0.0473053	0.144834	Opn1sw	http://amigo.geneontology.org/amigo/term/GO:0008020
apoptotic process involved in development	Gene Ontology	GO:1902742	1	10	0.0473053	0.144834	Xkr4	http://amigo.geneontology.org/amigo/term/GO:1902742
cerebellum morphogenesis	Gene Ontology	GO:0021587	1	10	0.0473053	0.144834	Skor2	http://amigo.geneontology.org/amigo/term/GO:0021587
regulation of erythrocyte differentiation	Gene Ontology	GO:0045646	1	10	0.0473053	0.144834	Gfi1b	http://amigo.geneontology.org/amigo/term/GO:0045646
neurofilament cytoskeleton organization	Gene Ontology	GO:0060052	1	10	0.0473053	0.144834	Ina	http://amigo.geneontology.org/amigo/term/GO:0060052
extrinsic component of synaptic vesicle membrane	Gene Ontology	GO:0098850	1	10	0.0473053	0.144834	Rph3a	http://amigo.geneontology.org/amigo/term/GO:0098850
embryonic body morphogenesis	Gene Ontology	GO:0010172	1	10	0.0473053	0.144834	Mab21l2	http://amigo.geneontology.org/amigo/term/GO:0010172
neuropeptide Y receptor activity	Gene Ontology	GO:0004983	1	10	0.0473053	0.144834	Prokr2	http://amigo.geneontology.org/amigo/term/GO:0004983
arachidonic acid binding	Gene Ontology	GO:0050544	1	10	0.0473053	0.144834	Cyp4a14	http://amigo.geneontology.org/amigo/term/GO:0050544
camera-type eye development	Gene Ontology	GO:0043010	2	78	0.0485482	0.146261	Mab21l2|Rax	http://amigo.geneontology.org/amigo/term/GO:0043010
chemical synaptic transmission	Gene Ontology	GO:0007268	3	184	0.0498101	0.146261	Gabrr2|Htr4|Htr3a	http://amigo.geneontology.org/amigo/term/GO:0007268
Functional analysis of DEGs in donkey epididymis tissues (comparative grouping between testis and epididymis tissues in donkey)
#Term	Database	ID	Input number	Background number	P-Value	Corrected P-Value	Input	Hyperlink
extracellular region	Gene Ontology	GO:0005576	43	1684	1.73109e-19	2.3889e-16	Wfdc12|Odam|Otogl|Serpina1a|Ces5a|Serpinf2|Npb|Pate3|Pate2|Cga|Cblif|Ltf|Dkk1|Lao1|Crisp1|Defb29|Bche|Cpn1|Fgf10|Angptl3|Clpsl2|Lcn2|Lcn12|Qpct|Lefty1|Postn|Slit2|Ndp|Ptn|Folr1|Mdk|Man2b2|Rnase12|Wnt4|Wfdc9|Wfdc8|Defb30|Defb18|Lcn10|Npy|Calca|Nucb2|Wnt9b	http://amigo.geneontology.org/amigo/term/GO:0005576
extracellular space	Gene Ontology	GO:0005615	38	1684	1.56907e-15	1.08266e-12	Wfdc12|Wfdc16|Serpina1a|Angptl3|Serpinf2|Npb|Pate2|Ces2h|Cblif|Odam|Dkk1|Crisp4|Crisp1|Lrrtm3|Npy|Cpn1|Fgf10|Ltf|Lcn2|Lefty1|Postn|Ggt1|Slit2|Calca|Tacstd2|Ndp|Vpreb3|Ptn|Ces3b|Lipi|Wnt4|Wfdc9|Cga|Bche|Ces5a|Calcb|Nucb2|Wnt9b	http://amigo.geneontology.org/amigo/term/GO:0005615
sequence-specific DNA binding	Gene Ontology	GO:0043565	25	672	4.72728e-15	2.17455e-12	Grhl2|Hoxa11|Hoxb7|Ehf|Hoxb8|Hoxb9|Hoxb6|Hoxd1|Hoxb4|Hoxb5|Gata2|Gata3|Hoxa7|Hoxa6|Hoxa5|Hoxa2|Hoxa1|Elf3|Elf5|Hoxa9|Pou3f3|Dmrta1|Irx1|Irx3|Irx2	http://amigo.geneontology.org/amigo/term/GO:0043565
sequence-specific double-stranded DNA binding	Gene Ontology	GO:1990837	22	511	1.37123e-14	4.73074e-12	Hoxa11|Hoxd1|Hoxb8|Hoxb9|Hoxb6|Hoxb7|Hoxb4|Hoxb5|Gata2|Gata3|Tbx20|Hoxa7|Hoxa6|Hoxa5|Hoxa2|Hoxa1|Pax2|Elf3|Hoxa9|Dmrta1|Irx1|Irx3	http://amigo.geneontology.org/amigo/term/GO:1990837
embryonic skeletal system morphogenesis	Gene Ontology	GO:0048704	11	59	3.3409e-14	9.22087e-12	Hoxb8|Hoxb9|Hoxb6|Hoxb7|Hoxb4|Hoxb5|Hoxa7|Hoxa6|Hoxa5|Hoxa2|Hoxa9	http://amigo.geneontology.org/amigo/term/GO:0048704
regulation of transcription, DNA-templated	Gene Ontology	GO:0006355	29	1075	7.50303e-14	1.7257e-11	Grhl2|Hoxa11|Hoxb7|Ehf|Vgll1|Hoxb8|Hoxb6|Hoxd1|Hoxb4|Hoxb5|Dach2|Gata2|Gata3|Tbx20|Tbx22|Sim1|Hoxa7|Hoxa6|Hoxa5|Hoxa1|Pax2|Elf3|Elf5|Hoxa9|Pou3f3|Dmrta1|Irx1|Irx3|Irx2	http://amigo.geneontology.org/amigo/term/GO:0006355
anterior/posterior pattern specification	Gene Ontology	GO:0009952	13	125	1.36711e-13	2.69516e-11	Hoxb8|Hoxb9|Hoxb6|Hoxb7|Hoxa11|Hoxb5|Hoxa7|Hoxa6|Hoxa5|Hoxb4|Hoxa1|Hoxa9|Hoxa2	http://amigo.geneontology.org/amigo/term/GO:0009952
plasma membrane	Gene Ontology	GO:0005886	57	4216	1.59195e-13	2.74612e-11	Adam7|Frk|Chrm3|Avpr2|Mal2|2610528J11Rik|Slc7a3|Slc5a12|Tspan1|Gabrg1|P2rx1|Mpzl2|Dsc1|Cd52|F2rl1|Slc44a4|Alcam|Popdc2|Atp8a1|Nmrk2|Dkk1|Olfr587-ps1|Lrrtm3|Fgf10|Olfr1440|Aqp2|Glra3|Grik1|Gpihbp1|Aqp9|Cldn8|Ggt1|Arr3|Slit2|Mcoln3|Tacstd2|Trpm5|Cldn2|Tas1r2|Folr1|Cldn7|Slitrk6|Slitrk4|Dsc2|Kcnj16|Kcnj15|Cldn23|Olfr588-ps1|Gjb5|Chrm2|Scn9a|Lipi|Slc26a3|Prom2|Pkp3|Gpr82|Adam28	http://amigo.geneontology.org/amigo/term/GO:0005886
DNA-binding transcription factor activity	Gene Ontology	GO:0003700	24	738	2.85193e-13	4.37296e-11	Grhl2|Ehf|Hoxb8|Hoxb9|Hoxb6|Hoxb7|Hoxb4|Hoxb5|Gata2|Gata3|Tbx20|Tbx22|Sim1|Hoxa7|Hoxa6|Hoxa5|Hoxa2|Pax2|Elf3|Elf5|Hoxa9|Pou3f3|Dmrta1|Mal	http://amigo.geneontology.org/amigo/term/GO:0003700
DNA-binding transcription factor activity, RNA polymerase II-specific	Gene Ontology	GO:0000981	18	364	4.25096e-13	5.86632e-11	Pou3f3|Ehf|Irx1|Sim1|Elf5|Tbx20|Hoxb6|Hoxb7|Hoxb5|Hoxa7|Hoxa6|Hoxa5|Pax2|Elf3|Gata2|Gata3|Irx3|Irx2	http://amigo.geneontology.org/amigo/term/GO:0000981
multicellular organism development	Gene Ontology	GO:0007275	28	1092	6.94766e-13	8.71615e-11	Hoxa11|Hoxd1|Ripply1|Dkk1|Hoxb8|Hoxb9|Hoxb6|Hoxb7|Hoxb4|Hoxb5|Hoxa2|Dach2|Tbx20|Sim1|Lefty1|Hoxa7|Hoxa6|Hoxa5|Slit2|Hoxa1|Pax2|Elf3|Hoxa9|Pou3f3|Mdk|Wnt4|Irx3|Wnt9b	http://amigo.geneontology.org/amigo/term/GO:0007275
membrane	Gene Ontology	GO:0016020	68	6528	5.66415e-11	6.51377e-09	Tmc4|Adam7|Grhl2|Chrm3|Avpr2|Mal2|2610528J11Rik|Slc7a3|Slc5a12|Frrs1|Tspan1|Gabrg1|P2rx1|Mpzl2|Cyp2c70|Hpd|Cd52|F2rl1|Klhl14|Dsc1|Itgb6|Alcam|Popdc2|Atp8a1|Rab25|Slc26a3|Lrrtm3|Grik1|Klhdc7a|Olfr1440|St6galnac1|B3galt5|Aqp2|Glra3|Rprm|Gpihbp1|Aqp9|Cldn8|Adam28|Ggt1|Arr3|Mcoln3|Tacstd2|Trpm5|Cldn2|Tas1r2|Folr1|Cldn7|Slitrk6|Ptn|Slitrk4|Dsc2|Kcnj16|Kcnj15|Slc44a4|Cldn23|Gjb5|Chrm2|Scn9a|Wfdc8|Mgst1…	http://amigo.geneontology.org/amigo/term/GO:0016020
DNA binding	Gene Ontology	GO:0003677	31	1725	2.47849e-10	2.63102e-08	Grhl2|Hoxa11|Hoxb7|Ehf|Hoxb8|Hoxb9|Hoxb6|Hoxd1|Hoxb4|Hoxb5|Dach2|Gata2|Gata3|Tbx20|Tbx22|Sim1|Hoxa7|Hoxa6|Hoxa5|Hoxa2|Hoxa1|Pax2|Elf3|Elf5|Hoxa9|Pou3f3|Dmrta1|Nucb2|Irx1|Irx3|Irx2	http://amigo.geneontology.org/amigo/term/GO:0003677
metanephros development	Gene Ontology	GO:0001656	7	38	1.84813e-09	1.82173e-07	Hoxa11|Wnt4|Slit2|Pax2|Irx1|Irx3|Irx2	http://amigo.geneontology.org/amigo/term/GO:0001656
DNA-binding transcription activator activity, RNA polymerase II-specific	Gene Ontology	GO:0001228	16	490	3.03009e-09	2.78768e-07	Pou3f3|Ehf|Elf5|Grhl2|Tbx20|Tbx22|Hoxb7|Hoxb4|Hoxb5|Hoxa7|Hoxa5|Hoxa1|Elf3|Gata2|Gata3|Hoxa9	http://amigo.geneontology.org/amigo/term/GO:0001228
embryonic skeletal system development	Gene Ontology	GO:0048706	7	46	6.08074e-09	5.08062e-07	Hoxb9|Hoxb6|Hoxd1|Hoxb5|Hoxa6|Hoxa5|Hoxa9	http://amigo.geneontology.org/amigo/term/GO:0048706
integral component of membrane	Gene Ontology	GO:0016021	56	5373	6.25874e-09	5.08062e-07	Tmc4|Adam7|Chrm3|Avpr2|Mal2|2610528J11Rik|Slc7a3|Slc5a12|Frrs1|Tspan1|P2rx1|Mpzl2|Dsc1|Adam28|Slc44a4|Itgb6|Alcam|Popdc2|Atp8a1|Mgst1|Lrrtm3|Grik1|Klhdc7a|Olfr1440|St6galnac1|B3galt5|Aqp2|Glra3|Rprm|Gabrg1|Aqp9|Cldn8|Ggt1|Mcoln3|Tacstd2|Trpm5|Cldn2|Tas1r2|F2rl1|Cldn7|Slitrk6|Slitrk4|Dsc2|Kcnj16|Kcnj15|Cldn23|Gjb5|Chrm2|Scn9a|Wfdc8|Slc26a3|Prom2|Pdzk1ip1|Gpr82|Awat1|Ch25h	http://amigo.geneontology.org/amigo/term/GO:0016021
positive regulation of transcription by RNA polymerase II	Gene Ontology	GO:0045944	23	1208	2.33155e-08	1.78752e-06	Grhl2|Ehf|Serpinf2|Hoxb9|Hoxb7|Hoxb4|Hoxb5|Fgf10|Gata2|Gata3|Tbx20|Tbx22|Hoxa7|Hoxa5|Hoxa2|Hoxa1|Pax2|Elf3|Elf5|Hoxa9|Pou3f3|Mal|F2rl1	http://amigo.geneontology.org/amigo/term/GO:0045944
cell adhesion	Gene Ontology	GO:0007155	14	572	9.03237e-07	6.56035e-05	Mpzl2|Grhl2|Itgb6|Cldn23|Alcam|Dsc2|Dsc1|Cldn8|Postn|Angptl3|Pkp3|Cldn2|Folr1|Cldn7	http://amigo.geneontology.org/amigo/term/GO:0007155
negative regulation of transcription by RNA polymerase II	Gene Ontology	GO:0000122	17	853	9.65435e-07	6.6615e-05	Pou3f3|Ripply1|Hoxb8|Frk|Tbx20|Tbx22|Hoxb4|Dkk1|Hoxa7|Irx1|Hoxa2|Pax2|Lefty1|Gata2|Gata3|Irx3|Irx2	http://amigo.geneontology.org/amigo/term/GO:0000122
RNA polymerase II cis-regulatory region sequence-specific DNA binding	Gene Ontology	GO:0000978	15	669	1.058e-06	6.9526e-05	Ehf|Hoxb9|Tbx20|Hoxb6|Hoxb7|Hoxb5|Hoxa7|Hoxa6|Hoxa5|Hoxa2|Pax2|Elf3|Gata2|Gata3|Hoxa9	http://amigo.geneontology.org/amigo/term/GO:0000978
ion transport	Gene Ontology	GO:0006811	14	586	1.19141e-06	7.20222e-05	Tmc4|Kcnj16|Kcnj15|Lcn2|Glra3|Cblif|Gabrg1|Scn9a|Slc5a12|Ltf|Mcoln3|Grik1|P2rx1|Trpm5	http://amigo.geneontology.org/amigo/term/GO:0006811
heparin binding	Gene Ontology	GO:0008201	8	155	1.20037e-06	7.20222e-05	Mdk|Ptn|Lipi|Postn|Angptl3|Ltf|Fgf10|Slit2	http://amigo.geneontology.org/amigo/term/GO:0008201
neuron differentiation	Gene Ontology	GO:0030182	8	164	1.79633e-06	0.000103289	Gata2|Hoxd1|Wnt4|Wnt9b|Irx1|Gata3|Irx3|Irx2	http://amigo.geneontology.org/amigo/term/GO:0030182
inner ear morphogenesis	Gene Ontology	GO:0042472	6	72	2.00477e-06	0.000110663	Slitrk6|Hoxa1|Pax2|Fgf10|Gata2|Gata3	http://amigo.geneontology.org/amigo/term/GO:0042472
cell fate determination	Gene Ontology	GO:0001709	4	18	3.32386e-06	0.00017642	Hoxa2|Gata2|Gata3|Pax2	http://amigo.geneontology.org/amigo/term/GO:0001709
mesonephric tubule development	Gene Ontology	GO:0072164	3	5	5.74138e-06	0.000293449	Wnt4|Wnt9b|Pax2	http://amigo.geneontology.org/amigo/term/GO:0072164
cell junction	Gene Ontology	GO:0030054	16	883	6.64243e-06	0.000327377	Itgb6|Cldn23|Gjb5|Gabrg1|Chrm3|Chrm2|Dsc1|Cldn8|Glra3|Tspan1|Pkp3|Lrrtm3|Grik1|Dsc2|Cldn2|Cldn7	http://amigo.geneontology.org/amigo/term/GO:0030054
integral component of plasma membrane	Gene Ontology	GO:0005887	19	1232	8.56754e-06	0.000407697	Tmc4|Slitrk6|Ggt1|Aqp2|Glra3|Avpr2|Chrm3|Chrm2|Scn9a|P2rx1|Tspan1|Prom2|Aqp9|Slc26a3|Slc7a3|Trpm5|F2rl1|Tas1r2|Gabrg1	http://amigo.geneontology.org/amigo/term/GO:0005887
kidney development	Gene Ontology	GO:0001822	7	151	1.10781e-05	0.000509594	Pou3f3|Wnt9b|Pax2|Pkhd1|Gata3|Irx3|Slit2	http://amigo.geneontology.org/amigo/term/GO:0001822
postsynaptic membrane	Gene Ontology	GO:0045211	8	219	1.38113e-05	0.000614824	Glra3|Grik1|Gabrg1|Chrm3|Chrm2|Arr3|Lrrtm3|P2rx1	http://amigo.geneontology.org/amigo/term/GO:0045211
mesenchymal to epithelial transition	Gene Ontology	GO:0060231	3	8	1.67402e-05	0.000721922	Wnt4|Gata3|Pax2	http://amigo.geneontology.org/amigo/term/GO:0060231
regulation of transcription by RNA polymerase II	Gene Ontology	GO:0006357	13	652	1.90484e-05	0.000796568	Pou3f3|Sim1|Grhl2|Irx1|Gata3|Ehf|Hoxa1|Elf3|Vgll1|Elf5|Mal|Irx3|Irx2	http://amigo.geneontology.org/amigo/term/GO:0006357
innate immune response	Gene Ontology	GO:0045087	12	563	2.12734e-05	0.000863449	Wfdc12|Lcn2|Frk|Wfdc16|Wfdc9|Defb30|Defb18|Ltf|Defb29|Npy|F2rl1|Gata3	http://amigo.geneontology.org/amigo/term/GO:0045087
bicellular tight junction assembly	Gene Ontology	GO:0070830	5	66	2.27355e-05	0.000896429	Cldn8|Cldn23|Cldn2|Grhl2|Cldn7	http://amigo.geneontology.org/amigo/term/GO:0070830
mesonephros development	Gene Ontology	GO:0001823	3	10	2.88145e-05	0.00110455	Wnt4|Gata3|Pax2	http://amigo.geneontology.org/amigo/term/GO:0001823
motor neuron axon guidance	Gene Ontology	GO:0008045	4	35	3.50971e-05	0.00130903	Alcam|Slit2|Hoxa1|Hoxa2	http://amigo.geneontology.org/amigo/term/GO:0008045
branching morphogenesis of an epithelial tube	Gene Ontology	GO:0048754	4	36	3.8853e-05	0.00139359	Wnt4|Fgf10|Wnt9b|Slit2	http://amigo.geneontology.org/amigo/term/GO:0048754
protein binding	Gene Ontology	GO:0005515	45	5183	3.9384e-05	0.00139359	Gata3|Hoxa11|Capn6|Krt7|Pkhd1|Khdrbs2|Hoxb8|Vgll1|Klhl14|Rab25|Alcam|Atp8a1|Nmrk2|Dkk1|Grik1|Cdh1|Fgf10|Gata2|Mal|Wnt4|Lcn2|Tbx20|Sim1|Cldn8|Hoxa5|Arr3|Slit2|Hoxa1|Pax2|Cldn2|Tas1r2|Hoxa9|Cldn7|Pou3f3|Mdk|Slitrk4|Kcnj15|Car8|Chrm3|Stap1|Hspb8|Dsc1|Slc26a3|Actc1|Pkp3	http://amigo.geneontology.org/amigo/term/GO:0005515
serine-type endopeptidase inhibitor activity	Gene Ontology	GO:0004867	6	128	4.50164e-05	0.00149573	Wfdc12|Wfdc16|Wfdc9|Wfdc8|Serpina1a|Serpinf2	http://amigo.geneontology.org/amigo/term/GO:0004867
positive regulation of stem cell differentiation	Gene Ontology	GO:2000738	3	12	4.55223e-05	0.00149573	Tacstd2|Ptn|Hoxb4	http://amigo.geneontology.org/amigo/term/GO:2000738
positive regulation of leukocyte chemotaxis	Gene Ontology	GO:0002690	3	12	4.55223e-05	0.00149573	Mdk|F2rl1|Ptn	http://amigo.geneontology.org/amigo/term/GO:0002690
antibacterial humoral response	Gene Ontology	GO:0019731	5	79	5.12984e-05	0.0016089	Wfdc9|Wfdc12|Npy|Ltf|Wfdc16	http://amigo.geneontology.org/amigo/term/GO:0019731
cell fate commitment	Gene Ontology	GO:0045165	5	79	5.12984e-05	0.0016089	Hoxa2|Wnt4|Gata2|Wnt9b|Gata3	http://amigo.geneontology.org/amigo/term/GO:0045165
positive regulation of gene expression	Gene Ontology	GO:0010628	11	528	5.75766e-05	0.0017387	Pou3f3|Lcn2|Avpr2|Odam|Dkk1|Stap1|Arr3|Pkp3|Fgf10|Gata2|Gata3	http://amigo.geneontology.org/amigo/term/GO:0010628
positive regulation of transcription, DNA-templated	Gene Ontology	GO:0045893	12	626	5.79567e-05	0.0017387	Pou3f3|Mdk|Grhl2|Tbx20|Hoxa11|Gata3|Ehf|Pax2|Ndp|Fgf10|Mal|Wnt4	http://amigo.geneontology.org/amigo/term/GO:0045893
nucleoplasm	Gene Ontology	GO:0005654	30	2943	6.56805e-05	0.00192849	Grhl2|Odam|Frk|Hoxa11|Nmrk2|Ehf|Esrp1|Tspan1|Vgll1|Hoxb8|Hoxb9|Itgb6|Hoxb7|Hoxb4|Hoxb5|Cdh1|Gata2|Mal|Hoxa7|Hoxa6|Stap1|Pkp3|Hoxa2|Hoxa1|Elf3|Hoxa9|Pou3f3|Hoxd1|Hspb8|Gata3	http://amigo.geneontology.org/amigo/term/GO:0005654
positive regulation of phagocytosis, engulfment	Gene Ontology	GO:0060100	3	15	8.07902e-05	0.00232272	F2rl1|Gata2|Stap1	http://amigo.geneontology.org/amigo/term/GO:0060100
branching involved in ureteric bud morphogenesis	Gene Ontology	GO:0001658	4	47	0.000102015	0.00287308	Wnt4|Wnt9b|Hoxa11|Pax2	http://amigo.geneontology.org/amigo/term/GO:0001658
cell surface	Gene Ontology	GO:0009986	12	679	0.000122658	0.00338536	Slitrk6|Ptn|Itgb6|Gpihbp1|Wnt4|Prom2|Angptl3|Slit2|Serpinf2|Ndp|Fgf10|Ltf	http://amigo.geneontology.org/amigo/term/GO:0009986
definitive hemopoiesis	Gene Ontology	GO:0060216	3	18	0.00013031	0.00346244	Gata2|Hoxb4|Hoxa9	http://amigo.geneontology.org/amigo/term/GO:0060216
basolateral plasma membrane	Gene Ontology	GO:0016323	7	226	0.000130469	0.00346244	Aqp2|Gpihbp1|Aqp9|Cldn8|Arr3|Folr1|Cldn7	http://amigo.geneontology.org/amigo/term/GO:0016323
aortic valve morphogenesis	Gene Ontology	GO:0003180	3	19	0.000150361	0.0038519	Tbx20|Slit2|Gata3	http://amigo.geneontology.org/amigo/term/GO:0003180
nucleus	Gene Ontology	GO:0005634	47	5823	0.000150727	0.0038519	Grhl2|Odam|Frk|Hoxb6|Hoxa11|Hoxb7|Ehf|Esrp1|Khdrbs2|Hoxb8|Hoxb9|Vgll1|Hoxd1|Hoxb4|Hoxb5|Fgf10|Gata2|Mal|Tbx20|Tbx22|Sim1|Hoxa7|Hoxa6|Hoxa5|Arr3|Hoxa2|Hoxa1|Pax2|Tacstd2|Elf3|Elf5|Folr1|Hoxa9|Pou3f3|Ripply1|Dach2|Dmrta1|Stap1|Hspb8|Gata3|Mgst1|Pkp3|Calca|Nucb2|Irx1|Irx3|Irx2	http://amigo.geneontology.org/amigo/term/GO:0005634
uterus development	Gene Ontology	GO:0060065	3	20	0.000172313	0.00409987	Hoxa11|Hoxa9|Gata3	http://amigo.geneontology.org/amigo/term/GO:0060065
smooth muscle cell differentiation	Gene Ontology	GO:0051145	3	20	0.000172313	0.00409987	Fgf10|Mal|Wnt4	http://amigo.geneontology.org/amigo/term/GO:0051145
interferon-gamma production	Gene Ontology	GO:0032609	3	20	0.000172313	0.00409987	Avpr2|F2rl1|Gata3	http://amigo.geneontology.org/amigo/term/GO:0032609
small molecule binding	Gene Ontology	GO:0036094	3	20	0.000172313	0.00409987	Lcn12|Lcn10|Lcn2	http://amigo.geneontology.org/amigo/term/GO:0036094
ion channel activity	Gene Ontology	GO:0005216	6	172	0.000214377	0.00486791	Glra3|Grik1|Gabrg1|Scn9a|P2rx1|Trpm5	http://amigo.geneontology.org/amigo/term/GO:0005216
transmembrane transport	Gene Ontology	GO:0055085	9	418	0.0002155	0.00486791	Aqp2|Slc44a4|Atp8a1|Slc7a3|Scn9a|Slc5a12|Slc26a3|Trpm5|Aqp9	http://amigo.geneontology.org/amigo/term/GO:0055085
cation channel activity	Gene Ontology	GO:0005261	4	58	0.000218682	0.00486791	P2rx1|Trpm5|Mcoln3|Scn9a	http://amigo.geneontology.org/amigo/term/GO:0005261
negative regulation of myeloid cell differentiation	Gene Ontology	GO:0045638	3	22	0.000222231	0.00486791	Hoxb8|Gata2|Hoxa9	http://amigo.geneontology.org/amigo/term/GO:0045638
sterol esterase activity	Gene Ontology	GO:0004771	3	22	0.000222231	0.00486791	Ces2h|Ces5a|Ces3b	http://amigo.geneontology.org/amigo/term/GO:0004771
epithelial tube branching involved in lung morphogenesis	Gene Ontology	GO:0060441	3	23	0.000250344	0.00539804	Esrp1|Fgf10|Hoxa5	http://amigo.geneontology.org/amigo/term/GO:0060441
desmosome	Gene Ontology	GO:0030057	3	24	0.000280659	0.0059586	Pkp3|Dsc2|Dsc1	http://amigo.geneontology.org/amigo/term/GO:0030057
apical plasma membrane	Gene Ontology	GO:0016324	8	345	0.000298657	0.00624464	Aqp2|Cblif|Gpihbp1|Slc26a3|Prom2|Pkhd1|Slc44a4|Folr1	http://amigo.geneontology.org/amigo/term/GO:0016324
thyroid gland development	Gene Ontology	GO:0030878	3	25	0.000313246	0.00645193	Cga|Hoxa5|Fgf10	http://amigo.geneontology.org/amigo/term/GO:0030878
lipid catabolic process	Gene Ontology	GO:0016042	5	124	0.000385325	0.00745068	Ces2h|Lipi|Ces5a|Ces3b|Clpsl2	http://amigo.geneontology.org/amigo/term/GO:0016042
negative regulation of ossification	Gene Ontology	GO:0030279	3	27	0.000385519	0.00745068	Mdk|Calca|Dkk1	http://amigo.geneontology.org/amigo/term/GO:0030279
cochlea development	Gene Ontology	GO:0090102	3	27	0.000385519	0.00745068	Slitrk6|Hoxa1|Pax2	http://amigo.geneontology.org/amigo/term/GO:0090102
carboxylic ester hydrolase activity	Gene Ontology	GO:0052689	4	68	0.000388731	0.00745068	Ces2h|Bche|Ces5a|Ces3b	http://amigo.geneontology.org/amigo/term/GO:0052689
ion transmembrane transport	Gene Ontology	GO:0034220	4	68	0.000388731	0.00745068	Glra3|Trpm5|Gabrg1|P2rx1	http://amigo.geneontology.org/amigo/term/GO:0034220
proximal/distal pattern formation	Gene Ontology	GO:0009954	3	28	0.000425343	0.00804073	Hoxb9|Hoxa11|Hoxa9	http://amigo.geneontology.org/amigo/term/GO:0009954
paramesonephric duct development	Gene Ontology	GO:0061205	2	5	0.000460738	0.00804833	Wnt4|Pax2	http://amigo.geneontology.org/amigo/term/GO:0061205
regulation of vascular associated smooth muscle contraction	Gene Ontology	GO:0003056	2	5	0.000460738	0.00804833	P2rx1|Chrm3	http://amigo.geneontology.org/amigo/term/GO:0003056
fatty acid beta-oxidation using acyl-CoA oxidase	Gene Ontology	GO:0033540	2	5	0.000460738	0.00804833	Acox2|Acoxl	http://amigo.geneontology.org/amigo/term/GO:0033540
acyl-CoA oxidase activity	Gene Ontology	GO:0003997	2	5	0.000460738	0.00804833	Acox2|Acoxl	http://amigo.geneontology.org/amigo/term/GO:0003997
negative regulation of membrane potential	Gene Ontology	GO:0045837	2	5	0.000460738	0.00804833	Ptn|Ltf	http://amigo.geneontology.org/amigo/term/GO:0045837
glycerol transport	Gene Ontology	GO:0015793	2	5	0.000460738	0.00804833	Aqp2|Aqp9	http://amigo.geneontology.org/amigo/term/GO:0015793
positive regulation of collagen biosynthetic process	Gene Ontology	GO:0032967	3	31	0.000560367	0.00966632	Wnt4|Arr3|Serpinf2	http://amigo.geneontology.org/amigo/term/GO:0032967
cell-cell signaling	Gene Ontology	GO:0007267	4	77	0.000608204	0.0101821	Fgf10|Gjb5|Wnt9b|Wnt4	http://amigo.geneontology.org/amigo/term/GO:0007267
feeding behavior	Gene Ontology	GO:0007631	3	32	0.000610775	0.0101821	Calca|Npy|Npb	http://amigo.geneontology.org/amigo/term/GO:0007631
negative regulation of ruffle assembly	Gene Ontology	GO:1900028	2	6	0.000612403	0.0101821	Tacstd2|Stap1	http://amigo.geneontology.org/amigo/term/GO:1900028
developmental growth	Gene Ontology	GO:0048589	3	34	0.000720072	0.0118298	Cga|Gata3|Hoxa11	http://amigo.geneontology.org/amigo/term/GO:0048589
neurotransmitter receptor activity	Gene Ontology	GO:0030594	4	82	0.000762181	0.012309	Glra3|Gabrg1|Chrm3|Chrm2	http://amigo.geneontology.org/amigo/term/GO:0030594
leukocyte chemotaxis involved in inflammatory response	Gene Ontology	GO:0002232	2	7	0.000784924	0.012309	Mdk|Ptn	http://amigo.geneontology.org/amigo/term/GO:0002232
G protein-coupled acetylcholine receptor activity	Gene Ontology	GO:0016907	2	7	0.000784924	0.012309	Chrm3|Chrm2	http://amigo.geneontology.org/amigo/term/GO:0016907
metanephric collecting duct development	Gene Ontology	GO:0072205	2	7	0.000784924	0.012309	Aqp2|Pax2	http://amigo.geneontology.org/amigo/term/GO:0072205
growth factor activity	Gene Ontology	GO:0008083	5	147	0.000811706	0.012586	Mdk|Ptn|Fgf10|Angptl3|Lefty1	http://amigo.geneontology.org/amigo/term/GO:0008083
cell development	Gene Ontology	GO:0048468	3	36	0.000841081	0.0127549	Irx1|Irx3|Irx2	http://amigo.geneontology.org/amigo/term/GO:0048468
triglyceride lipase activity	Gene Ontology	GO:0004806	3	36	0.000841081	0.0127549	Ces2h|Ces5a|Ces3b	http://amigo.geneontology.org/amigo/term/GO:0004806
neuropeptide signaling pathway	Gene Ontology	GO:0007218	4	85	0.000866753	0.0130013	Glra3|Calca|Npy|Npb	http://amigo.geneontology.org/amigo/term/GO:0007218
cell-cell adhesion	Gene Ontology	GO:0098609	5	151	0.000911944	0.0135321	Pkp3|Dsc2|Mpzl2|Slit2|Dsc1	http://amigo.geneontology.org/amigo/term/GO:0098609
chondroitin sulfate binding	Gene Ontology	GO:0035374	2	8	0.0009781	0.0137732	Mdk|Ptn	http://amigo.geneontology.org/amigo/term/GO:0035374
positive regulation of cell projection organization	Gene Ontology	GO:0031346	2	8	0.0009781	0.0137732	Prom2|Lcn2	http://amigo.geneontology.org/amigo/term/GO:0031346
G protein-coupled acetylcholine receptor signaling pathway	Gene Ontology	GO:0007213	2	8	0.0009781	0.0137732	Chrm3|Chrm2	http://amigo.geneontology.org/amigo/term/GO:0007213
ureter morphogenesis	Gene Ontology	GO:0072197	2	8	0.0009781	0.0137732	Gata3|Pax2	http://amigo.geneontology.org/amigo/term/GO:0072197
adenylate cyclase-inhibiting G protein-coupled acetylcholine receptor signaling pathway	Gene Ontology	GO:0007197	2	8	0.0009781	0.0137732	Chrm3|Chrm2	http://amigo.geneontology.org/amigo/term/GO:0007197
T cell differentiation in thymus	Gene Ontology	GO:0033077	3	40	0.00112012	0.0156137	Mpzl2|Gata3|Wnt4	http://amigo.geneontology.org/amigo/term/GO:0033077
negative regulation of keratinocyte differentiation	Gene Ontology	GO:0045617	2	9	0.00119174	0.0162071	Hoxa7|Grhl2	http://amigo.geneontology.org/amigo/term/GO:0045617
estrous cycle	Gene Ontology	GO:0044849	2	9	0.00119174	0.0162071	Mdk|Ptn	http://amigo.geneontology.org/amigo/term/GO:0044849
frizzled binding	Gene Ontology	GO:0005109	3	41	0.00119791	0.0162071	Ndp|Wnt9b|Wnt4	http://amigo.geneontology.org/amigo/term/GO:0005109
signal transduction	Gene Ontology	GO:0007165	14	1142	0.00128231	0.0171805	F2rl1|Glra3|Avpr2|Chrm3|Chrm2|Gata3|Gabrg1|Angptl3|Wnt9b|Arr3|Gpr82|Tas1r2|Olfr1440|Wnt4	http://amigo.geneontology.org/amigo/term/GO:0007165
arrestin family protein binding	Gene Ontology	GO:1990763	2	10	0.00142563	0.0182164	Arr3|Chrm2	http://amigo.geneontology.org/amigo/term/GO:1990763
positive regulation of toll-like receptor 4 signaling pathway	Gene Ontology	GO:0034145	2	10	0.00142563	0.0182164	F2rl1|Ltf	http://amigo.geneontology.org/amigo/term/GO:0034145
response to auditory stimulus	Gene Ontology	GO:0010996	2	10	0.00142563	0.0182164	Mdk|Ptn	http://amigo.geneontology.org/amigo/term/GO:0010996
regulation of behavior	Gene Ontology	GO:0050795	2	10	0.00142563	0.0182164	Mdk|Hoxa1	http://amigo.geneontology.org/amigo/term/GO:0050795
antifungal humoral response	Gene Ontology	GO:0019732	2	10	0.00142563	0.0182164	Npy|Ltf	http://amigo.geneontology.org/amigo/term/GO:0019732
epithelial cell differentiation	Gene Ontology	GO:0030855	3	44	0.00145147	0.0183764	Ehf|Elf3|Fgf10	http://amigo.geneontology.org/amigo/term/GO:0030855
male gonad development	Gene Ontology	GO:0008584	4	99	0.00149105	0.0187059	Wnt4|Hoxa11|Hoxa9|Gata3	http://amigo.geneontology.org/amigo/term/GO:0008584
lipid homeostasis	Gene Ontology	GO:0055088	3	45	0.00154288	0.0188422	Acox2|Angptl3|Acoxl	http://amigo.geneontology.org/amigo/term/GO:0055088
negative regulation of cell differentiation	Gene Ontology	GO:0045596	3	45	0.00154288	0.0188422	Fgf10|Elf5|Wnt4	http://amigo.geneontology.org/amigo/term/GO:0045596
cellular response to retinoic acid	Gene Ontology	GO:0071300	3	45	0.00154288	0.0188422	Hoxa2|Hoxa1|Pax2	http://amigo.geneontology.org/amigo/term/GO:0071300
somatic stem cell population maintenance	Gene Ontology	GO:0035019	3	46	0.00163782	0.0196538	Elf5|Fgf10|Gata2	http://amigo.geneontology.org/amigo/term/GO:0035019
ureteric bud development	Gene Ontology	GO:0001657	3	46	0.00163782	0.0196538	Sim1|Slit2|Pax2	http://amigo.geneontology.org/amigo/term/GO:0001657
drug binding	Gene Ontology	GO:0008144	4	102	0.00165704	0.019713	P2rx1|Grik1|Chrm3|Folr1	http://amigo.geneontology.org/amigo/term/GO:0008144
regulation of chondrocyte differentiation	Gene Ontology	GO:0032330	2	11	0.0016796	0.0198107	Mdk|Hoxa11	http://amigo.geneontology.org/amigo/term/GO:0032330
co-receptor binding	Gene Ontology	GO:0039706	2	12	0.00195344	0.0220968	Wnt9b|Dkk1	http://amigo.geneontology.org/amigo/term/GO:0039706
water channel activity	Gene Ontology	GO:0015250	2	12	0.00195344	0.0220968	Aqp2|Aqp9	http://amigo.geneontology.org/amigo/term/GO:0015250
proteoglycan binding	Gene Ontology	GO:0043394	2	12	0.00195344	0.0220968	Ptn|Slit2	http://amigo.geneontology.org/amigo/term/GO:0043394
tissue regeneration	Gene Ontology	GO:0042246	2	12	0.00195344	0.0220968	Mdk|Ptn	http://amigo.geneontology.org/amigo/term/GO:0042246
DNA-binding transcription repressor activity, RNA polymerase II-specific	Gene Ontology	GO:0001227	6	266	0.00195349	0.0220968	Hoxb8|Hoxa2|Irx1|Gata3|Irx3|Irx2	http://amigo.geneontology.org/amigo/term/GO:0001227
fatty acid metabolic process	Gene Ontology	GO:0006631	5	181	0.00198243	0.0222419	Acox2|Ggt1|Acnat2|Angptl3|Acoxl	http://amigo.geneontology.org/amigo/term/GO:0006631
positive regulation of cell differentiation	Gene Ontology	GO:0045597	3	50	0.00205384	0.0226744	Ptn|Gata3|Serpinf2	http://amigo.geneontology.org/amigo/term/GO:0045597
dorsal/ventral pattern formation	Gene Ontology	GO:0009953	3	50	0.00205384	0.0226744	Tbx20|Hoxa2|Hoxa11	http://amigo.geneontology.org/amigo/term/GO:0009953
cardiac right ventricle morphogenesis	Gene Ontology	GO:0003215	2	13	0.00224697	0.0236704	Tbx20|Gata3	http://amigo.geneontology.org/amigo/term/GO:0003215
negative regulation of substrate adhesion-dependent cell spreading	Gene Ontology	GO:1900025	2	13	0.00224697	0.0236704	Tacstd2|Postn	http://amigo.geneontology.org/amigo/term/GO:1900025
mammary gland epithelial cell differentiation	Gene Ontology	GO:0060644	2	13	0.00224697	0.0236704	Hoxa5|Elf5	http://amigo.geneontology.org/amigo/term/GO:0060644
negative regulation of cell motility	Gene Ontology	GO:2000146	2	13	0.00224697	0.0236704	Tacstd2|Gata3	http://amigo.geneontology.org/amigo/term/GO:2000146
positive regulation of keratinocyte proliferation	Gene Ontology	GO:0010838	2	13	0.00224697	0.0236704	Mdk|Fgf10	http://amigo.geneontology.org/amigo/term/GO:0010838
C2H2 zinc finger domain binding	Gene Ontology	GO:0070742	2	13	0.00224697	0.0236704	Gata2|Pax2	http://amigo.geneontology.org/amigo/term/GO:0070742
regulation of membrane potential	Gene Ontology	GO:0042391	4	113	0.00237549	0.0248347	Glra3|Grik1|Popdc2|Gabrg1	http://amigo.geneontology.org/amigo/term/GO:0042391
negative regulation of fat cell differentiation	Gene Ontology	GO:0045599	3	54	0.00253008	0.0257868	Gata2|Gata3|Nucb2	http://amigo.geneontology.org/amigo/term/GO:0045599
positive regulation of hepatocyte proliferation	Gene Ontology	GO:2000347	2	14	0.00255999	0.0257868	Mdk|Ptn	http://amigo.geneontology.org/amigo/term/GO:2000347
epithelial cell proliferation	Gene Ontology	GO:0050673	2	14	0.00255999	0.0257868	Ehf|Fgf10	http://amigo.geneontology.org/amigo/term/GO:0050673
regulation of smooth muscle contraction	Gene Ontology	GO:0006940	2	14	0.00255999	0.0257868	P2rx1|Chrm2	http://amigo.geneontology.org/amigo/term/GO:0006940
transcytosis	Gene Ontology	GO:0045056	2	14	0.00255999	0.0257868	Gpihbp1|Mal2	http://amigo.geneontology.org/amigo/term/GO:0045056
structural molecule activity	Gene Ontology	GO:0005198	4	117	0.00268263	0.0268263	Cldn8|Cldn23|Cldn2|Cldn7	http://amigo.geneontology.org/amigo/term/GO:0005198
branching involved in salivary gland morphogenesis	Gene Ontology	GO:0060445	2	15	0.00289231	0.0283078	Esrp1|Fgf10	http://amigo.geneontology.org/amigo/term/GO:0060445
organ induction	Gene Ontology	GO:0001759	2	15	0.00289231	0.0283078	Fgf10|Hoxa11	http://amigo.geneontology.org/amigo/term/GO:0001759
kidney morphogenesis	Gene Ontology	GO:0060993	2	15	0.00289231	0.0283078	Wnt9b|Wnt4	http://amigo.geneontology.org/amigo/term/GO:0060993
cardiac muscle tissue morphogenesis	Gene Ontology	GO:0055008	2	16	0.00324376	0.0313034	Tbx20|Actc1	http://amigo.geneontology.org/amigo/term/GO:0055008
water transport	Gene Ontology	GO:0006833	2	16	0.00324376	0.0313034	Aqp2|Aqp9	http://amigo.geneontology.org/amigo/term/GO:0006833
glutamatergic synapse	Gene Ontology	GO:0098978	8	506	0.00326662	0.0313052	Slitrk4|Glra3|Mal2|Chrm3|Grik1|Lrrtm3|Actc1|P2rx1	http://amigo.geneontology.org/amigo/term/GO:0098978
cell differentiation	Gene Ontology	GO:0030154	12	1004	0.00344876	0.0328227	Pou3f3|Mdk|Sim1|Frk|Elf5|Wnt4|Ehf|Slit2|Pax2|Elf3|Fgf10|Gata2	http://amigo.geneontology.org/amigo/term/GO:0030154
urogenital system development	Gene Ontology	GO:0001655	2	17	0.00361413	0.0339285	Gata2|Pax2	http://amigo.geneontology.org/amigo/term/GO:0001655
dynactin complex	Gene Ontology	GO:0005869	2	17	0.00361413	0.0339285	Actc1|Actg2	http://amigo.geneontology.org/amigo/term/GO:0005869
heart looping	Gene Ontology	GO:0001947	3	62	0.00367403	0.034028	Tbx20|Tbx22|Folr1	http://amigo.geneontology.org/amigo/term/GO:0001947
regulation of blood pressure	Gene Ontology	GO:0008217	3	62	0.00367403	0.034028	P2rx1|Calca|Npy	http://amigo.geneontology.org/amigo/term/GO:0008217
signaling receptor binding	Gene Ontology	GO:0005102	7	407	0.00372891	0.034306	Angptl3|Frk|Wnt4|Arr3|Wnt9b|Calca|Slit2	http://amigo.geneontology.org/amigo/term/GO:0005102
regulation of vasoconstriction	Gene Ontology	GO:0019229	2	18	0.00400324	0.0365859	P2rx1|Chrm3	http://amigo.geneontology.org/amigo/term/GO:0019229
voltage-gated ion channel activity	Gene Ontology	GO:0005244	4	133	0.00418347	0.0379815	Trpm5|Kcnj16|Kcnj15|Scn9a	http://amigo.geneontology.org/amigo/term/GO:0005244
regulation of ion transmembrane transport	Gene Ontology	GO:0034765	4	134	0.00429269	0.0385257	Trpm5|Kcnj16|Kcnj15|Scn9a	http://amigo.geneontology.org/amigo/term/GO:0034765
Golgi apparatus	Gene Ontology	GO:0005794	14	1309	0.00433594	0.0385257	B3galt5|Aqp2|Atp8a1|Wnt4|Ehf|Postn|Serpina1a|Angptl3|Pax2|Npy|Elf3|Hpd|St6galnac1|Nucb2	http://amigo.geneontology.org/amigo/term/GO:0005794
cell adhesion molecule binding	Gene Ontology	GO:0050839	3	66	0.00434661	0.0385257	Postn|Pkp3|Cldn7	http://amigo.geneontology.org/amigo/term/GO:0050839
collagen-containing extracellular matrix	Gene Ontology	GO:0062023	6	315	0.00440727	0.0385257	Postn|Angptl3|Slit2|Serpinf2|Ndp|Fgf10	http://amigo.geneontology.org/amigo/term/GO:0062023
negative regulation of cell-matrix adhesion	Gene Ontology	GO:0001953	2	19	0.00441092	0.0385257	Hoxa7|Postn	http://amigo.geneontology.org/amigo/term/GO:0001953
inward rectifier potassium channel activity	Gene Ontology	GO:0005242	2	19	0.00441092	0.0385257	Kcnj16|Kcnj15	http://amigo.geneontology.org/amigo/term/GO:0005242
neuron migration	Gene Ontology	GO:0001764	4	136	0.00451688	0.0390333	Tbx20|Gata2|Mal|Gata3	http://amigo.geneontology.org/amigo/term/GO:0001764
learning	Gene Ontology	GO:0007612	3	67	0.0045256	0.0390333	Ptn|Atp8a1|Bche	http://amigo.geneontology.org/amigo/term/GO:0007612
bicellular tight junction	Gene Ontology	GO:0005923	4	137	0.00463188	0.0395653	Cldn8|Cldn23|Cldn2|Cldn7	http://amigo.geneontology.org/amigo/term/GO:0005923
cell-cell junction	Gene Ontology	GO:0005911	5	222	0.00464462	0.0395653	Pkp3|Cldn2|Dsc2|Grhl2|Dsc1	http://amigo.geneontology.org/amigo/term/GO:0005911
detection of temperature stimulus involved in sensory perception of pain	Gene Ontology	GO:0050965	2	20	0.00483697	0.0409511	Calca|Arr3	http://amigo.geneontology.org/amigo/term/GO:0050965
positive regulation of cell population proliferation	Gene Ontology	GO:0008284	8	545	0.00504649	0.0424644	Pou3f3|Ptn|Avpr2|Pax2|Cdh1|Pkhd1|Fgf10|Cldn7	http://amigo.geneontology.org/amigo/term/GO:0008284
negative regulation of transcription, DNA-templated	Gene Ontology	GO:0045892	8	546	0.00510027	0.0426568	Pou3f3|Tbx20|Tbx22|Wnt4|Hoxa7|Pax2|Elf3|Gata3	http://amigo.geneontology.org/amigo/term/GO:0045892
cation transmembrane transport	Gene Ontology	GO:0098655	2	21	0.00528123	0.0436803	P2rx1|Trpm5	http://amigo.geneontology.org/amigo/term/GO:0098655
G protein-coupled receptor binding	Gene Ontology	GO:0001664	3	71	0.00528595	0.0436803	Npy|Arr3|Npb	http://amigo.geneontology.org/amigo/term/GO:0001664
negative regulation of cysteine-type endopeptidase activity involved in apoptotic process	Gene Ontology	GO:0043154	3	72	0.00548727	0.045074	Arr3|Mal|Pax2	http://amigo.geneontology.org/amigo/term/GO:0043154
regulation of synaptic vesicle exocytosis	Gene Ontology	GO:2000300	3	73	0.00569314	0.0460816	Glra3|P2rx1|Chrm2	http://amigo.geneontology.org/amigo/term/GO:2000300
cytoplasmic vesicle	Gene Ontology	GO:0031410	10	805	0.00569676	0.0460816	Aqp2|Lcn2|Atp8a1|Dsc2|Arr3|Prom2|Mcoln3|Crisp1|Npy|Folr1	http://amigo.geneontology.org/amigo/term/GO:0031410
channel activity	Gene Ontology	GO:0015267	2	22	0.0057435	0.0460816	Aqp2|Aqp9	http://amigo.geneontology.org/amigo/term/GO:0015267
anatomical structure formation involved in morphogenesis	Gene Ontology	GO:0048646	2	22	0.0057435	0.0460816	Gata3|Hoxa1	http://amigo.geneontology.org/amigo/term/GO:0048646
positive regulation of synapse assembly	Gene Ontology	GO:0051965	3	74	0.00590359	0.0468216	Slitrk6|Slitrk4|Lrrtm3	http://amigo.geneontology.org/amigo/term/GO:0051965
cellular response to starvation	Gene Ontology	GO:0009267	3	74	0.00590359	0.0468216	Dsc2|Wnt9b|Wnt4	http://amigo.geneontology.org/amigo/term/GO:0009267
HMG box domain binding	Gene Ontology	GO:0071837	2	23	0.00622361	0.0479809	Pou3f3|Gata3	http://amigo.geneontology.org/amigo/term/GO:0071837
positive regulation of branching involved in ureteric bud morphogenesis	Gene Ontology	GO:0090190	2	23	0.00622361	0.0479809	Hoxb7|Pax2	http://amigo.geneontology.org/amigo/term/GO:0090190
apicolateral plasma membrane	Gene Ontology	GO:0016327	2	23	0.00622361	0.0479809	Cldn8|Cldn7	http://amigo.geneontology.org/amigo/term/GO:0016327
regulation of TOR signaling	Gene Ontology	GO:0032006	2	23	0.00622361	0.0479809	Pkhd1|Slc7a3	http://amigo.geneontology.org/amigo/term/GO:0032006
behavioral response to pain	Gene Ontology	GO:0048266	2	23	0.00622361	0.0479809	Grik1|Scn9a	http://amigo.geneontology.org/amigo/term/GO:0048266
sensory perception of pain	Gene Ontology	GO:0019233	3	76	0.00633833	0.0485939	Hoxb8|Hoxd1|Scn9a	http://amigo.geneontology.org/amigo/term/GO:0019233
iron ion binding	Gene Ontology	GO:0005506	4	151	0.00645369	0.0492049	Ch25h|Lcn2|Ltf|Cyp2c70	http://amigo.geneontology.org/amigo/term/GO:0005506
positive regulation of epithelial cell proliferation	Gene Ontology	GO:0050679	3	77	0.00656267	0.0497609	Esrp1|Fgf10|Pax2	http://amigo.geneontology.org/amigo/term/GO:0050679
pituitary gland development	Gene Ontology	GO:0021983	2	24	0.00672138	0.0503329	Fgf10|Gata2	http://amigo.geneontology.org/amigo/term/GO:0021983
positive regulation of ossification	Gene Ontology	GO:0045778	2	24	0.00672138	0.0503329	Calca|Ptn	http://amigo.geneontology.org/amigo/term/GO:0045778
transmembrane transporter activity	Gene Ontology	GO:0022857	4	153	0.00674753	0.0503329	Slc5a12|Atp8a1|Slc44a4|Slc7a3	http://amigo.geneontology.org/amigo/term/GO:0022857
camera-type eye development	Gene Ontology	GO:0043010	3	78	0.00679169	0.0503899	Slitrk6|Grhl2|Pax2	http://amigo.geneontology.org/amigo/term/GO:0043010
inflammatory response	Gene Ontology	GO:0006954	6	348	0.00701563	0.0515695	Itgb6|Odam|Scn9a|Calca|Elf3|F2rl1	http://amigo.geneontology.org/amigo/term/GO:0006954
chloride transport	Gene Ontology	GO:0006821	3	79	0.00702541	0.0515695	Glra3|Gabrg1|Slc26a3	http://amigo.geneontology.org/amigo/term/GO:0006821
positive regulation of T cell differentiation	Gene Ontology	GO:0045582	2	25	0.00723664	0.052839	Mdk|Gata3	http://amigo.geneontology.org/amigo/term/GO:0045582
embryonic pattern specification	Gene Ontology	GO:0009880	2	26	0.00776921	0.056429	Ripply1|Fgf10	http://amigo.geneontology.org/amigo/term/GO:0009880
regulation of heart contraction	Gene Ontology	GO:0008016	2	27	0.00831891	0.0585719	Calca|Chrm2	http://amigo.geneontology.org/amigo/term/GO:0008016
cochlea morphogenesis	Gene Ontology	GO:0090103	2	27	0.00831891	0.0585719	Hoxa1|Pax2	http://amigo.geneontology.org/amigo/term/GO:0090103
sperm capacitation	Gene Ontology	GO:0048240	2	27	0.00831891	0.0585719	Calca|Slc26a3	http://amigo.geneontology.org/amigo/term/GO:0048240
artery morphogenesis	Gene Ontology	GO:0048844	2	27	0.00831891	0.0585719	Angptl3|Hoxa1	http://amigo.geneontology.org/amigo/term/GO:0048844
cellular response to ethanol	Gene Ontology	GO:0071361	2	27	0.00831891	0.0585719	Glra3|Hoxa1	http://amigo.geneontology.org/amigo/term/GO:0071361
myeloid cell differentiation	Gene Ontology	GO:0030099	2	27	0.00831891	0.0585719	Stap1|Hoxb7	http://amigo.geneontology.org/amigo/term/GO:0030099
cis-regulatory region sequence-specific DNA binding	Gene Ontology	GO:0000987	3	85	0.00852772	0.0597176	Gata2|Gata3|Pax2	http://amigo.geneontology.org/amigo/term/GO:0000987
intracellular membrane-bounded organelle	Gene Ontology	GO:0043231	11	992	0.00856818	0.0597176	Serpina1a|Mgst1|Acox2|Atp8a1|Nmrk2|Cyp2c70|Stap1|Tspan1|Arr3|Hoxa2|Aqp9	http://amigo.geneontology.org/amigo/term/GO:0043231
cell periphery	Gene Ontology	GO:0071944	3	86	0.00879496	0.0606669	Slitrk6|Actg2|Odam	http://amigo.geneontology.org/amigo/term/GO:0071944
terminal bouton	Gene Ontology	GO:0043195	3	86	0.00879496	0.0606669	Calca|Npy|Grik1	http://amigo.geneontology.org/amigo/term/GO:0043195
RNA polymerase II transcription regulatory region sequence-specific DNA binding	Gene Ontology	GO:0000977	6	366	0.00883627	0.0606669	Hoxb9|Tbx20|Tbx22|Hoxb4|Elf5|Gata3	http://amigo.geneontology.org/amigo/term/GO:0000977
oxidoreductase activity, acting on the CH-CH group of donors	Gene Ontology	GO:0016627	2	28	0.00888559	0.0607035	Acox2|Acoxl	http://amigo.geneontology.org/amigo/term/GO:0016627
transferase activity, transferring acyl groups	Gene Ontology	GO:0016746	4	167	0.0090546	0.0615534	Ggt1|Acnat2|Awat1|Qpct	http://amigo.geneontology.org/amigo/term/GO:0016746
response to glucocorticoid	Gene Ontology	GO:0051384	2	29	0.00946905	0.0637429	Cpn1|Bche	http://amigo.geneontology.org/amigo/term/GO:0051384
triglyceride homeostasis	Gene Ontology	GO:0070328	2	29	0.00946905	0.0637429	Gpihbp1|Angptl3	http://amigo.geneontology.org/amigo/term/GO:0070328
extracellular matrix	Gene Ontology	GO:0031012	5	267	0.00976315	0.0654036	Ndp|Wnt4|Lrrtm3|Postn|Ptn	http://amigo.geneontology.org/amigo/term/GO:0031012
positive regulation of oligodendrocyte differentiation	Gene Ontology	GO:0048714	2	30	0.0100691	0.0668049	Mdk|Ptn	http://amigo.geneontology.org/amigo/term/GO:0048714
protein localization to cell surface	Gene Ontology	GO:0034394	2	30	0.0100691	0.0668049	Gpihbp1|Fgf10	http://amigo.geneontology.org/amigo/term/GO:0034394
sodium channel activity	Gene Ontology	GO:0005272	2	31	0.0106857	0.0702202	Trpm5|Scn9a	http://amigo.geneontology.org/amigo/term/GO:0005272
T cell activation involved in immune response	Gene Ontology	GO:0002286	2	31	0.0106857	0.0702202	Mdk|F2rl1	http://amigo.geneontology.org/amigo/term/GO:0002286
regulation of heart rate	Gene Ontology	GO:0002027	2	32	0.0113185	0.0729886	Calca|Popdc2	http://amigo.geneontology.org/amigo/term/GO:0002027
positive regulation of calcium ion transport	Gene Ontology	GO:0051928	2	32	0.0113185	0.0729886	Arr3|Aqp2	http://amigo.geneontology.org/amigo/term/GO:0051928
pancreas development	Gene Ontology	GO:0031016	2	32	0.0113185	0.0729886	Fgf10|Pax2	http://amigo.geneontology.org/amigo/term/GO:0031016
negative regulation of endothelial cell apoptotic process	Gene Ontology	GO:2000352	2	32	0.0113185	0.0729886	Gata2|Gata3	http://amigo.geneontology.org/amigo/term/GO:2000352
negative regulation of cell population proliferation	Gene Ontology	GO:0008285	6	390	0.0117603	0.0754845	Avpr2|Lefty1|Bche|Slit2|Fgf10|Gata3	http://amigo.geneontology.org/amigo/term/GO:0008285
sperm midpiece	Gene Ontology	GO:0097225	2	33	0.0119675	0.0764588	Cd52|Slc26a3	http://amigo.geneontology.org/amigo/term/GO:0097225
chemical synaptic transmission	Gene Ontology	GO:0007268	4	184	0.0124801	0.0793663	Glra3|Gabrg1|Chrm3|Chrm2	http://amigo.geneontology.org/amigo/term/GO:0007268
endoplasmic reticulum	Gene Ontology	GO:0005783	14	1490	0.0126096	0.0796013	Ptn|Klhl14|Ces3b|Serpina1a|Atp8a1|Chrm3|Cyp2c70|Mgst1|Bche|Ch25h|Hpd|Awat1|Vpreb3|Nucb2	http://amigo.geneontology.org/amigo/term/GO:0005783
fatty acid binding	Gene Ontology	GO:0005504	2	34	0.0126324	0.0796013	Acox2|Acoxl	http://amigo.geneontology.org/amigo/term/GO:0005504
axonogenesis	Gene Ontology	GO:0007409	3	100	0.0130548	0.0818894	Slitrk6|Slitrk4|Slit2	http://amigo.geneontology.org/amigo/term/GO:0007409
synaptic transmission, glutamatergic	Gene Ontology	GO:0035249	2	35	0.0133131	0.082757	P2rx1|Grik1	http://amigo.geneontology.org/amigo/term/GO:0035249
FAD binding	Gene Ontology	GO:0071949	2	35	0.0133131	0.082757	Acox2|Acoxl	http://amigo.geneontology.org/amigo/term/GO:0071949
bone morphogenesis	Gene Ontology	GO:0060349	2	36	0.0140094	0.0859244	Ripply1|Ltf	http://amigo.geneontology.org/amigo/term/GO:0060349
embryonic forelimb morphogenesis	Gene Ontology	GO:0035115	2	36	0.0140094	0.0859244	Hoxa11|Hoxa9	http://amigo.geneontology.org/amigo/term/GO:0035115
neuronal action potential	Gene Ontology	GO:0019228	2	36	0.0140094	0.0859244	P2rx1|Scn9a	http://amigo.geneontology.org/amigo/term/GO:0019228
cellular calcium ion homeostasis	Gene Ontology	GO:0006874	3	104	0.0144528	0.0882518	Pkhd1|Calca|Nucb2	http://amigo.geneontology.org/amigo/term/GO:0006874
blood vessel morphogenesis	Gene Ontology	GO:0048514	2	37	0.0147212	0.0891021	Fgf10|Serpinf2	http://amigo.geneontology.org/amigo/term/GO:0048514
regulation of synapse organization	Gene Ontology	GO:0050807	2	37	0.0147212	0.0891021	Slitrk4|Dkk1	http://amigo.geneontology.org/amigo/term/GO:0050807
transcription regulator complex	Gene Ontology	GO:0005667	5	298	0.0149746	0.0902399	Sim1|Dach2|Hoxa11|Hoxa9|Pax2	http://amigo.geneontology.org/amigo/term/GO:0005667
negative regulation of apoptotic signaling pathway	Gene Ontology	GO:2001234	2	38	0.0154483	0.0911055	Mal|Wnt4	http://amigo.geneontology.org/amigo/term/GO:2001234
cell fate specification	Gene Ontology	GO:0001708	2	38	0.0154483	0.0911055	Tbx20|Tbx22	http://amigo.geneontology.org/amigo/term/GO:0001708
receptor ligand activity	Gene Ontology	GO:0048018	2	38	0.0154483	0.0911055	Wnt9b|Wnt4	http://amigo.geneontology.org/amigo/term/GO:0048018
iron ion homeostasis	Gene Ontology	GO:0055072	2	38	0.0154483	0.0911055	Ltf|Lcn2	http://amigo.geneontology.org/amigo/term/GO:0055072
embryonic cranial skeleton morphogenesis	Gene Ontology	GO:0048701	2	38	0.0154483	0.0911055	Wnt9b|Grhl2	http://amigo.geneontology.org/amigo/term/GO:0048701
defense response to bacterium	Gene Ontology	GO:0042742	5	301	0.015561	0.0913795	Defb29|Defb30|Wfdc12|Defb18|Lcn2	http://amigo.geneontology.org/amigo/term/GO:0042742
extracellular ligand-gated ion channel activity	Gene Ontology	GO:0005230	2	39	0.0161906	0.0946738	Glra3|Gabrg1	http://amigo.geneontology.org/amigo/term/GO:0005230
transcription by RNA polymerase II	Gene Ontology	GO:0006366	3	109	0.0163152	0.0949999	Ehf|Elf3|Arr3	http://amigo.geneontology.org/amigo/term/GO:0006366
G protein-coupled serotonin receptor activity	Gene Ontology	GO:0004993	2	40	0.0169478	0.0978578	Chrm3|Chrm2	http://amigo.geneontology.org/amigo/term/GO:0004993
positive regulation of bone mineralization	Gene Ontology	GO:0030501	2	40	0.0169478	0.0978578	Ptn|Wnt4	http://amigo.geneontology.org/amigo/term/GO:0030501
nervous system development	Gene Ontology	GO:0007399	6	427	0.0175126	0.100698	Pou3f3|Sim1|Grik1|Slit2|Hoxa1|Gata3	http://amigo.geneontology.org/amigo/term/GO:0007399
potassium ion import across plasma membrane	Gene Ontology	GO:1990573	2	41	0.0177199	0.101047	Kcnj16|Kcnj15	http://amigo.geneontology.org/amigo/term/GO:1990573
G-protein alpha-subunit binding	Gene Ontology	GO:0001965	2	41	0.0177199	0.101047	F2rl1|Nucb2	http://amigo.geneontology.org/amigo/term/GO:0001965
limb development	Gene Ontology	GO:0060173	2	42	0.0185067	0.104669	Fgf10|Dkk1	http://amigo.geneontology.org/amigo/term/GO:0060173
cell maturation	Gene Ontology	GO:0048469	2	42	0.0185067	0.104669	Gata2|Gata3	http://amigo.geneontology.org/amigo/term/GO:0048469
negative regulation of peptidase activity	Gene Ontology	GO:0010466	3	116	0.0191385	0.10744	Wfdc8|Wfdc12|Serpinf2	http://amigo.geneontology.org/amigo/term/GO:0010466
regulation of cytosolic calcium ion concentration	Gene Ontology	GO:0051480	2	43	0.019308	0.10744	Calca|Calcb	http://amigo.geneontology.org/amigo/term/GO:0051480
stem cell differentiation	Gene Ontology	GO:0048863	2	43	0.019308	0.10744	Hoxa7|Pax2	http://amigo.geneontology.org/amigo/term/GO:0048863
fatty acid beta-oxidation	Gene Ontology	GO:0006635	2	43	0.019308	0.10744	Acox2|Acoxl	http://amigo.geneontology.org/amigo/term/GO:0006635
hormone activity	Gene Ontology	GO:0005179	3	118	0.0199916	0.110201	Cga|Calca|Npy	http://amigo.geneontology.org/amigo/term/GO:0005179
skeletal system development	Gene Ontology	GO:0001501	3	118	0.0199916	0.110201	Hoxa5|Hoxb4|Hoxa11	http://amigo.geneontology.org/amigo/term/GO:0001501
G protein-coupled receptor signaling pathway, coupled to cyclic nucleotide second messenger	Gene Ontology	GO:0007187	2	44	0.0201236	0.110201	Chrm3|Chrm2	http://amigo.geneontology.org/amigo/term/GO:0007187
positive regulation of pri-miRNA transcription by RNA polymerase II	Gene Ontology	GO:1902895	2	44	0.0201236	0.110201	Gata2|Gata3	http://amigo.geneontology.org/amigo/term/GO:1902895
peptidase inhibitor activity	Gene Ontology	GO:0030414	3	119	0.0204259	0.111414	Wfdc8|Wfdc12|Serpinf2	http://amigo.geneontology.org/amigo/term/GO:0030414
receptor complex	Gene Ontology	GO:0043235	4	215	0.0206471	0.111756	Grik1|Gabrg1|Tas1r2|Itgb6	http://amigo.geneontology.org/amigo/term/GO:0043235
positive regulation of cell division	Gene Ontology	GO:0051781	2	45	0.0209535	0.111756	Mdk|Ptn	http://amigo.geneontology.org/amigo/term/GO:0051781
integral component of synaptic vesicle membrane	Gene Ontology	GO:0030285	2	45	0.0209535	0.111756	Atp8a1|Mal2	http://amigo.geneontology.org/amigo/term/GO:0030285
response to retinoic acid	Gene Ontology	GO:0032526	2	45	0.0209535	0.111756	Lefty1|Dkk1	http://amigo.geneontology.org/amigo/term/GO:0032526
positive regulation of ERK1 and ERK2 cascade	Gene Ontology	GO:0070374	4	218	0.0215764	0.111756	F2rl1|Fgf10|Arr3|Serpinf2	http://amigo.geneontology.org/amigo/term/GO:0070374
chloride channel complex	Gene Ontology	GO:0034707	2	46	0.0217974	0.111756	Glra3|Gabrg1	http://amigo.geneontology.org/amigo/term/GO:0034707
spleen development	Gene Ontology	GO:0048536	2	46	0.0217974	0.111756	Fgf10|Hoxb4	http://amigo.geneontology.org/amigo/term/GO:0048536
anchored component of plasma membrane	Gene Ontology	GO:0046658	2	46	0.0217974	0.111756	Gpihbp1|Folr1	http://amigo.geneontology.org/amigo/term/GO:0046658
embryonic organ development	Gene Ontology	GO:0048568	2	46	0.0217974	0.111756	Gata3|Grhl2	http://amigo.geneontology.org/amigo/term/GO:0048568
cytokine activity	Gene Ontology	GO:0005125	4	221	0.0225309	0.111756	Ndp|Wnt4|Wnt9b|Lefty1	http://amigo.geneontology.org/amigo/term/GO:0005125
transmitter-gated ion channel activity involved in regulation of postsynaptic membrane potential	Gene Ontology	GO:1904315	2	47	0.0226553	0.111756	Grik1|Gabrg1	http://amigo.geneontology.org/amigo/term/GO:1904315
lens development in camera-type eye	Gene Ontology	GO:0002088	2	47	0.0226553	0.111756	Slitrk6|Gata3	http://amigo.geneontology.org/amigo/term/GO:0002088
sensory perception of taste	Gene Ontology	GO:0050909	2	47	0.0226553	0.111756	Trpm5|Tas1r2	http://amigo.geneontology.org/amigo/term/GO:0050909
oogenesis	Gene Ontology	GO:0048477	2	47	0.0226553	0.111756	Mdk|Ptn	http://amigo.geneontology.org/amigo/term/GO:0048477
glutathione metabolic process	Gene Ontology	GO:0006749	2	47	0.0226553	0.111756	Ggt1|Mgst1	http://amigo.geneontology.org/amigo/term/GO:0006749
Wnt signaling pathway	Gene Ontology	GO:0016055	4	224	0.0235108	0.111756	Ndp|Wnt4|Wnt9b|Dkk1	http://amigo.geneontology.org/amigo/term/GO:0016055
multicellular organism growth	Gene Ontology	GO:0035264	3	126	0.0236112	0.111756	Slitrk6|Hoxa5|Grhl2	http://amigo.geneontology.org/amigo/term/GO:0035264
negative regulation of cell migration	Gene Ontology	GO:0030336	3	128	0.0245678	0.111756	Ptn|Slit2|Wnt4	http://amigo.geneontology.org/amigo/term/GO:0030336
protease binding	Gene Ontology	GO:0002020	3	128	0.0245678	0.111756	Serpina1a|Lcn2|Serpinf2	http://amigo.geneontology.org/amigo/term/GO:0002020
protein-DNA complex	Gene Ontology	GO:0032993	2	50	0.0253109	0.111756	Hoxa11|Pax2	http://amigo.geneontology.org/amigo/term/GO:0032993
negative regulation of cell adhesion	Gene Ontology	GO:0007162	2	50	0.0253109	0.111756	Mdk|Cldn7	http://amigo.geneontology.org/amigo/term/GO:0007162
oxidoreductase activity	Gene Ontology	GO:0016491	7	597	0.0255058	0.111756	Frrs1|Acox2|Cyp2c70|Lao1|Acoxl|Hpd|Ch25h	http://amigo.geneontology.org/amigo/term/GO:0016491
lung alveolus development	Gene Ontology	GO:0048286	2	51	0.0262229	0.111756	Hoxa5|Fgf10	http://amigo.geneontology.org/amigo/term/GO:0048286
defense response	Gene Ontology	GO:0006952	3	132	0.0265433	0.111756	Defb29|Defb30|Defb18	http://amigo.geneontology.org/amigo/term/GO:0006952
integrin binding	Gene Ontology	GO:0005178	3	134	0.027562	0.111756	Ptn|Angptl3|Itgb6	http://amigo.geneontology.org/amigo/term/GO:0005178
positive regulation of protein phosphorylation	Gene Ontology	GO:0001934	4	236	0.0276872	0.111756	Fgf10|Arr3|Prom2|Odam	http://amigo.geneontology.org/amigo/term/GO:0001934
aortic valve development	Gene Ontology	GO:0003176	1	5	0.0280704	0.111756	Tbx20	http://amigo.geneontology.org/amigo/term/GO:0003176
cobalamin transport	Gene Ontology	GO:0015889	1	5	0.0280704	0.111756	Cblif	http://amigo.geneontology.org/amigo/term/GO:0015889
cardiac neural crest cell migration involved in outflow tract morphogenesis	Gene Ontology	GO:0003253	1	5	0.0280704	0.111756	Folr1	http://amigo.geneontology.org/amigo/term/GO:0003253
positive regulation of meiotic nuclear division	Gene Ontology	GO:0045836	1	5	0.0280704	0.111756	Wnt4	http://amigo.geneontology.org/amigo/term/GO:0045836
regulation of systemic arterial blood pressure by vasopressin	Gene Ontology	GO:0001992	1	5	0.0280704	0.111756	Avpr2	http://amigo.geneontology.org/amigo/term/GO:0001992
lipoprotein lipase activity	Gene Ontology	GO:0004465	1	5	0.0280704	0.111756	Lipi	http://amigo.geneontology.org/amigo/term/GO:0004465
type 2 fibroblast growth factor receptor binding	Gene Ontology	GO:0005111	1	5	0.0280704	0.111756	Fgf10	http://amigo.geneontology.org/amigo/term/GO:0005111
arginine transport	Gene Ontology	GO:0015809	1	5	0.0280704	0.111756	Slc7a3	http://amigo.geneontology.org/amigo/term/GO:0015809
folic acid metabolic process	Gene Ontology	GO:0046655	1	5	0.0280704	0.111756	Folr1	http://amigo.geneontology.org/amigo/term/GO:0046655
interleukin-2 receptor binding	Gene Ontology	GO:0005134	1	5	0.0280704	0.111756	Gata3	http://amigo.geneontology.org/amigo/term/GO:0005134
vestibular reflex	Gene Ontology	GO:0060005	1	5	0.0280704	0.111756	Slitrk6	http://amigo.geneontology.org/amigo/term/GO:0060005
positive regulation of histone H3-K14 acetylation	Gene Ontology	GO:0071442	1	5	0.0280704	0.111756	Gata3	http://amigo.geneontology.org/amigo/term/GO:0071442
positive regulation of steroid biosynthetic process	Gene Ontology	GO:0010893	1	5	0.0280704	0.111756	Cga	http://amigo.geneontology.org/amigo/term/GO:0010893
folate import across plasma membrane	Gene Ontology	GO:1904447	1	5	0.0280704	0.111756	Folr1	http://amigo.geneontology.org/amigo/term/GO:1904447
tyrosine catabolic process	Gene Ontology	GO:0006572	1	5	0.0280704	0.111756	Hpd	http://amigo.geneontology.org/amigo/term/GO:0006572
negative regulation of pinocytosis	Gene Ontology	GO:0048550	1	5	0.0280704	0.111756	Prom2	http://amigo.geneontology.org/amigo/term/GO:0048550
regulation of mammary gland epithelial cell proliferation	Gene Ontology	GO:0033599	1	5	0.0280704	0.111756	Hoxa5	http://amigo.geneontology.org/amigo/term/GO:0033599
negative regulation of viral process	Gene Ontology	GO:0048525	1	5	0.0280704	0.111756	Ltf	http://amigo.geneontology.org/amigo/term/GO:0048525
urea transmembrane transporter activity	Gene Ontology	GO:0015204	1	5	0.0280704	0.111756	Aqp9	http://amigo.geneontology.org/amigo/term/GO:0015204
immune system development	Gene Ontology	GO:0002520	1	5	0.0280704	0.111756	Gata3	http://amigo.geneontology.org/amigo/term/GO:0002520
prostatic bud formation	Gene Ontology	GO:0060513	1	5	0.0280704	0.111756	Fgf10	http://amigo.geneontology.org/amigo/term/GO:0060513
GTPase inhibitor activity	Gene Ontology	GO:0005095	1	5	0.0280704	0.111756	Slit2	http://amigo.geneontology.org/amigo/term/GO:0005095
negative regulation of fat cell proliferation	Gene Ontology	GO:0070345	1	5	0.0280704	0.111756	Gata2	http://amigo.geneontology.org/amigo/term/GO:0070345
polyamine oxidase activity	Gene Ontology	GO:0046592	1	5	0.0280704	0.111756	Lao1	http://amigo.geneontology.org/amigo/term/GO:0046592
arginine transmembrane transporter activity	Gene Ontology	GO:0015181	1	5	0.0280704	0.111756	Slc7a3	http://amigo.geneontology.org/amigo/term/GO:0015181
negative regulation of glucagon secretion	Gene Ontology	GO:0070093	1	5	0.0280704	0.111756	Nucb2	http://amigo.geneontology.org/amigo/term/GO:0070093
negative regulation of SMAD protein complex assembly	Gene Ontology	GO:0010991	1	5	0.0280704	0.111756	Tbx20	http://amigo.geneontology.org/amigo/term/GO:0010991
NAADP-sensitive calcium-release channel activity	Gene Ontology	GO:0072345	1	5	0.0280704	0.111756	Mcoln3	http://amigo.geneontology.org/amigo/term/GO:0072345
actin-mediated cell contraction	Gene Ontology	GO:0070252	1	5	0.0280704	0.111756	Actc1	http://amigo.geneontology.org/amigo/term/GO:0070252
L-lysine transmembrane transporter activity	Gene Ontology	GO:0015189	1	5	0.0280704	0.111756	Slc7a3	http://amigo.geneontology.org/amigo/term/GO:0015189
dendrite arborization	Gene Ontology	GO:0140059	1	5	0.0280704	0.111756	Ptn	http://amigo.geneontology.org/amigo/term/GO:0140059
thymic T cell selection	Gene Ontology	GO:0045061	1	5	0.0280704	0.111756	Gata3	http://amigo.geneontology.org/amigo/term/GO:0045061
L-arginine transmembrane transporter activity	Gene Ontology	GO:0061459	1	5	0.0280704	0.111756	Slc7a3	http://amigo.geneontology.org/amigo/term/GO:0061459
regulation of transforming growth factor beta activation	Gene Ontology	GO:1901388	1	5	0.0280704	0.111756	Itgb6	http://amigo.geneontology.org/amigo/term/GO:1901388
negative regulation of immunoglobulin secretion	Gene Ontology	GO:0051025	1	5	0.0280704	0.111756	Vpreb3	http://amigo.geneontology.org/amigo/term/GO:0051025
negative regulation of cysteine-type endopeptidase activity	Gene Ontology	GO:2000117	1	5	0.0280704	0.111756	Ltf	http://amigo.geneontology.org/amigo/term/GO:2000117
protein transporter activity	Gene Ontology	GO:0140318	1	5	0.0280704	0.111756	Gpihbp1	http://amigo.geneontology.org/amigo/term/GO:0140318
regulation of hemopoiesis	Gene Ontology	GO:1903706	1	5	0.0280704	0.111756	Ptn	http://amigo.geneontology.org/amigo/term/GO:1903706
positive regulation of skeletal muscle acetylcholine-gated channel clustering	Gene Ontology	GO:1904395	1	5	0.0280704	0.111756	Ptn	http://amigo.geneontology.org/amigo/term/GO:1904395
regulation of branching involved in salivary gland morphogenesis by mesenchymal-epithelial signaling	Gene Ontology	GO:0060665	1	5	0.0280704	0.111756	Fgf10	http://amigo.geneontology.org/amigo/term/GO:0060665
optic nerve morphogenesis	Gene Ontology	GO:0021631	1	5	0.0280704	0.111756	Pax2	http://amigo.geneontology.org/amigo/term/GO:0021631
type 2A serotonin receptor binding	Gene Ontology	GO:0031826	1	5	0.0280704	0.111756	Arr3	http://amigo.geneontology.org/amigo/term/GO:0031826
male mating behavior	Gene Ontology	GO:0060179	1	5	0.0280704	0.111756	Dmrta1	http://amigo.geneontology.org/amigo/term/GO:0060179
water transmembrane transporter activity	Gene Ontology	GO:0005372	1	5	0.0280704	0.111756	Aqp2	http://amigo.geneontology.org/amigo/term/GO:0005372
response to mercury ion	Gene Ontology	GO:0046689	1	5	0.0280704	0.111756	Aqp9	http://amigo.geneontology.org/amigo/term/GO:0046689
B cell chemotaxis	Gene Ontology	GO:0035754	1	5	0.0280704	0.111756	Ch25h	http://amigo.geneontology.org/amigo/term/GO:0035754
male genitalia morphogenesis	Gene Ontology	GO:0048808	1	5	0.0280704	0.111756	Fgf10	http://amigo.geneontology.org/amigo/term/GO:0048808
metanephric mesenchyme development	Gene Ontology	GO:0072075	1	5	0.0280704	0.111756	Pax2	http://amigo.geneontology.org/amigo/term/GO:0072075
nephric duct morphogenesis	Gene Ontology	GO:0072178	1	5	0.0280704	0.111756	Gata3	http://amigo.geneontology.org/amigo/term/GO:0072178
extracellularly glutamate-gated ion channel activity	Gene Ontology	GO:0005234	1	5	0.0280704	0.111756	Grik1	http://amigo.geneontology.org/amigo/term/GO:0005234
positive regulation of leukocyte cell-cell adhesion	Gene Ontology	GO:1903039	1	5	0.0280704	0.111756	Mdk	http://amigo.geneontology.org/amigo/term/GO:1903039
regulation of cytokine biosynthetic process	Gene Ontology	GO:0042035	1	5	0.0280704	0.111756	Gata3	http://amigo.geneontology.org/amigo/term/GO:0042035
ureteric bud formation	Gene Ontology	GO:0060676	1	5	0.0280704	0.111756	Gata3	http://amigo.geneontology.org/amigo/term/GO:0060676
skeletal system morphogenesis	Gene Ontology	GO:0048705	2	53	0.0280864	0.111756	Hoxb8|Hoxb4	http://amigo.geneontology.org/amigo/term/GO:0048705
chloride transmembrane transport	Gene Ontology	GO:1902476	2	53	0.0280864	0.111756	Glra3|Gabrg1	http://amigo.geneontology.org/amigo/term/GO:1902476
peroxisome	Gene Ontology	GO:0005777	3	136	0.0286013	0.111756	Acox2|Acnat2|Acoxl	http://amigo.geneontology.org/amigo/term/GO:0005777
response to drug	Gene Ontology	GO:0042493	3	138	0.0296613	0.111756	Mgst1|Bche|Lcn2	http://amigo.geneontology.org/amigo/term/GO:0042493
thymus development	Gene Ontology	GO:0048538	2	55	0.0300015	0.111756	Fgf10|Gata3	http://amigo.geneontology.org/amigo/term/GO:0048538
positive regulation of stress fiber assembly	Gene Ontology	GO:0051496	2	55	0.0300015	0.111756	Wnt4|Serpinf2	http://amigo.geneontology.org/amigo/term/GO:0051496
cellular response to hydrogen peroxide	Gene Ontology	GO:0070301	2	56	0.030978	0.111756	Lcn2|Pax2	http://amigo.geneontology.org/amigo/term/GO:0070301
nervous system process	Gene Ontology	GO:0050877	2	56	0.030978	0.111756	Glra3|Gabrg1	http://amigo.geneontology.org/amigo/term/GO:0050877
positive regulation of cell migration	Gene Ontology	GO:0030335	4	247	0.0318807	0.111756	Mdk|F2rl1|Atp8a1|Angptl3	http://amigo.geneontology.org/amigo/term/GO:0030335
odontogenesis of dentin-containing tooth	Gene Ontology	GO:0042475	2	57	0.031967	0.111756	Fgf10|Odam	http://amigo.geneontology.org/amigo/term/GO:0042475
basal plasma membrane	Gene Ontology	GO:0009925	2	57	0.031967	0.111756	Tacstd2|Chrm3	http://amigo.geneontology.org/amigo/term/GO:0009925
epidermis development	Gene Ontology	GO:0008544	2	57	0.031967	0.111756	Fgf10|Grhl2	http://amigo.geneontology.org/amigo/term/GO:0008544
response to cytokine	Gene Ontology	GO:0034097	2	57	0.031967	0.111756	Avpr2|Serpina1a	http://amigo.geneontology.org/amigo/term/GO:0034097
negative regulation of epithelial cell apoptotic process	Gene Ontology	GO:1904036	1	6	0.032672	0.111756	Mdk	http://amigo.geneontology.org/amigo/term/GO:1904036
insulin metabolic process	Gene Ontology	GO:1901142	1	6	0.032672	0.111756	Nucb2	http://amigo.geneontology.org/amigo/term/GO:1901142
follicle-stimulating hormone signaling pathway	Gene Ontology	GO:0042699	1	6	0.032672	0.111756	Arr3	http://amigo.geneontology.org/amigo/term/GO:0042699
L-arginine import across plasma membrane	Gene Ontology	GO:0097638	1	6	0.032672	0.111756	Slc7a3	http://amigo.geneontology.org/amigo/term/GO:0097638
motor learning	Gene Ontology	GO:0061743	1	6	0.032672	0.111756	Dkk1	http://amigo.geneontology.org/amigo/term/GO:0061743
positive regulation of tau-protein kinase activity	Gene Ontology	GO:1902949	1	6	0.032672	0.111756	Dkk1	http://amigo.geneontology.org/amigo/term/GO:1902949
fibrinogen complex	Gene Ontology	GO:0005577	1	6	0.032672	0.111756	Serpinf2	http://amigo.geneontology.org/amigo/term/GO:0005577
folic acid transport	Gene Ontology	GO:0015884	1	6	0.032672	0.111756	Folr1	http://amigo.geneontology.org/amigo/term/GO:0015884
kainate selective glutamate receptor activity	Gene Ontology	GO:0015277	1	6	0.032672	0.111756	Grik1	http://amigo.geneontology.org/amigo/term/GO:0015277
auditory behavior	Gene Ontology	GO:0031223	1	6	0.032672	0.111756	Slitrk6	http://amigo.geneontology.org/amigo/term/GO:0031223
lipase binding	Gene Ontology	GO:0035473	1	6	0.032672	0.111756	Gpihbp1	http://amigo.geneontology.org/amigo/term/GO:0035473
negative regulation of leukocyte migration	Gene Ontology	GO:0002686	1	6	0.032672	0.111756	Hoxa7	http://amigo.geneontology.org/amigo/term/GO:0002686
extracellularly glycine-gated chloride channel activity	Gene Ontology	GO:0016934	1	6	0.032672	0.111756	Glra3	http://amigo.geneontology.org/amigo/term/GO:0016934
skeletal muscle thin filament assembly	Gene Ontology	GO:0030240	1	6	0.032672	0.111756	Actc1	http://amigo.geneontology.org/amigo/term/GO:0030240
bundle of His cell-Purkinje myocyte adhesion involved in cell communication	Gene Ontology	GO:0086073	1	6	0.032672	0.111756	Dsc2	http://amigo.geneontology.org/amigo/term/GO:0086073
laminin-1 binding	Gene Ontology	GO:0043237	1	6	0.032672	0.111756	Slit2	http://amigo.geneontology.org/amigo/term/GO:0043237
mesenchymal to epithelial transition involved in metanephros morphogenesis	Gene Ontology	GO:0003337	1	6	0.032672	0.111756	Pax2	http://amigo.geneontology.org/amigo/term/GO:0003337
negative regulation of lipopolysaccharide-mediated signaling pathway	Gene Ontology	GO:0031665	1	6	0.032672	0.111756	Ltf	http://amigo.geneontology.org/amigo/term/GO:0031665
vascular wound healing	Gene Ontology	GO:0061042	1	6	0.032672	0.111756	Gata2	http://amigo.geneontology.org/amigo/term/GO:0061042
basic amino acid transmembrane transporter activity	Gene Ontology	GO:0015174	1	6	0.032672	0.111756	Slc7a3	http://amigo.geneontology.org/amigo/term/GO:0015174
lactate transmembrane transporter activity	Gene Ontology	GO:0015129	1	6	0.032672	0.111756	Slc5a12	http://amigo.geneontology.org/amigo/term/GO:0015129
pronephros development	Gene Ontology	GO:0048793	1	6	0.032672	0.111756	Pax2	http://amigo.geneontology.org/amigo/term/GO:0048793
kainate selective glutamate receptor complex	Gene Ontology	GO:0032983	1	6	0.032672	0.111756	Grik1	http://amigo.geneontology.org/amigo/term/GO:0032983
canalicular bile acid transport	Gene Ontology	GO:0015722	1	6	0.032672	0.111756	Aqp9	http://amigo.geneontology.org/amigo/term/GO:0015722
endocardial cushion formation	Gene Ontology	GO:0003272	1	6	0.032672	0.111756	Tbx20	http://amigo.geneontology.org/amigo/term/GO:0003272
synaptic transmission, glycinergic	Gene Ontology	GO:0060012	1	6	0.032672	0.111756	Glra3	http://amigo.geneontology.org/amigo/term/GO:0060012
choline transmembrane transporter activity	Gene Ontology	GO:0015220	1	6	0.032672	0.111756	Slc44a4	http://amigo.geneontology.org/amigo/term/GO:0015220
negative regulation of regulatory T cell differentiation	Gene Ontology	GO:0045590	1	6	0.032672	0.111756	Mdk	http://amigo.geneontology.org/amigo/term/GO:0045590
L-alpha-amino acid transmembrane transport	Gene Ontology	GO:1902475	1	6	0.032672	0.111756	Slc7a3	http://amigo.geneontology.org/amigo/term/GO:1902475
auditory receptor cell morphogenesis	Gene Ontology	GO:0002093	1	6	0.032672	0.111756	Slitrk6	http://amigo.geneontology.org/amigo/term/GO:0002093
beta-galactosidase activity	Gene Ontology	GO:0004565	1	6	0.032672	0.111756	Gm1110	http://amigo.geneontology.org/amigo/term/GO:0004565
sensory perception of sweet taste	Gene Ontology	GO:0050916	1	6	0.032672	0.111756	Tas1r2	http://amigo.geneontology.org/amigo/term/GO:0050916
ligand-gated calcium channel activity	Gene Ontology	GO:0099604	1	6	0.032672	0.111756	Trpm5	http://amigo.geneontology.org/amigo/term/GO:0099604
bradykinin catabolic process	Gene Ontology	GO:0010815	1	6	0.032672	0.111756	Cpn1	http://amigo.geneontology.org/amigo/term/GO:0010815
Ragulator complex	Gene Ontology	GO:0071986	1	6	0.032672	0.111756	Rab25	http://amigo.geneontology.org/amigo/term/GO:0071986
negative regulation of chemokine-mediated signaling pathway	Gene Ontology	GO:0070100	1	6	0.032672	0.111756	Slit2	http://amigo.geneontology.org/amigo/term/GO:0070100
negative regulation of plasminogen activation	Gene Ontology	GO:0010757	1	6	0.032672	0.111756	Serpinf2	http://amigo.geneontology.org/amigo/term/GO:0010757
negative regulation of monocyte chemotaxis	Gene Ontology	GO:0090027	1	6	0.032672	0.111756	Slit2	http://amigo.geneontology.org/amigo/term/GO:0090027
spongiotrophoblast differentiation	Gene Ontology	GO:0060708	1	6	0.032672	0.111756	Gjb5	http://amigo.geneontology.org/amigo/term/GO:0060708
L-ornithine transmembrane transporter activity	Gene Ontology	GO:0000064	1	6	0.032672	0.111756	Slc7a3	http://amigo.geneontology.org/amigo/term/GO:0000064
vascular endothelial growth factor binding	Gene Ontology	GO:0038085	1	6	0.032672	0.111756	Ptn	http://amigo.geneontology.org/amigo/term/GO:0038085
mammary gland involution	Gene Ontology	GO:0060056	1	6	0.032672	0.111756	Elf3	http://amigo.geneontology.org/amigo/term/GO:0060056
saliva secretion	Gene Ontology	GO:0046541	1	6	0.032672	0.111756	Chrm3	http://amigo.geneontology.org/amigo/term/GO:0046541
negative regulation of mesenchymal cell proliferation	Gene Ontology	GO:0072201	1	6	0.032672	0.111756	Ptn	http://amigo.geneontology.org/amigo/term/GO:0072201
negative regulation of cell aging	Gene Ontology	GO:0090344	1	6	0.032672	0.111756	Cdh1	http://amigo.geneontology.org/amigo/term/GO:0090344
radial glial cell differentiation	Gene Ontology	GO:0060019	1	6	0.032672	0.111756	Fgf10	http://amigo.geneontology.org/amigo/term/GO:0060019
regulation of metanephric nephron tubule epithelial cell differentiation	Gene Ontology	GO:0072307	1	6	0.032672	0.111756	Pax2	http://amigo.geneontology.org/amigo/term/GO:0072307
negative regulation of macrophage differentiation	Gene Ontology	GO:0045650	1	6	0.032672	0.111756	Gata2	http://amigo.geneontology.org/amigo/term/GO:0045650
uterus morphogenesis	Gene Ontology	GO:0061038	1	6	0.032672	0.111756	Wnt9b	http://amigo.geneontology.org/amigo/term/GO:0061038
segment specification	Gene Ontology	GO:0007379	1	6	0.032672	0.111756	Hoxa2	http://amigo.geneontology.org/amigo/term/GO:0007379
glutathione catabolic process	Gene Ontology	GO:0006751	1	6	0.032672	0.111756	Ggt1	http://amigo.geneontology.org/amigo/term/GO:0006751
choline binding	Gene Ontology	GO:0033265	1	6	0.032672	0.111756	Bche	http://amigo.geneontology.org/amigo/term/GO:0033265
phospholipase inhibitor activity	Gene Ontology	GO:0004859	1	6	0.032672	0.111756	Angptl3	http://amigo.geneontology.org/amigo/term/GO:0004859
cobalamin metabolic process	Gene Ontology	GO:0009235	1	6	0.032672	0.111756	Cblif	http://amigo.geneontology.org/amigo/term/GO:0009235
alpha-N-acetylgalactosaminide alpha-2,6-sialyltransferase activity	Gene Ontology	GO:0001665	1	6	0.032672	0.111756	St6galnac1	http://amigo.geneontology.org/amigo/term/GO:0001665
respiratory tube development	Gene Ontology	GO:0030323	1	6	0.032672	0.111756	Grhl2	http://amigo.geneontology.org/amigo/term/GO:0030323
pattern specification process	Gene Ontology	GO:0007389	2	58	0.0329683	0.111756	Hoxa5|Hoxa2	http://amigo.geneontology.org/amigo/term/GO:0007389
microtubule organizing center	Gene Ontology	GO:0005815	2	60	0.0350074	0.111756	Kif12|Pax2	http://amigo.geneontology.org/amigo/term/GO:0005815
positive regulation of GTPase activity	Gene Ontology	GO:0043547	3	148	0.0352683	0.111756	F2rl1|Wnt4|Odam	http://amigo.geneontology.org/amigo/term/GO:0043547
response to organic substance	Gene Ontology	GO:0010033	2	61	0.0360449	0.111756	P2rx1|Aqp9	http://amigo.geneontology.org/amigo/term/GO:0010033
RNA polymerase II activating transcription factor binding	Gene Ontology	GO:0001102	2	61	0.0360449	0.111756	Tbx20|Tbx22	http://amigo.geneontology.org/amigo/term/GO:0001102
anchored component of membrane	Gene Ontology	GO:0031225	3	151	0.0370496	0.111756	Cd52|Gpihbp1|Folr1	http://amigo.geneontology.org/amigo/term/GO:0031225
endocytic vesicle	Gene Ontology	GO:0030139	2	62	0.0370942	0.111756	Avpr2|Arr3	http://amigo.geneontology.org/amigo/term/GO:0030139
embryonic limb morphogenesis	Gene Ontology	GO:0030326	2	62	0.0370942	0.111756	Hoxa11|Dkk1	http://amigo.geneontology.org/amigo/term/GO:0030326
L-phenylalanine catabolic process	Gene Ontology	GO:0006559	1	7	0.0372519	0.111756	Hpd	http://amigo.geneontology.org/amigo/term/GO:0006559
heterotrimeric G-protein binding	Gene Ontology	GO:0032795	1	7	0.0372519	0.111756	F2rl1	http://amigo.geneontology.org/amigo/term/GO:0032795
bud elongation involved in lung branching	Gene Ontology	GO:0060449	1	7	0.0372519	0.111756	Fgf10	http://amigo.geneontology.org/amigo/term/GO:0060449
semicircular canal morphogenesis	Gene Ontology	GO:0048752	1	7	0.0372519	0.111756	Fgf10	http://amigo.geneontology.org/amigo/term/GO:0048752
lacrimal gland development	Gene Ontology	GO:0032808	1	7	0.0372519	0.111756	Fgf10	http://amigo.geneontology.org/amigo/term/GO:0032808
type 1 angiotensin receptor binding	Gene Ontology	GO:0031702	1	7	0.0372519	0.111756	Arr3	http://amigo.geneontology.org/amigo/term/GO:0031702
mammary duct terminal end bud growth	Gene Ontology	GO:0060763	1	7	0.0372519	0.111756	Slit2	http://amigo.geneontology.org/amigo/term/GO:0060763
endothelial cell activation	Gene Ontology	GO:0042118	1	7	0.0372519	0.111756	Hoxa9	http://amigo.geneontology.org/amigo/term/GO:0042118
positive regulation of ion transport	Gene Ontology	GO:0043270	1	7	0.0372519	0.111756	P2rx1	http://amigo.geneontology.org/amigo/term/GO:0043270
negative regulation of small GTPase mediated signal transduction	Gene Ontology	GO:0051058	1	7	0.0372519	0.111756	Slit2	http://amigo.geneontology.org/amigo/term/GO:0051058
cell junction assembly	Gene Ontology	GO:0034329	1	7	0.0372519	0.111756	Grhl2	http://amigo.geneontology.org/amigo/term/GO:0034329
positive regulation of transforming growth factor beta production	Gene Ontology	GO:0071636	1	7	0.0372519	0.111756	Serpinf2	http://amigo.geneontology.org/amigo/term/GO:0071636
negative regulation of mammary gland epithelial cell proliferation	Gene Ontology	GO:0033600	1	7	0.0372519	0.111756	Gata3	http://amigo.geneontology.org/amigo/term/GO:0033600
negative regulation of lipoprotein lipase activity	Gene Ontology	GO:0051005	1	7	0.0372519	0.111756	Angptl3	http://amigo.geneontology.org/amigo/term/GO:0051005
ureter development	Gene Ontology	GO:0072189	1	7	0.0372519	0.111756	Pax2	http://amigo.geneontology.org/amigo/term/GO:0072189
negative regulation of cardiac muscle cell differentiation	Gene Ontology	GO:2000726	1	7	0.0372519	0.111756	Dkk1	http://amigo.geneontology.org/amigo/term/GO:2000726
negative regulation of monocyte differentiation	Gene Ontology	GO:0045656	1	7	0.0372519	0.111756	Hoxa7	http://amigo.geneontology.org/amigo/term/GO:0045656
epithelial cell proliferation involved in salivary gland morphogenesis	Gene Ontology	GO:0060664	1	7	0.0372519	0.111756	Fgf10	http://amigo.geneontology.org/amigo/term/GO:0060664
commitment of neuronal cell to specific neuron type in forebrain	Gene Ontology	GO:0021902	1	7	0.0372519	0.111756	Gata2	http://amigo.geneontology.org/amigo/term/GO:0021902
9+0 non-motile cilium	Gene Ontology	GO:0097731	1	7	0.0372519	0.111756	Pkhd1	http://amigo.geneontology.org/amigo/term/GO:0097731
optic nerve development	Gene Ontology	GO:0021554	1	7	0.0372519	0.111756	Pax2	http://amigo.geneontology.org/amigo/term/GO:0021554
purinergic nucleotide receptor activity	Gene Ontology	GO:0001614	1	7	0.0372519	0.111756	P2rx1	http://amigo.geneontology.org/amigo/term/GO:0001614
positive regulation of T-helper 2 cell cytokine production	Gene Ontology	GO:2000553	1	7	0.0372519	0.111756	Gata3	http://amigo.geneontology.org/amigo/term/GO:2000553
lung epithelium development	Gene Ontology	GO:0060428	1	7	0.0372519	0.111756	Fgf10	http://amigo.geneontology.org/amigo/term/GO:0060428
renal water homeostasis	Gene Ontology	GO:0003091	1	7	0.0372519	0.111756	Aqp2	http://amigo.geneontology.org/amigo/term/GO:0003091
acetylcholine receptor regulator activity	Gene Ontology	GO:0030548	1	7	0.0372519	0.111756	Pate1	http://amigo.geneontology.org/amigo/term/GO:0030548
negative regulation of fibrinolysis	Gene Ontology	GO:0051918	1	7	0.0372519	0.111756	Serpinf2	http://amigo.geneontology.org/amigo/term/GO:0051918
calcium-independent cell-cell adhesion via plasma membrane cell-adhesion molecules	Gene Ontology	GO:0016338	1	7	0.0372519	0.111756	Cldn2	http://amigo.geneontology.org/amigo/term/GO:0016338
negative regulation of steroid biosynthetic process	Gene Ontology	GO:0010894	1	7	0.0372519	0.111756	Wnt4	http://amigo.geneontology.org/amigo/term/GO:0010894
endothelial cell differentiation	Gene Ontology	GO:0045446	1	7	0.0372519	0.111756	Hoxb5	http://amigo.geneontology.org/amigo/term/GO:0045446
type II pneumocyte differentiation	Gene Ontology	GO:0060510	1	7	0.0372519	0.111756	Fgf10	http://amigo.geneontology.org/amigo/term/GO:0060510
vasopressin receptor activity	Gene Ontology	GO:0005000	1	7	0.0372519	0.111756	Avpr2	http://amigo.geneontology.org/amigo/term/GO:0005000
positive regulation of toll-like receptor 2 signaling pathway	Gene Ontology	GO:0034137	1	7	0.0372519	0.111756	F2rl1	http://amigo.geneontology.org/amigo/term/GO:0034137
positive regulation of gamma-aminobutyric acid secretion	Gene Ontology	GO:0014054	1	7	0.0372519	0.111756	Grik1	http://amigo.geneontology.org/amigo/term/GO:0014054
sperm-egg recognition	Gene Ontology	GO:0035036	1	7	0.0372519	0.111756	Folr1	http://amigo.geneontology.org/amigo/term/GO:0035036
negative regulation of macrophage chemotaxis	Gene Ontology	GO:0010760	1	7	0.0372519	0.111756	Stap1	http://amigo.geneontology.org/amigo/term/GO:0010760
otic vesicle development	Gene Ontology	GO:0071599	1	7	0.0372519	0.111756	Gata3	http://amigo.geneontology.org/amigo/term/GO:0071599
cartilage morphogenesis	Gene Ontology	GO:0060536	1	7	0.0372519	0.111756	Hoxa5	http://amigo.geneontology.org/amigo/term/GO:0060536
animal organ formation	Gene Ontology	GO:0048645	1	7	0.0372519	0.111756	Fgf10	http://amigo.geneontology.org/amigo/term/GO:0048645
positive regulation of myeloid cell differentiation	Gene Ontology	GO:0045639	1	7	0.0372519	0.111756	Hoxa5	http://amigo.geneontology.org/amigo/term/GO:0045639
retinal pigment epithelium development	Gene Ontology	GO:0003406	1	7	0.0372519	0.111756	Pax2	http://amigo.geneontology.org/amigo/term/GO:0003406
extracellularly ATP-gated cation channel activity	Gene Ontology	GO:0004931	1	7	0.0372519	0.111756	P2rx1	http://amigo.geneontology.org/amigo/term/GO:0004931
cobalt ion transport	Gene Ontology	GO:0006824	1	7	0.0372519	0.111756	Cblif	http://amigo.geneontology.org/amigo/term/GO:0006824
positive regulation of B cell receptor signaling pathway	Gene Ontology	GO:0050861	1	7	0.0372519	0.111756	Stap1	http://amigo.geneontology.org/amigo/term/GO:0050861
telencephalon cell migration	Gene Ontology	GO:0022029	1	7	0.0372519	0.111756	Slit2	http://amigo.geneontology.org/amigo/term/GO:0022029
parathyroid gland development	Gene Ontology	GO:0060017	1	7	0.0372519	0.111756	Gata3	http://amigo.geneontology.org/amigo/term/GO:0060017
positive regulation of microglial cell activation	Gene Ontology	GO:1903980	1	7	0.0372519	0.111756	Stap1	http://amigo.geneontology.org/amigo/term/GO:1903980
negative regulation by host of viral process	Gene Ontology	GO:0044793	1	7	0.0372519	0.111756	Ltf	http://amigo.geneontology.org/amigo/term/GO:0044793
positive regulation of toll-like receptor 3 signaling pathway	Gene Ontology	GO:0034141	1	7	0.0372519	0.111756	F2rl1	http://amigo.geneontology.org/amigo/term/GO:0034141
interleukin-10 production	Gene Ontology	GO:0032613	1	7	0.0372519	0.111756	F2rl1	http://amigo.geneontology.org/amigo/term/GO:0032613
regulation of programmed cell death	Gene Ontology	GO:0043067	1	7	0.0372519	0.111756	Pax2	http://amigo.geneontology.org/amigo/term/GO:0043067
G protein-coupled receptor activity	Gene Ontology	GO:0004930	7	652	0.0381099	0.113724	F2rl1|Avpr2|Chrm3|Chrm2|Gpr82|Tas1r2|Olfr1440	http://amigo.geneontology.org/amigo/term/GO:0004930
chloride channel activity	Gene Ontology	GO:0005254	2	63	0.0381552	0.113724	Glra3|Gabrg1	http://amigo.geneontology.org/amigo/term/GO:0005254
mammary gland development	Gene Ontology	GO:0030879	2	63	0.0381552	0.113724	Hoxb9|Hoxa9	http://amigo.geneontology.org/amigo/term/GO:0030879
metallopeptidase activity	Gene Ontology	GO:0008237	3	154	0.0388763	0.115623	Adam7|Cpn1|Adam28	http://amigo.geneontology.org/amigo/term/GO:0008237
anatomical structure morphogenesis	Gene Ontology	GO:0009653	2	64	0.0392277	0.116168	Elf3|Hoxa1	http://amigo.geneontology.org/amigo/term/GO:0009653
positive regulation of cell adhesion	Gene Ontology	GO:0045785	2	64	0.0392277	0.116168	Mdk|Calca	http://amigo.geneontology.org/amigo/term/GO:0045785
sensory perception of sound	Gene Ontology	GO:0007605	4	266	0.0399575	0.117035	Otogl|Slitrk6|Mcoln3|Hoxa1	http://amigo.geneontology.org/amigo/term/GO:0007605
steroid hydroxylase activity	Gene Ontology	GO:0008395	2	65	0.0403115	0.117035	Ch25h|Cyp2c70	http://amigo.geneontology.org/amigo/term/GO:0008395
proteolysis	Gene Ontology	GO:0006508	6	522	0.0404336	0.117035	Adam7|Capn6|Ggt1|Ltf|Cpn1|Adam28	http://amigo.geneontology.org/amigo/term/GO:0006508
lateral plasma membrane	Gene Ontology	GO:0016328	2	66	0.0414067	0.117035	Tacstd2|Cldn7	http://amigo.geneontology.org/amigo/term/GO:0016328
regulation of histone acetylation	Gene Ontology	GO:0035065	1	8	0.0418103	0.117035	Gata2	http://amigo.geneontology.org/amigo/term/GO:0035065
retina vasculature morphogenesis in camera-type eye	Gene Ontology	GO:0061299	1	8	0.0418103	0.117035	Ndp	http://amigo.geneontology.org/amigo/term/GO:0061299
lipoprotein particle binding	Gene Ontology	GO:0071813	1	8	0.0418103	0.117035	Gpihbp1	http://amigo.geneontology.org/amigo/term/GO:0071813
mammary gland duct morphogenesis	Gene Ontology	GO:0060603	1	8	0.0418103	0.117035	Slit2	http://amigo.geneontology.org/amigo/term/GO:0060603
axon extension involved in axon guidance	Gene Ontology	GO:0048846	1	8	0.0418103	0.117035	Slit2	http://amigo.geneontology.org/amigo/term/GO:0048846
catecholamine metabolic process	Gene Ontology	GO:0006584	1	8	0.0418103	0.117035	Sult1d1	http://amigo.geneontology.org/amigo/term/GO:0006584
regulation of meiotic nuclear division	Gene Ontology	GO:0040020	1	8	0.0418103	0.117035	Cdh1	http://amigo.geneontology.org/amigo/term/GO:0040020
tube morphogenesis	Gene Ontology	GO:0035239	1	8	0.0418103	0.117035	Wnt4	http://amigo.geneontology.org/amigo/term/GO:0035239
otic vesicle formation	Gene Ontology	GO:0030916	1	8	0.0418103	0.117035	Fgf10	http://amigo.geneontology.org/amigo/term/GO:0030916
thrombin-activated receptor signaling pathway	Gene Ontology	GO:0070493	1	8	0.0418103	0.117035	F2rl1	http://amigo.geneontology.org/amigo/term/GO:0070493
choline transport	Gene Ontology	GO:0015871	1	8	0.0418103	0.117035	Slc44a4	http://amigo.geneontology.org/amigo/term/GO:0015871
negative regulation of smooth muscle contraction	Gene Ontology	GO:0045986	1	8	0.0418103	0.117035	Calca	http://amigo.geneontology.org/amigo/term/GO:0045986
positive regulation of chondrocyte proliferation	Gene Ontology	GO:1902732	1	8	0.0418103	0.117035	Ltf	http://amigo.geneontology.org/amigo/term/GO:1902732
lung saccule development	Gene Ontology	GO:0060430	1	8	0.0418103	0.117035	Fgf10	http://amigo.geneontology.org/amigo/term/GO:0060430
pericardium morphogenesis	Gene Ontology	GO:0003344	1	8	0.0418103	0.117035	Tbx20	http://amigo.geneontology.org/amigo/term/GO:0003344
negative regulation of synaptic transmission, GABAergic	Gene Ontology	GO:0032229	1	8	0.0418103	0.117035	Grik1	http://amigo.geneontology.org/amigo/term/GO:0032229
alpha-mannosidase activity	Gene Ontology	GO:0004559	1	8	0.0418103	0.117035	Man2b2	http://amigo.geneontology.org/amigo/term/GO:0004559
lung lobe morphogenesis	Gene Ontology	GO:0060463	1	8	0.0418103	0.117035	Grhl2	http://amigo.geneontology.org/amigo/term/GO:0060463
salivary gland morphogenesis	Gene Ontology	GO:0007435	1	8	0.0418103	0.117035	Fgf10	http://amigo.geneontology.org/amigo/term/GO:0007435
voltage-gated cation channel activity	Gene Ontology	GO:0022843	1	8	0.0418103	0.117035	Grik1	http://amigo.geneontology.org/amigo/term/GO:0022843
anaphase-promoting complex binding	Gene Ontology	GO:0010997	1	8	0.0418103	0.117035	Cdh1	http://amigo.geneontology.org/amigo/term/GO:0010997
Roundabout signaling pathway	Gene Ontology	GO:0035385	1	8	0.0418103	0.117035	Slit2	http://amigo.geneontology.org/amigo/term/GO:0035385
dorsal spinal cord development	Gene Ontology	GO:0021516	1	8	0.0418103	0.117035	Hoxb8	http://amigo.geneontology.org/amigo/term/GO:0021516
flavin adenine dinucleotide binding	Gene Ontology	GO:0050660	2	67	0.042513	0.118521	Acox2|Acoxl	http://amigo.geneontology.org/amigo/term/GO:0050660
embryonic digit morphogenesis	Gene Ontology	GO:0042733	2	67	0.042513	0.118521	Hoxa11|Grhl2	http://amigo.geneontology.org/amigo/term/GO:0042733
lipid metabolic process	Gene Ontology	GO:0006629	6	532	0.0436024	0.119998	Sult1d1|Acox2|Acnat2|Angptl3|Awat1|Ch25h	http://amigo.geneontology.org/amigo/term/GO:0006629
identical protein binding	Gene Ontology	GO:0042802	14	1767	0.044239	0.119998	Lcn2|Serpina1a|Alcam|Dmrta1|Hspb8|Mgst1|Arr3|Slit2|Hoxa1|Grik1|P2rx1|Bche|Cldn2|Gata3	http://amigo.geneontology.org/amigo/term/GO:0042802
response to bacterium	Gene Ontology	GO:0009617	4	276	0.044635	0.119998	Cd52|B3galt5|Stap1|Lcn2	http://amigo.geneontology.org/amigo/term/GO:0009617
endosome	Gene Ontology	GO:0005768	7	677	0.0449939	0.119998	Rab25|Cblif|Avpr2|2610528J11Rik|Arr3|Mcoln3|Folr1	http://amigo.geneontology.org/amigo/term/GO:0005768
positive regulation of osteoblast differentiation	Gene Ontology	GO:0045669	2	70	0.0458973	0.119998	Ltf|Wnt4	http://amigo.geneontology.org/amigo/term/GO:0045669
adult locomotory behavior	Gene Ontology	GO:0008344	2	70	0.0458973	0.119998	Slitrk6|Hoxb8	http://amigo.geneontology.org/amigo/term/GO:0008344
neuron projection	Gene Ontology	GO:0043005	6	539	0.0459108	0.119998	Klhl14|Glra3|Gabrg1|Npy|P2rx1|Calca	http://amigo.geneontology.org/amigo/term/GO:0043005
positive regulation of ubiquitin protein ligase activity	Gene Ontology	GO:1904668	1	9	0.0463472	0.119998	Cdh1	http://amigo.geneontology.org/amigo/term/GO:1904668
regulation of presynaptic cytosolic calcium ion concentration	Gene Ontology	GO:0099509	1	9	0.0463472	0.119998	P2rx1	http://amigo.geneontology.org/amigo/term/GO:0099509
sulfation	Gene Ontology	GO:0051923	1	9	0.0463472	0.119998	Sult1d1	http://amigo.geneontology.org/amigo/term/GO:0051923
norepinephrine biosynthetic process	Gene Ontology	GO:0042421	1	9	0.0463472	0.119998	Gata3	http://amigo.geneontology.org/amigo/term/GO:0042421
positive regulation of fatty acid oxidation	Gene Ontology	GO:0046321	1	9	0.0463472	0.119998	Nucb2	http://amigo.geneontology.org/amigo/term/GO:0046321
positive regulation of actin filament depolymerization	Gene Ontology	GO:0030836	1	9	0.0463472	0.119998	F2rl1	http://amigo.geneontology.org/amigo/term/GO:0030836
ubiquitin-protein transferase activator activity	Gene Ontology	GO:0097027	1	9	0.0463472	0.119998	Cdh1	http://amigo.geneontology.org/amigo/term/GO:0097027
cell growth	Gene Ontology	GO:0016049	1	9	0.0463472	0.119998	Lefty1	http://amigo.geneontology.org/amigo/term/GO:0016049
positive regulation of blood vessel endothelial cell proliferation involved in sprouting angiogenesis	Gene Ontology	GO:1903589	1	9	0.0463472	0.119998	Gata2	http://amigo.geneontology.org/amigo/term/GO:1903589
bone marrow development	Gene Ontology	GO:0048539	1	9	0.0463472	0.119998	Hoxb4	http://amigo.geneontology.org/amigo/term/GO:0048539
modulation of age-related behavioral decline	Gene Ontology	GO:0090647	1	9	0.0463472	0.119998	Dkk1	http://amigo.geneontology.org/amigo/term/GO:0090647
midbrain dopaminergic neuron differentiation	Gene Ontology	GO:1904948	1	9	0.0463472	0.119998	Wnt9b	http://amigo.geneontology.org/amigo/term/GO:1904948
syndecan binding	Gene Ontology	GO:0045545	1	9	0.0463472	0.119998	Ptn	http://amigo.geneontology.org/amigo/term/GO:0045545
ectoderm development	Gene Ontology	GO:0007398	1	9	0.0463472	0.119998	Elf5	http://amigo.geneontology.org/amigo/term/GO:0007398
cobalamin binding	Gene Ontology	GO:0031419	1	9	0.0463472	0.119998	Cblif	http://amigo.geneontology.org/amigo/term/GO:0031419
glutathione biosynthetic process	Gene Ontology	GO:0006750	1	9	0.0463472	0.119998	Ggt1	http://amigo.geneontology.org/amigo/term/GO:0006750
negative regulation of renal sodium excretion	Gene Ontology	GO:0035814	1	9	0.0463472	0.119998	Avpr2	http://amigo.geneontology.org/amigo/term/GO:0035814
cardiac ventricle morphogenesis	Gene Ontology	GO:0003208	1	9	0.0463472	0.119998	Grhl2	http://amigo.geneontology.org/amigo/term/GO:0003208
protein localization to cell junction	Gene Ontology	GO:1902414	1	9	0.0463472	0.119998	Rab25	http://amigo.geneontology.org/amigo/term/GO:1902414
head morphogenesis	Gene Ontology	GO:0060323	1	9	0.0463472	0.119998	Dkk1	http://amigo.geneontology.org/amigo/term/GO:0060323
negative regulation of neuroblast proliferation	Gene Ontology	GO:0007406	1	9	0.0463472	0.119998	Ptn	http://amigo.geneontology.org/amigo/term/GO:0007406
interleukin-4 production	Gene Ontology	GO:0032633	1	9	0.0463472	0.119998	Gata3	http://amigo.geneontology.org/amigo/term/GO:0032633
positive regulation of lymphocyte proliferation	Gene Ontology	GO:0050671	1	9	0.0463472	0.119998	Fgf10	http://amigo.geneontology.org/amigo/term/GO:0050671
positive regulation of histone H3-K9 acetylation	Gene Ontology	GO:2000617	1	9	0.0463472	0.119998	Gata3	http://amigo.geneontology.org/amigo/term/GO:2000617
outer ear morphogenesis	Gene Ontology	GO:0042473	1	9	0.0463472	0.119998	Hoxa1	http://amigo.geneontology.org/amigo/term/GO:0042473
regulation of receptor internalization	Gene Ontology	GO:0002090	1	9	0.0463472	0.119998	Dkk1	http://amigo.geneontology.org/amigo/term/GO:0002090
presynapse assembly	Gene Ontology	GO:0099054	1	9	0.0463472	0.119998	Lrrtm3	http://amigo.geneontology.org/amigo/term/GO:0099054
epidermis morphogenesis	Gene Ontology	GO:0048730	1	9	0.0463472	0.119998	Fgf10	http://amigo.geneontology.org/amigo/term/GO:0048730
positive regulation of lipid catabolic process	Gene Ontology	GO:0050996	1	9	0.0463472	0.119998	Angptl3	http://amigo.geneontology.org/amigo/term/GO:0050996
cartilage development involved in endochondral bone morphogenesis	Gene Ontology	GO:0060351	1	9	0.0463472	0.119998	Hoxa11	http://amigo.geneontology.org/amigo/term/GO:0060351
negative regulation of smooth muscle cell apoptotic process	Gene Ontology	GO:0034392	1	9	0.0463472	0.119998	Arr3	http://amigo.geneontology.org/amigo/term/GO:0034392
cell population proliferation	Gene Ontology	GO:0008283	3	166	0.0466315	0.120508	Tbx20|Hoxb4|Grhl2	http://amigo.geneontology.org/amigo/term/GO:0008283
integral component of postsynaptic density membrane	Gene Ontology	GO:0099061	2	71	0.0470468	0.121354	Chrm3|Lrrtm3	http://amigo.geneontology.org/amigo/term/GO:0099061
lysosome	Gene Ontology	GO:0005764	5	409	0.0477192	0.122859	Man2b2|Tspan1|Aqp2|Rab25|Pax2	http://amigo.geneontology.org/amigo/term/GO:0005764
negative regulation of apoptotic process	Gene Ontology	GO:0043066	6	547	0.0486408	0.123358	Pou3f3|Actc1|Dkk1|Pax2|Pkhd1|Cldn7	http://amigo.geneontology.org/amigo/term/GO:0043066
oxidation-reduction process	Gene Ontology	GO:0055114	6	547	0.0486408	0.123358	Acox2|Cyp2c70|Mgst1|Acoxl|Frrs1|Ch25h	http://amigo.geneontology.org/amigo/term/GO:0055114
single fertilization	Gene Ontology	GO:0007338	2	73	0.0493772	0.123358	Hoxa11|Hoxa9	http://amigo.geneontology.org/amigo/term/GO:0007338

## Sheet: Compare group 2
Functional analysis of DEGs in horse testis tissues (comparative grouping of horse testis and donkey testis tissue)
#Term	Database	ID	Input number	Background number	P-Value	Corrected P-Value	Input	Hyperlink
plasma membrane	Gene Ontology	GO:0005886	59	4216	2.66955e-15	2.94985e-12	Trdn|Olfr867|Ifitm1|Lrrc7|Trhde|Eng|Scart1|Slc16a2|Asph|2610528J11Rik|Slc17a2|Spred3|Sncg|Gnrhr|Snu13|Abra|Kir3dl1|Caln1|Tmprss11d|Grid2ip|Scn11a|Lin7c|Xkr6|Olr1|Lrrtm4|Clec4g|Hdac8|Olfr616|Cbr1|Tmprss7|Izumo1r|Shroom2|Shisa6|Slc5a4b|Grb7|Heph|Klre1|Slco1c1|Tmem114|Mif|Dmd|Lrrc8c|Plgrkt|Amer2|Glra4|Slc22a19|Gabra4|Aldob|Tspo2|Slc14a2|Galr2|Slc7a4|St8sia2|Cap2|Scn9a|Rab19|Gja8|Ghrhr|Gpr149	http://amigo.geneontology.org/amigo/term/GO:0005886
integral component of membrane	Gene Ontology	GO:0016021	60	5373	2.43588e-11	1.34582e-08	Trdn|Olfr867|Ifitm1|Fmo1|Trhde|Eng|Slc16a2|Asph|2610528J11Rik|Slc17a2|Gpr149|Galr2|Olfr1394|Slc14a2|Gnrhr|Kir3dl1|Caln1|Tmprss11d|Scn11a|Xkr6|Olr1|Olfr272|Clec4g|Olfr1314|Olfr616|Olfr248|Tmprss7|Lrrtm4|Shisa6|Slc5a4b|Olfr348|Heph|Klre1|Slco1c1|Tmem114|Lrrc8c|Olfr523|Plgrkt|Glra4|Mansc4|Timm17a|Olfr868|Slc22a19|Gabra4|Gulo|Olfr875|Tspo2|Dbh|Romo1|Mfsd7a|Frrs1|Slc7a4|St8sia2|Scn9a|Adgrg7|Gja8|Ghrhr…	http://amigo.geneontology.org/amigo/term/GO:0016021
membrane	Gene Ontology	GO:0016020	63	6528	2.62818e-09	9.68045e-07	Trdn|Olfr867|Ifitm1|Fmo1|Trhde|Eng|Slc16a2|Asph|2610528J11Rik|Slc17a2|Spred3|Galr2|Frrs1|Slc14a2|Gnrhr|Kir3dl1|Caln1|Cyp3a25|Grid2ip|Scn11a|Lin7c|Xkr6|Grhl2|Olr1|Lrrtm4|Clec4g|Tmprss11d|Slc22a19|Tmprss7|Izumo1r|Shroom2|Shisa6|Ndufaf3|Heph|Klre1|Slco1c1|Tmem114|Tgm1|Dmd|Grb7|Lrrc8c|Plgrkt|Amer2|Pafah2|Glra4|Mansc4|Rab19|Timm17a|Gabra4|Gulo|Tspo2|Dbh|Romo1|Mfsd7a|Slc7a4|St8sia2|Cap2|Scn9a|Adgrg7|Gj…	http://amigo.geneontology.org/amigo/term/GO:0016020
extracellular region	Gene Ontology	GO:0005576	26	1684	9.00138e-08	2.48663e-05	Gcg|Gkn3|Sbsn|Mif|Tspear|Msmb|Tmprss11d|Olr1|Cpb2|Crisp1|A2ml1|Tslp|Gast|Esm1|Mepe|Metrn|Ucn3|Col6a6|Serpina9|Col9a1|Ccl28|Pip|Adamts18|Oosp2|Ceacam10|Hapln3	http://amigo.geneontology.org/amigo/term/GO:0005576
negative regulation of translation	Gene Ontology	GO:0017148	5	86	6.59523e-05	0.0145754	Eif4ebp1|Patl2|Mrpl13|Prg3|Grb7	http://amigo.geneontology.org/amigo/term/GO:0017148
postsynaptic membrane	Gene Ontology	GO:0045211	7	219	9.07944e-05	0.0167213	Lin7c|Dmd|Glra4|Lrrtm4|Shisa6|Gabra4|Grid2ip	http://amigo.geneontology.org/amigo/term/GO:0045211
transmembrane signaling receptor activity	Gene Ontology	GO:0004888	6	174	0.000195879	0.0281165	Ghrhr|Fcrlb|Glra4|Adgrg7|Gabra4|Klre1	http://amigo.geneontology.org/amigo/term/GO:0004888
adenylate cyclase-activating G protein-coupled receptor signaling pathway	Gene Ontology	GO:0007189	5	111	0.000207356	0.0281165	Adgrg7|Ucn3|Calcb|Ghrhr|Gcg	http://amigo.geneontology.org/amigo/term/GO:0007189
integral component of plasma membrane	Gene Ontology	GO:0005887	16	1232	0.000229003	0.0281165	Lrrc8c|Gja8|Fcrlb|Slc16a2|Plgrkt|Gpr149|Slc17a2|Scn9a|Adgrg7|Galr2|Gnrhr|Gabra4|Klre1|Glra4|Tmprss11d|Slco1c1	http://amigo.geneontology.org/amigo/term/GO:0005887
G protein-coupled receptor signaling pathway	Gene Ontology	GO:0007186	19	1644	0.000256621	0.0283567	Rgs18|Olfr802|Olfr616|Olfr523|Olfr1314|Olfr272|Gpr149|Olfr248|Gast|Adgrg7|Galr2|Olfr1394|Gnrhr|Olfr868|Olfr348|Olfr867|Olfr432|Olfr875|Olfr412	http://amigo.geneontology.org/amigo/term/GO:0007186
extracellular space	Gene Ontology	GO:0005615	19	1684	0.000344613	0.0341429	Tinag|Dbh|Gkn3|Gcg|Metrn|Serpina9|Serpinb12|Eng|Cpb2|Col9a1|Lrrtm4|Crisp1|A2ml1|Tslp|Ucn3|Calcb|Mif|Gast|Ccl28	http://amigo.geneontology.org/amigo/term/GO:0005615
cytoplasm	Gene Ontology	GO:0005737	50	6775	0.000370783	0.0341429	Asph|Pcbd1|Bex2|Trhde|Serpinb12|Sbsn|Lrrc7|Gcg|Mif|Tubg1|Sncg|Slfn8|Piwil4|Krt7|Abra|Ptbp1|Alpk1|Lin7c|Aldob|Gstt1|Rps6ka6|Nrl|Abi3|Otc|Cbr1|Shroom2|Grb7|Caln1|Spsb4|Tnnt2|Dmd|Tgm5|Lrrc8c|Baat|Fcrlb|Pafah2|Eif4ebp1|Eif2s3y|Sult1e1|Fam89b|Patl2|Ooep|Dbh|Spag8|Mylk2|Rgs18|Mettl21e|Ghrhr|Pnpla5|Hdac8	http://amigo.geneontology.org/amigo/term/GO:0005737
limb morphogenesis	Gene Ontology	GO:0035108	3	30	0.000472714	0.0401807	Asph|Hoxd13|Alx4	http://amigo.geneontology.org/amigo/term/GO:0035108
amino acid transmembrane transporter activity	Gene Ontology	GO:0015171	3	33	0.000612381	0.0452699	Slc7a4|Slc16a2|Tspo2	http://amigo.geneontology.org/amigo/term/GO:0015171
identical protein binding	Gene Ontology	GO:0042802	19	1767	0.000614524	0.0452699	Tgm1|Pcbd1|Olr1|Eng|Nono|Abi3|Otc|Agxt|Slc17a2|Mif|Tubg1|Gja8|Tnnt2|Cap2|Grb7|Ralyl|Klre1|Aldob|Olfr412	http://amigo.geneontology.org/amigo/term/GO:0042802
TIM23 mitochondrial import inner membrane translocase complex	Gene Ontology	GO:0005744	2	7	0.000742685	0.0454427	Romo1|Timm17a	http://amigo.geneontology.org/amigo/term/GO:0005744
positive regulation of membrane potential	Gene Ontology	GO:0045838	2	7	0.000742685	0.0454427	Ucn3|Slc17a2	http://amigo.geneontology.org/amigo/term/GO:0045838
thyroid hormone transmembrane transporter activity	Gene Ontology	GO:0015349	2	7	0.000742685	0.0454427	Slc16a2|Slco1c1	http://amigo.geneontology.org/amigo/term/GO:0015349
neuropeptide signaling pathway	Gene Ontology	GO:0007218	4	85	0.000781367	0.0454427	Ucn3|Galr2|Gpr149|Glra4	http://amigo.geneontology.org/amigo/term/GO:0007218
transmembrane transport	Gene Ontology	GO:0055085	8	418	0.000851138	0.0464877	Scn11a|Mfsd7a|Slc22a19|Slc7a4|Slc16a2|Slc17a2|Scn9a|Slco1c1	http://amigo.geneontology.org/amigo/term/GO:0055085
secretory granule lumen	Gene Ontology	GO:0034774	2	8	0.000925546	0.0464877	Dbh|Gcg	http://amigo.geneontology.org/amigo/term/GO:0034774
atrial cardiac muscle tissue morphogenesis	Gene Ontology	GO:0055009	2	8	0.000925546	0.0464877	Tnnt2|Eng	http://amigo.geneontology.org/amigo/term/GO:0055009
cardiac ventricle morphogenesis	Gene Ontology	GO:0003208	2	9	0.0011278	0.0498488	Grhl2|Eng	http://amigo.geneontology.org/amigo/term/GO:0003208
thyroid hormone transport	Gene Ontology	GO:0070327	2	9	0.0011278	0.0498488	Slc16a2|Slco1c1	http://amigo.geneontology.org/amigo/term/GO:0070327
protein-glutamine gamma-glutamyltransferase activity	Gene Ontology	GO:0003810	2	9	0.0011278	0.0498488	Tgm1|Tgm5	http://amigo.geneontology.org/amigo/term/GO:0003810
lens development in camera-type eye	Gene Ontology	GO:0002088	3	47	0.00160354	0.0681504	Gja8|Crybb3|Crygn	http://amigo.geneontology.org/amigo/term/GO:0002088
extracellular matrix	Gene Ontology	GO:0031012	6	267	0.00172904	0.070458	Mepe|Col9a1|Lrrtm4|Adamts18|Hapln3|Col6a6	http://amigo.geneontology.org/amigo/term/GO:0031012
ion transport	Gene Ontology	GO:0006811	9	586	0.00184605	0.070458	Scn11a|Lrrc8c|Slc22a19|Slc17a2|Glra4|Heph|Gabra4|Scn9a|Slco1c1	http://amigo.geneontology.org/amigo/term/GO:0006811
translation repressor activity	Gene Ontology	GO:0030371	2	12	0.00184912	0.070458	Eif4ebp1|Patl2	http://amigo.geneontology.org/amigo/term/GO:0030371
amino acid import across plasma membrane	Gene Ontology	GO:0089718	2	13	0.00212716	0.0783504	Slc16a2|Tspo2	http://amigo.geneontology.org/amigo/term/GO:0089718
regulation of release of sequestered calcium ion into cytosol by sarcoplasmic reticulum	Gene Ontology	GO:0010880	2	14	0.0024237	0.0799187	Trdn|Dmd	http://amigo.geneontology.org/amigo/term/GO:0010880
skeletal system development	Gene Ontology	GO:0001501	4	118	0.00249958	0.0799187	Mepe|Hoxd13|Hapln3|Col9a1	http://amigo.geneontology.org/amigo/term/GO:0001501
hormone activity	Gene Ontology	GO:0005179	4	118	0.00249958	0.0799187	Ucn3|Gast|Gcg|Metrn	http://amigo.geneontology.org/amigo/term/GO:0005179
sodium ion transport	Gene Ontology	GO:0006814	4	119	0.00257445	0.0799187	Scn11a|Slc5a4b|Slc17a2|Scn9a	http://amigo.geneontology.org/amigo/term/GO:0006814
sensory perception of smell	Gene Ontology	GO:0007608	13	1136	0.00267782	0.0799187	Olfr867|Olfr802|Olfr616|Olfr523|Olfr1314|Olfr248|Olfr272|Olfr1394|Olfr868|Olfr348|Olfr432|Olfr875|Olfr412	http://amigo.geneontology.org/amigo/term/GO:0007608
olfactory receptor activity	Gene Ontology	GO:0004984	13	1141	0.00277877	0.0799187	Olfr867|Olfr802|Olfr616|Olfr523|Olfr1314|Olfr248|Olfr272|Olfr1394|Olfr868|Olfr348|Olfr432|Olfr875|Olfr412	http://amigo.geneontology.org/amigo/term/GO:0004984
signal transduction	Gene Ontology	GO:0007165	13	1142	0.00279932	0.0799187	Olfr867|Ghrhr|Bex2|Trhde|Galr2|Gpr149|Glra4|Adgrg7|Tspear|Gnrhr|Grb7|Gabra4|Gast	http://amigo.geneontology.org/amigo/term/GO:0007165
pattern specification process	Gene Ontology	GO:0007389	3	58	0.00283754	0.0799187	Asph|Hoxd13|Alx4	http://amigo.geneontology.org/amigo/term/GO:0007389
cell junction	Gene Ontology	GO:0030054	11	883	0.00301146	0.0799187	Lin7c|Dmd|Lrrtm4|Gja8|Lrrc7|Glra4|Shroom2|Shisa6|Grb7|Gabra4|Grid2ip	http://amigo.geneontology.org/amigo/term/GO:0030054
anterior/posterior pattern specification	Gene Ontology	GO:0009952	4	125	0.00305623	0.0799187	Ifitm1|Barx1|Hoxd13|Alx4	http://amigo.geneontology.org/amigo/term/GO:0009952
varicosity	Gene Ontology	GO:0043196	2	16	0.00307159	0.0799187	Ucn3|Dbh	http://amigo.geneontology.org/amigo/term/GO:0043196
membrane depolarization during action potential	Gene Ontology	GO:0086010	2	16	0.00307159	0.0799187	Scn11a|Scn9a	http://amigo.geneontology.org/amigo/term/GO:0086010
adenylate cyclase-modulating G protein-coupled receptor signaling pathway	Gene Ontology	GO:0007188	3	60	0.00310996	0.0799187	Galr2|Ghrhr|Gcg	http://amigo.geneontology.org/amigo/term/GO:0007188
voltage-gated sodium channel complex	Gene Ontology	GO:0001518	2	17	0.00342259	0.0859538	Scn11a|Scn9a	http://amigo.geneontology.org/amigo/term/GO:0001518
drug metabolic process	Gene Ontology	GO:0017144	2	18	0.00379141	0.0891386	Fmo1|Cbr1	http://amigo.geneontology.org/amigo/term/GO:0017144
protein import into mitochondrial matrix	Gene Ontology	GO:0030150	2	18	0.00379141	0.0891386	Romo1|Timm17a	http://amigo.geneontology.org/amigo/term/GO:0030150
peptide cross-linking	Gene Ontology	GO:0018149	2	18	0.00379141	0.0891386	Tgm1|Tgm5	http://amigo.geneontology.org/amigo/term/GO:0018149
organic anion transmembrane transporter activity	Gene Ontology	GO:0008514	2	19	0.00417788	0.0944316	Slc22a19|Slco1c1	http://amigo.geneontology.org/amigo/term/GO:0008514
embryonic digit morphogenesis	Gene Ontology	GO:0042733	3	67	0.00418746	0.0944316	Hoxd13|Grhl2|Alx4	http://amigo.geneontology.org/amigo/term/GO:0042733
basolateral plasma membrane	Gene Ontology	GO:0016323	5	226	0.00444506	0.096622	Heph|Lin7c|Lrrc7|Slc17a2|Slco1c1	http://amigo.geneontology.org/amigo/term/GO:0016323
positive regulation of transcription by RNA polymerase II	Gene Ontology	GO:0045944	13	1208	0.00445948	0.096622	Grhl2|Spag8|Nrl|Hdac8|Tbx22|Eng|Hoxd13|Alx4|Galr2|Abra|Ptbp1|Nkx2-6|Bex2	http://amigo.geneontology.org/amigo/term/GO:0045944
protein binding	Gene Ontology	GO:0005515	37	5183	0.00459839	0.0977157	Trdn|Ghrhr|Piwil4|Bex2|Eng|Asph|Slc17a2|Tubg1|Sncg|Krt7|Ptbp1|Alx4|Grid2ip|Scn11a|Lin7c|Clec4g|Pcbd1|Tmprss7|Izumo1r|Shroom2|Grb7|Tslp|Gast|Spsb4|Dmd|Nono|Plgrkt|Amer2|Grxcr2|Eif4ebp1|Ucn3|Fam89b|Ooep|Spag8|Mylk2|St8sia2|Khdrbs2	http://amigo.geneontology.org/amigo/term/GO:0005515
cell surface	Gene Ontology	GO:0009986	9	679	0.0047973	0.100019	Ghrhr|Dmd|Eng|Slc17a2|Mif|Tspear|Krt4|Klre1|Tmprss11d	http://amigo.geneontology.org/amigo/term/GO:0009986
integral component of postsynaptic density membrane	Gene Ontology	GO:0099061	3	71	0.00489285	0.100122	Lrrtm4|Shisa6|Lrrc7	http://amigo.geneontology.org/amigo/term/GO:0099061
single fertilization	Gene Ontology	GO:0007338	3	73	0.00527076	0.105488	Izumo1r|Snu13|Spag8	http://amigo.geneontology.org/amigo/term/GO:0007338
voltage-gated sodium channel activity	Gene Ontology	GO:0005248	2	22	0.00544145	0.105488	Scn11a|Scn9a	http://amigo.geneontology.org/amigo/term/GO:0005248
regulation of muscle contraction	Gene Ontology	GO:0006937	2	22	0.00544145	0.105488	Tnnt2|Mylk2	http://amigo.geneontology.org/amigo/term/GO:0006937
cellular amino acid metabolic process	Gene Ontology	GO:0006520	2	23	0.00589682	0.109965	Otc|Slc16a2	http://amigo.geneontology.org/amigo/term/GO:0006520
negative regulation of ERK1 and ERK2 cascade	Gene Ontology	GO:0070373	3	77	0.00607808	0.109965	Dmd|Rps6ka6|Spred3	http://amigo.geneontology.org/amigo/term/GO:0070373
metallopeptidase activity	Gene Ontology	GO:0008237	4	154	0.00626156	0.109965	Adamts18|Cndp1|Trhde|Cpb2	http://amigo.geneontology.org/amigo/term/GO:0008237
camera-type eye development	Gene Ontology	GO:0043010	3	78	0.00629078	0.109965	Gja8|Shroom2|Grhl2	http://amigo.geneontology.org/amigo/term/GO:0043010
neuron projection terminus	Gene Ontology	GO:0044306	2	24	0.006369	0.109965	Ptbp1|Dmd	http://amigo.geneontology.org/amigo/term/GO:0044306
organic anion transport	Gene Ontology	GO:0015711	2	24	0.006369	0.109965	Slc22a19|Slco1c1	http://amigo.geneontology.org/amigo/term/GO:0015711
cellular protein-containing complex assembly	Gene Ontology	GO:0034622	2	24	0.006369	0.109965	Dmd|Ooep	http://amigo.geneontology.org/amigo/term/GO:0034622
structural constituent of eye lens	Gene Ontology	GO:0005212	2	25	0.00685783	0.114817	Crybb3|Crygn	http://amigo.geneontology.org/amigo/term/GO:0005212
neuropeptide binding	Gene Ontology	GO:0042923	2	25	0.00685783	0.114817	Galr2|Gpr149	http://amigo.geneontology.org/amigo/term/GO:0042923
oxidoreductase activity	Gene Ontology	GO:0016491	8	597	0.00722032	0.117917	Dbh|Fmo1|Cbr1|Asph|Gulo|Heph|Frrs1|Cyp3a25	http://amigo.geneontology.org/amigo/term/GO:0016491
translation initiation factor binding	Gene Ontology	GO:0031369	2	26	0.00736315	0.117917	Rps24|Eif4ebp1	http://amigo.geneontology.org/amigo/term/GO:0031369
positive regulation of ATPase activity	Gene Ontology	GO:0032781	2	26	0.00736315	0.117917	Tnnt2|Aldob	http://amigo.geneontology.org/amigo/term/GO:0032781
digestive tract development	Gene Ontology	GO:0048565	2	27	0.0078848	0.124467	Nkx2-6|Alx4	http://amigo.geneontology.org/amigo/term/GO:0048565
poly(U) RNA binding	Gene Ontology	GO:0008266	2	28	0.00842262	0.12994	Patl2|Khdrbs2	http://amigo.geneontology.org/amigo/term/GO:0008266
DNA-binding transcription activator activity, RNA polymerase II-specific	Gene Ontology	GO:0001228	7	490	0.00846669	0.12994	Grhl2|Nrl|Tbx22|Hoxd13|Alx4|Barx1|Nkx2-6	http://amigo.geneontology.org/amigo/term/GO:0001228
positive regulation of cell-matrix adhesion	Gene Ontology	GO:0001954	2	29	0.00897644	0.133835	Ccl28|Dmd	http://amigo.geneontology.org/amigo/term/GO:0001954
response to glucocorticoid	Gene Ontology	GO:0051384	2	29	0.00897644	0.133835	Ghrhr|Agxt	http://amigo.geneontology.org/amigo/term/GO:0051384
ion channel activity	Gene Ontology	GO:0005216	4	172	0.00908379	0.133835	Gabra4|Glra4|Scn11a|Scn9a	http://amigo.geneontology.org/amigo/term/GO:0005216
AMPA glutamate receptor complex	Gene Ontology	GO:0032281	2	30	0.00954613	0.136528	Lrrtm4|Shisa6	http://amigo.geneontology.org/amigo/term/GO:0032281
amino acid binding	Gene Ontology	GO:0016597	2	30	0.00954613	0.136528	Otc|Agxt	http://amigo.geneontology.org/amigo/term/GO:0016597
peptide binding	Gene Ontology	GO:0042277	3	92	0.00973958	0.136528	Gnrhr|Gpr149|Trhde	http://amigo.geneontology.org/amigo/term/GO:0042277
response to bacterium	Gene Ontology	GO:0009617	5	276	0.00994494	0.136528	Trdn|Alpk1|Tnnt2|Cyp3a25|Gsta2	http://amigo.geneontology.org/amigo/term/GO:0009617
synapse	Gene Ontology	GO:0045202	9	766	0.0100729	0.136528	Dbh|Lin7c|Dmd|Lrrc7|Glra4|Lrrtm4|Shisa6|Gabra4|Grid2ip	http://amigo.geneontology.org/amigo/term/GO:0045202
glutathione transferase activity	Gene Ontology	GO:0004364	2	31	0.0101315	0.136528	Gsta2|Gstt1	http://amigo.geneontology.org/amigo/term/GO:0004364
sodium channel activity	Gene Ontology	GO:0005272	2	31	0.0101315	0.136528	Scn11a|Scn9a	http://amigo.geneontology.org/amigo/term/GO:0005272
monooxygenase activity	Gene Ontology	GO:0004497	3	94	0.0103057	0.137203	Dbh|Fmo1|Cyp3a25	http://amigo.geneontology.org/amigo/term/GO:0004497
endoribonuclease activity	Gene Ontology	GO:0004521	2	33	0.0113487	0.14929	Slfn8|Piwil4	http://amigo.geneontology.org/amigo/term/GO:0004521
cell surface receptor signaling pathway	Gene Ontology	GO:0007166	4	186	0.0117751	0.153076	Adgrg7|Fcrlb|Ghrhr|Mif	http://amigo.geneontology.org/amigo/term/GO:0007166
sprouting angiogenesis	Gene Ontology	GO:0002040	2	34	0.0119803	0.153933	Esm1|Eng	http://amigo.geneontology.org/amigo/term/GO:0002040
sarcomere	Gene Ontology	GO:0030017	2	35	0.0126269	0.158554	Tnnt2|Abra	http://amigo.geneontology.org/amigo/term/GO:0030017
killing of cells of other organism	Gene Ontology	GO:0031640	2	35	0.0126269	0.158554	Ccl28|Romo1	http://amigo.geneontology.org/amigo/term/GO:0031640
neuronal action potential	Gene Ontology	GO:0019228	2	36	0.0132885	0.164987	Scn11a|Scn9a	http://amigo.geneontology.org/amigo/term/GO:0019228
carboxypeptidase activity	Gene Ontology	GO:0004180	2	37	0.0139649	0.16667	Cndp1|Cpb2	http://amigo.geneontology.org/amigo/term/GO:0004180
hydrolase activity	Gene Ontology	GO:0016787	14	1555	0.0140864	0.16667	Pafah2|Pnpla5|Trhde|Ppm1n|Baat|Cpb2|Tmprss7|Mutyh|Slfn8|Eif2s3y|Hdac8|Adamts18|Tmprss11d|Cndp1	http://amigo.geneontology.org/amigo/term/GO:0016787
integral component of postsynaptic specialization membrane	Gene Ontology	GO:0099060	2	38	0.0146559	0.16667	Gabra4|Glra4	http://amigo.geneontology.org/amigo/term/GO:0099060
carbohydrate binding	Gene Ontology	GO:0030246	4	200	0.0149313	0.16667	Clec4g|Klre1|Prg3|Olr1	http://amigo.geneontology.org/amigo/term/GO:0030246
antimicrobial humoral immune response mediated by antimicrobial peptide	Gene Ontology	GO:0061844	3	109	0.0151559	0.16667	Ccl28|Romo1|Tslp	http://amigo.geneontology.org/amigo/term/GO:0061844
G protein-coupled peptide receptor activity	Gene Ontology	GO:0008528	2	39	0.0153613	0.16667	Galr2|Ghrhr	http://amigo.geneontology.org/amigo/term/GO:0008528
extracellular ligand-gated ion channel activity	Gene Ontology	GO:0005230	2	39	0.0153613	0.16667	Gabra4|Glra4	http://amigo.geneontology.org/amigo/term/GO:0005230
RNA binding	Gene Ontology	GO:0003723	9	834	0.0165936	0.16667	Piwil4|Nono|Ralyl|Snu13|Grb7|Ptbp1|Khdrbs2|Patl2|Ooep	http://amigo.geneontology.org/amigo/term/GO:0003723
regulation of membrane potential	Gene Ontology	GO:0042391	3	113	0.016632	0.16667	Gabra4|Dmd|Glra4	http://amigo.geneontology.org/amigo/term/GO:0042391
myofibril	Gene Ontology	GO:0030016	2	41	0.0168152	0.16667	Tnnt2|Abra	http://amigo.geneontology.org/amigo/term/GO:0030016
keratin filament	Gene Ontology	GO:0045095	2	42	0.0175632	0.16667	Krt7|Krt4	http://amigo.geneontology.org/amigo/term/GO:0045095
PDZ domain binding	Gene Ontology	GO:0030165	3	116	0.0177901	0.16667	Lin7c|Shisa6|Slc17a2	http://amigo.geneontology.org/amigo/term/GO:0030165
negative regulation of peptidase activity	Gene Ontology	GO:0010466	3	116	0.0177901	0.16667	Serpina9|Serpinb12|A2ml1	http://amigo.geneontology.org/amigo/term/GO:0010466
intracellular membrane-bounded organelle	Gene Ontology	GO:0043231	10	992	0.0181274	0.16667	Trdn|Dbh|Fmo1|Olr1|Agxt|Otc|Cbr1|Gulo|Aldob|Cyp3a25	http://amigo.geneontology.org/amigo/term/GO:0043231
cell adhesion	Gene Ontology	GO:0007155	7	572	0.0182155	0.16667	Olr1|Grhl2|Eng|Izumo1r|Tinag|Hapln3|Col6a6	http://amigo.geneontology.org/amigo/term/GO:0007155
peptide hormone binding	Gene Ontology	GO:0017046	2	43	0.0183252	0.16667	Galr2|Ghrhr	http://amigo.geneontology.org/amigo/term/GO:0017046
regulation of cytosolic calcium ion concentration	Gene Ontology	GO:0051480	2	43	0.0183252	0.16667	Calcb|Asph	http://amigo.geneontology.org/amigo/term/GO:0051480
peptidase inhibitor activity	Gene Ontology	GO:0030414	3	119	0.0189921	0.16667	Serpina9|Serpinb12|A2ml1	http://amigo.geneontology.org/amigo/term/GO:0030414
epithelial cell differentiation	Gene Ontology	GO:0030855	2	44	0.019101	0.16667	Barx1|Krt4	http://amigo.geneontology.org/amigo/term/GO:0030855
regulation of cell population proliferation	Gene Ontology	GO:0042127	4	221	0.020588	0.16667	Dbh|Gkn3|Hoxd13|Mif	http://amigo.geneontology.org/amigo/term/GO:0042127
chloride channel complex	Gene Ontology	GO:0034707	2	46	0.0206932	0.16667	Gabra4|Glra4	http://amigo.geneontology.org/amigo/term/GO:0034707
glutathione metabolic process	Gene Ontology	GO:0006749	2	47	0.0215094	0.16667	Gsta2|Gstt1	http://amigo.geneontology.org/amigo/term/GO:0006749
apical part of cell	Gene Ontology	GO:0045177	3	126	0.0219679	0.16667	Tubg1|Dbh|Ooep	http://amigo.geneontology.org/amigo/term/GO:0045177
serine-type endopeptidase inhibitor activity	Gene Ontology	GO:0004867	3	128	0.0228622	0.16667	Serpina9|Serpinb12|A2ml1	http://amigo.geneontology.org/amigo/term/GO:0004867
cardiac muscle contraction	Gene Ontology	GO:0060048	2	49	0.0231813	0.16667	Tnnt2|Dmd	http://amigo.geneontology.org/amigo/term/GO:0060048
apical plasma membrane	Gene Ontology	GO:0016324	5	345	0.0233904	0.16667	Shroom2|Slc16a2|Tmem114|Slc17a2|Slc22a19	http://amigo.geneontology.org/amigo/term/GO:0016324
cytoplasmic microtubule organization	Gene Ontology	GO:0031122	2	52	0.0257858	0.16667	Tubg1|Trdn	http://amigo.geneontology.org/amigo/term/GO:0031122
positive regulation of insulin secretion	Gene Ontology	GO:0032024	2	52	0.0257858	0.16667	Ucn3|Ptbp1	http://amigo.geneontology.org/amigo/term/GO:0032024
immune system process	Gene Ontology	GO:0002376	6	483	0.0262156	0.16667	Alpk1|Ifitm1|Olr1|Nono|Mif|Slfn8	http://amigo.geneontology.org/amigo/term/GO:0002376
chloride transmembrane transport	Gene Ontology	GO:1902476	2	53	0.0266792	0.16667	Gabra4|Glra4	http://amigo.geneontology.org/amigo/term/GO:1902476
regulatory region RNA binding	Gene Ontology	GO:0001069	1	5	0.0273074	0.16667	Ptbp1	http://amigo.geneontology.org/amigo/term/GO:0001069
water homeostasis	Gene Ontology	GO:0030104	1	5	0.0273074	0.16667	Ghrhr	http://amigo.geneontology.org/amigo/term/GO:0030104
positive regulation of epithelial to mesenchymal transition involved in endocardial cushion formation	Gene Ontology	GO:1905007	1	5	0.0273074	0.16667	Eng	http://amigo.geneontology.org/amigo/term/GO:1905007
U4 snRNA binding	Gene Ontology	GO:0030621	1	5	0.0273074	0.16667	Snu13	http://amigo.geneontology.org/amigo/term/GO:0030621
smooth endoplasmic reticulum membrane	Gene Ontology	GO:0030868	1	5	0.0273074	0.16667	Aldob	http://amigo.geneontology.org/amigo/term/GO:0030868
positive regulation of ryanodine-sensitive calcium-release channel activity	Gene Ontology	GO:0060316	1	5	0.0273074	0.16667	Trdn	http://amigo.geneontology.org/amigo/term/GO:0060316
P-P-bond-hydrolysis-driven protein transmembrane transporter activity	Gene Ontology	GO:0015450	1	5	0.0273074	0.16667	Timm17a	http://amigo.geneontology.org/amigo/term/GO:0015450
ethanol catabolic process	Gene Ontology	GO:0006068	1	5	0.0273074	0.16667	Sult1e1	http://amigo.geneontology.org/amigo/term/GO:0006068
polar microtubule	Gene Ontology	GO:0005827	1	5	0.0273074	0.16667	Tubg1	http://amigo.geneontology.org/amigo/term/GO:0005827
negative regulation of mature B cell apoptotic process	Gene Ontology	GO:0002906	1	5	0.0273074	0.16667	Mif	http://amigo.geneontology.org/amigo/term/GO:0002906
skeletal muscle satellite cell differentiation	Gene Ontology	GO:0014816	1	5	0.0273074	0.16667	Mylk2	http://amigo.geneontology.org/amigo/term/GO:0014816
eukaryotic translation initiation factor 2 complex	Gene Ontology	GO:0005850	1	5	0.0273074	0.16667	Eif2s3y	http://amigo.geneontology.org/amigo/term/GO:0005850
myosin light chain binding	Gene Ontology	GO:0032027	1	5	0.0273074	0.16667	Mylk2	http://amigo.geneontology.org/amigo/term/GO:0032027
MPP7-DLG1-LIN7 complex	Gene Ontology	GO:0097025	1	5	0.0273074	0.16667	Lin7c	http://amigo.geneontology.org/amigo/term/GO:0097025
vacuolar proton-transporting V-type ATPase complex assembly	Gene Ontology	GO:0070072	1	5	0.0273074	0.16667	Aldob	http://amigo.geneontology.org/amigo/term/GO:0070072
fructose binding	Gene Ontology	GO:0070061	1	5	0.0273074	0.16667	Aldob	http://amigo.geneontology.org/amigo/term/GO:0070061
stem cell factor receptor binding	Gene Ontology	GO:0005173	1	5	0.0273074	0.16667	Spred3	http://amigo.geneontology.org/amigo/term/GO:0005173
response to mercury ion	Gene Ontology	GO:0046689	1	5	0.0273074	0.16667	Slc17a2	http://amigo.geneontology.org/amigo/term/GO:0046689
sialic acid transport	Gene Ontology	GO:0015739	1	5	0.0273074	0.16667	Slc17a2	http://amigo.geneontology.org/amigo/term/GO:0015739
troponin I binding	Gene Ontology	GO:0031013	1	5	0.0273074	0.16667	Tnnt2	http://amigo.geneontology.org/amigo/term/GO:0031013
central nervous system vasculogenesis	Gene Ontology	GO:0022009	1	5	0.0273074	0.16667	Eng	http://amigo.geneontology.org/amigo/term/GO:0022009
urea transport	Gene Ontology	GO:0015840	1	5	0.0273074	0.16667	Slc14a2	http://amigo.geneontology.org/amigo/term/GO:0015840
stereocilium base	Gene Ontology	GO:0120044	1	5	0.0273074	0.16667	Grxcr2	http://amigo.geneontology.org/amigo/term/GO:0120044
piP-body	Gene Ontology	GO:0071547	1	5	0.0273074	0.16667	Piwil4	http://amigo.geneontology.org/amigo/term/GO:0071547
glycolytic process through fructose-6-phosphate	Gene Ontology	GO:0061615	1	5	0.0273074	0.16667	Aldob	http://amigo.geneontology.org/amigo/term/GO:0061615
establishment of blood-nerve barrier	Gene Ontology	GO:0008065	1	5	0.0273074	0.16667	Dmd	http://amigo.geneontology.org/amigo/term/GO:0008065
sialic acid transmembrane transporter activity	Gene Ontology	GO:0015136	1	5	0.0273074	0.16667	Slc17a2	http://amigo.geneontology.org/amigo/term/GO:0015136
volume-sensitive anion channel activity	Gene Ontology	GO:0005225	1	5	0.0273074	0.16667	Lrrc8c	http://amigo.geneontology.org/amigo/term/GO:0005225
urea transmembrane transporter activity	Gene Ontology	GO:0015204	1	5	0.0273074	0.16667	Slc14a2	http://amigo.geneontology.org/amigo/term/GO:0015204
AMPA glutamate receptor clustering	Gene Ontology	GO:0097113	1	5	0.0273074	0.16667	Lrrtm4	http://amigo.geneontology.org/amigo/term/GO:0097113
negative regulation of hepatocyte proliferation	Gene Ontology	GO:2000346	1	5	0.0273074	0.16667	Cpb2	http://amigo.geneontology.org/amigo/term/GO:2000346
fructose-bisphosphate aldolase activity	Gene Ontology	GO:0004332	1	5	0.0273074	0.16667	Aldob	http://amigo.geneontology.org/amigo/term/GO:0004332
regulation of protein deacetylation	Gene Ontology	GO:0090311	1	5	0.0273074	0.16667	Spred3	http://amigo.geneontology.org/amigo/term/GO:0090311
-	Gene Ontology	GO:0001302	1	5	0.0273074	0.16667	Romo1	http://amigo.geneontology.org/amigo/term/GO:0001302
actin binding	Gene Ontology	GO:0003779	5	363	0.0282103	0.16667	Shroom2|Tnnt2|Dmd|Cap2|Abra	http://amigo.geneontology.org/amigo/term/GO:0003779
regulation of transcription, DNA-templated	Gene Ontology	GO:0006355	10	1075	0.0292655	0.16667	Dmd|Grhl2|Nrl|Nono|Tbx22|Eng|Hoxd13|Alx4|Barx1|Nkx2-6	http://amigo.geneontology.org/amigo/term/GO:0006355
copper ion binding	Gene Ontology	GO:0005507	2	56	0.0294333	0.16667	Heph|Dbh	http://amigo.geneontology.org/amigo/term/GO:0005507
nervous system process	Gene Ontology	GO:0050877	2	56	0.0294333	0.16667	Gabra4|Glra4	http://amigo.geneontology.org/amigo/term/GO:0050877
regulation of translation	Gene Ontology	GO:0006417	3	142	0.0296701	0.16667	Ptbp1|Piwil4|Eif4ebp1	http://amigo.geneontology.org/amigo/term/GO:0006417
insulin receptor signaling pathway	Gene Ontology	GO:0008286	2	58	0.0313296	0.16667	Eif4ebp1|Grb7	http://amigo.geneontology.org/amigo/term/GO:0008286
cation channel activity	Gene Ontology	GO:0005261	2	58	0.0313296	0.16667	Scn11a|Scn9a	http://amigo.geneontology.org/amigo/term/GO:0005261
cortical actin cytoskeleton	Gene Ontology	GO:0030864	2	58	0.0313296	0.16667	Shroom2|Cap2	http://amigo.geneontology.org/amigo/term/GO:0030864
glutamatergic synapse	Gene Ontology	GO:0098978	6	506	0.0317832	0.16667	Scn11a|Lin7c|Lrrc7|Lrrtm4|Shisa6|Eif4ebp1	http://amigo.geneontology.org/amigo/term/GO:0098978
positive regulation of receptor signaling pathway via STAT	Gene Ontology	GO:1904894	1	6	0.031786	0.16667	Tslp	http://amigo.geneontology.org/amigo/term/GO:1904894
pyruvate biosynthetic process	Gene Ontology	GO:0042866	1	6	0.031786	0.16667	Agxt	http://amigo.geneontology.org/amigo/term/GO:0042866
catecholamine biosynthetic process	Gene Ontology	GO:0042423	1	6	0.031786	0.16667	Dbh	http://amigo.geneontology.org/amigo/term/GO:0042423
carbonyl reductase (NADPH) activity	Gene Ontology	GO:0004090	1	6	0.031786	0.16667	Cbr1	http://amigo.geneontology.org/amigo/term/GO:0004090
negative regulation of cellular protein metabolic process	Gene Ontology	GO:0032269	1	6	0.031786	0.16667	Mif	http://amigo.geneontology.org/amigo/term/GO:0032269
negative regulation of peptidyl-cysteine S-nitrosylation	Gene Ontology	GO:1902083	1	6	0.031786	0.16667	Dmd	http://amigo.geneontology.org/amigo/term/GO:1902083
box C/D snoRNP complex	Gene Ontology	GO:0031428	1	6	0.031786	0.16667	Snu13	http://amigo.geneontology.org/amigo/term/GO:0031428
activation of store-operated calcium channel activity	Gene Ontology	GO:0032237	1	6	0.031786	0.16667	Asph	http://amigo.geneontology.org/amigo/term/GO:0032237
testosterone 16-alpha-hydroxylase activity	Gene Ontology	GO:0008390	1	6	0.031786	0.16667	Cyp3a25	http://amigo.geneontology.org/amigo/term/GO:0008390
dopamine catabolic process	Gene Ontology	GO:0042420	1	6	0.031786	0.16667	Dbh	http://amigo.geneontology.org/amigo/term/GO:0042420
piRNA binding	Gene Ontology	GO:0034584	1	6	0.031786	0.16667	Piwil4	http://amigo.geneontology.org/amigo/term/GO:0034584
negative regulation of plasminogen activation	Gene Ontology	GO:0010757	1	6	0.031786	0.16667	Cpb2	http://amigo.geneontology.org/amigo/term/GO:0010757
taurine transport	Gene Ontology	GO:0015734	1	6	0.031786	0.16667	Lrrc8c	http://amigo.geneontology.org/amigo/term/GO:0015734
galactose binding	Gene Ontology	GO:0005534	1	6	0.031786	0.16667	Eng	http://amigo.geneontology.org/amigo/term/GO:0005534
endoplasmic reticulum membrane organization	Gene Ontology	GO:0090158	1	6	0.031786	0.16667	Trdn	http://amigo.geneontology.org/amigo/term/GO:0090158
ribosomal protein S6 kinase activity	Gene Ontology	GO:0004711	1	6	0.031786	0.16667	Rps6ka6	http://amigo.geneontology.org/amigo/term/GO:0004711
cytolysis by host of symbiont cells	Gene Ontology	GO:0051838	1	6	0.031786	0.16667	Romo1	http://amigo.geneontology.org/amigo/term/GO:0051838
vascular associated smooth muscle cell development	Gene Ontology	GO:0097084	1	6	0.031786	0.16667	Eng	http://amigo.geneontology.org/amigo/term/GO:0097084
negative regulation of actin filament depolymerization	Gene Ontology	GO:0030835	1	6	0.031786	0.16667	Shroom2	http://amigo.geneontology.org/amigo/term/GO:0030835
myotube cell development	Gene Ontology	GO:0014904	1	6	0.031786	0.16667	Dmd	http://amigo.geneontology.org/amigo/term/GO:0014904
oxidized purine DNA binding	Gene Ontology	GO:0032357	1	6	0.031786	0.16667	Mutyh	http://amigo.geneontology.org/amigo/term/GO:0032357
extracellularly glycine-gated chloride channel activity	Gene Ontology	GO:0016934	1	6	0.031786	0.16667	Glra4	http://amigo.geneontology.org/amigo/term/GO:0016934
gap junction-mediated intercellular transport	Gene Ontology	GO:1990349	1	6	0.031786	0.16667	Gja8	http://amigo.geneontology.org/amigo/term/GO:1990349
regulation of cellular protein metabolic process	Gene Ontology	GO:0032268	1	6	0.031786	0.16667	Cndp1	http://amigo.geneontology.org/amigo/term/GO:0032268
synaptic transmission, glycinergic	Gene Ontology	GO:0060012	1	6	0.031786	0.16667	Glra4	http://amigo.geneontology.org/amigo/term/GO:0060012
fructose metabolic process	Gene Ontology	GO:0006000	1	6	0.031786	0.16667	Aldob	http://amigo.geneontology.org/amigo/term/GO:0006000
negative regulation of cell aging	Gene Ontology	GO:0090344	1	6	0.031786	0.16667	Mif	http://amigo.geneontology.org/amigo/term/GO:0090344
regulation of branching involved in prostate gland morphogenesis	Gene Ontology	GO:0060687	1	6	0.031786	0.16667	Hoxd13	http://amigo.geneontology.org/amigo/term/GO:0060687
negative regulation of myeloid cell apoptotic process	Gene Ontology	GO:0033033	1	6	0.031786	0.16667	Mif	http://amigo.geneontology.org/amigo/term/GO:0033033
positive regulation of plasminogen activation	Gene Ontology	GO:0010756	1	6	0.031786	0.16667	Plgrkt	http://amigo.geneontology.org/amigo/term/GO:0010756
respiratory tube development	Gene Ontology	GO:0030323	1	6	0.031786	0.16667	Grhl2	http://amigo.geneontology.org/amigo/term/GO:0030323
negative regulation of lens fiber cell differentiation	Gene Ontology	GO:1902747	1	6	0.031786	0.16667	Spred3	http://amigo.geneontology.org/amigo/term/GO:1902747
NADH oxidation	Gene Ontology	GO:0006116	1	6	0.031786	0.16667	Aldob	http://amigo.geneontology.org/amigo/term/GO:0006116
dense fibrillar component	Gene Ontology	GO:0001651	1	6	0.031786	0.16667	Snu13	http://amigo.geneontology.org/amigo/term/GO:0001651
extracellular matrix protein binding	Gene Ontology	GO:1990430	1	6	0.031786	0.16667	Mepe	http://amigo.geneontology.org/amigo/term/GO:1990430
alpha-N-acetylneuraminate alpha-2,8-sialyltransferase activity	Gene Ontology	GO:0003828	1	6	0.031786	0.16667	St8sia2	http://amigo.geneontology.org/amigo/term/GO:0003828
structural constituent of cytoskeleton	Gene Ontology	GO:0005200	2	59	0.0322954	0.16667	Tubg1|Tnnt2	http://amigo.geneontology.org/amigo/term/GO:0005200
peptidase activity	Gene Ontology	GO:0008233	6	511	0.033088	0.16667	Trhde|Cpb2|Tmprss7|Adamts18|Tmprss11d|Cndp1	http://amigo.geneontology.org/amigo/term/GO:0008233
microtubule organizing center	Gene Ontology	GO:0005815	2	60	0.0332729	0.16667	Tubg1|Aldob	http://amigo.geneontology.org/amigo/term/GO:0005815
RNA polymerase II activating transcription factor binding	Gene Ontology	GO:0001102	2	61	0.0342618	0.16667	Tbx22|Bex2	http://amigo.geneontology.org/amigo/term/GO:0001102
filopodium	Gene Ontology	GO:0030175	2	62	0.0352621	0.16667	Lrrc7|Dmd	http://amigo.geneontology.org/amigo/term/GO:0030175
heart looping	Gene Ontology	GO:0001947	2	62	0.0352621	0.16667	Tbx22|Eng	http://amigo.geneontology.org/amigo/term/GO:0001947
transmembrane transporter activity	Gene Ontology	GO:0022857	3	153	0.0356874	0.16667	Slc7a4|Slc17a2|Slc22a19	http://amigo.geneontology.org/amigo/term/GO:0022857
proteolysis	Gene Ontology	GO:0006508	6	522	0.03608	0.16667	Trhde|Cpb2|Tmprss7|Adamts18|Tmprss11d|Cndp1	http://amigo.geneontology.org/amigo/term/GO:0006508
steroid sulfotransferase activity	Gene Ontology	GO:0050294	1	7	0.036244	0.16667	Sult1e1	http://amigo.geneontology.org/amigo/term/GO:0050294
negative regulation of execution phase of apoptosis	Gene Ontology	GO:1900118	1	7	0.036244	0.16667	Gcg	http://amigo.geneontology.org/amigo/term/GO:1900118
brain renin-angiotensin system	Gene Ontology	GO:0002035	1	7	0.036244	0.16667	Mif	http://amigo.geneontology.org/amigo/term/GO:0002035
release of sequestered calcium ion into cytosol by sarcoplasmic reticulum	Gene Ontology	GO:0014808	1	7	0.036244	0.16667	Trdn	http://amigo.geneontology.org/amigo/term/GO:0014808
phosphate ion homeostasis	Gene Ontology	GO:0055062	1	7	0.036244	0.16667	Slc17a2	http://amigo.geneontology.org/amigo/term/GO:0055062
negative regulation of RNA splicing	Gene Ontology	GO:0033119	1	7	0.036244	0.16667	Ptbp1	http://amigo.geneontology.org/amigo/term/GO:0033119
MutSalpha complex binding	Gene Ontology	GO:0032407	1	7	0.036244	0.16667	Mutyh	http://amigo.geneontology.org/amigo/term/GO:0032407
ion channel complex	Gene Ontology	GO:0034702	1	7	0.036244	0.16667	Lrrc8c	http://amigo.geneontology.org/amigo/term/GO:0034702
sperm-egg recognition	Gene Ontology	GO:0035036	1	7	0.036244	0.16667	Izumo1r	http://amigo.geneontology.org/amigo/term/GO:0035036
negative regulation of fibrinolysis	Gene Ontology	GO:0051918	1	7	0.036244	0.16667	Cpb2	http://amigo.geneontology.org/amigo/term/GO:0051918
cardiac atrium morphogenesis	Gene Ontology	GO:0003209	1	7	0.036244	0.16667	Eng	http://amigo.geneontology.org/amigo/term/GO:0003209
negative regulation of inclusion body assembly	Gene Ontology	GO:0090084	1	7	0.036244	0.16667	Dnajb8	http://amigo.geneontology.org/amigo/term/GO:0090084
hypothalamus development	Gene Ontology	GO:0021854	1	7	0.036244	0.16667	Nkx2-6	http://amigo.geneontology.org/amigo/term/GO:0021854
taurine metabolic process	Gene Ontology	GO:0019530	1	7	0.036244	0.16667	Baat	http://amigo.geneontology.org/amigo/term/GO:0019530
negative regulation of release of sequestered calcium ion into cytosol	Gene Ontology	GO:0051280	1	7	0.036244	0.16667	Trdn	http://amigo.geneontology.org/amigo/term/GO:0051280
positive regulation of arachidonic acid secretion	Gene Ontology	GO:0090238	1	7	0.036244	0.16667	Mif	http://amigo.geneontology.org/amigo/term/GO:0090238
muscle filament sliding	Gene Ontology	GO:0030049	1	7	0.036244	0.16667	Tnnt2	http://amigo.geneontology.org/amigo/term/GO:0030049
cuprous ion binding	Gene Ontology	GO:1903136	1	7	0.036244	0.16667	Sncg	http://amigo.geneontology.org/amigo/term/GO:1903136
paraspeckles	Gene Ontology	GO:0042382	1	7	0.036244	0.16667	Nono	http://amigo.geneontology.org/amigo/term/GO:0042382
negative regulation of macrophage chemotaxis	Gene Ontology	GO:0010760	1	7	0.036244	0.16667	Mif	http://amigo.geneontology.org/amigo/term/GO:0010760
protein hexamerization	Gene Ontology	GO:0034214	1	7	0.036244	0.16667	Lrrc8c	http://amigo.geneontology.org/amigo/term/GO:0034214
tetrahydrobiopterin biosynthetic process	Gene Ontology	GO:0006729	1	7	0.036244	0.16667	Pcbd1	http://amigo.geneontology.org/amigo/term/GO:0006729
positive regulation of protein polyubiquitination	Gene Ontology	GO:1902916	1	7	0.036244	0.16667	Spsb4	http://amigo.geneontology.org/amigo/term/GO:1902916
negative regulation of SMAD protein signal transduction	Gene Ontology	GO:0060392	1	7	0.036244	0.16667	Fam89b	http://amigo.geneontology.org/amigo/term/GO:0060392
protein insertion into mitochondrial inner membrane	Gene Ontology	GO:0045039	1	7	0.036244	0.16667	Romo1	http://amigo.geneontology.org/amigo/term/GO:0045039
oxidoreductase activity, acting on NAD(P)H, quinone or similar compound as acceptor	Gene Ontology	GO:0016655	1	7	0.036244	0.16667	Cbr1	http://amigo.geneontology.org/amigo/term/GO:0016655
1-alkyl-2-acetylglycerophosphocholine esterase activity	Gene Ontology	GO:0003847	1	7	0.036244	0.16667	Pafah2	http://amigo.geneontology.org/amigo/term/GO:0003847
cell junction assembly	Gene Ontology	GO:0034329	1	7	0.036244	0.16667	Grhl2	http://amigo.geneontology.org/amigo/term/GO:0034329
prostate epithelial cord arborization involved in prostate glandular acinus morphogenesis	Gene Ontology	GO:0060527	1	7	0.036244	0.16667	Hoxd13	http://amigo.geneontology.org/amigo/term/GO:0060527
tRNA binding	Gene Ontology	GO:0000049	2	63	0.0362737	0.16667	Slfn8|Eif2s3y	http://amigo.geneontology.org/amigo/term/GO:0000049
chloride channel activity	Gene Ontology	GO:0005254	2	63	0.0362737	0.16667	Gabra4|Glra4	http://amigo.geneontology.org/amigo/term/GO:0005254
muscle organ development	Gene Ontology	GO:0007517	2	65	0.0383301	0.16667	Dmd|Alx4	http://amigo.geneontology.org/amigo/term/GO:0007517
sodium ion transmembrane transport	Gene Ontology	GO:0035725	2	65	0.0383301	0.16667	Scn11a|Scn9a	http://amigo.geneontology.org/amigo/term/GO:0035725
sequence-specific DNA binding	Gene Ontology	GO:0043565	7	672	0.0384275	0.16667	Grhl2|Nrl|Hoxd13|Alx4|Barx1|Ptbp1|Nkx2-6	http://amigo.geneontology.org/amigo/term/GO:0043565
regulation of circadian rhythm	Gene Ontology	GO:0042752	2	66	0.0393746	0.16667	Nono|Spsb4	http://amigo.geneontology.org/amigo/term/GO:0042752
negative regulation of transforming growth factor beta receptor signaling pathway	Gene Ontology	GO:0030512	2	67	0.0404299	0.16667	Fam89b|Spred3	http://amigo.geneontology.org/amigo/term/GO:0030512
flavin adenine dinucleotide binding	Gene Ontology	GO:0050660	2	67	0.0404299	0.16667	Fmo1|Gulo	http://amigo.geneontology.org/amigo/term/GO:0050660
DNA N-glycosylase activity	Gene Ontology	GO:0019104	1	8	0.0406817	0.16667	Mutyh	http://amigo.geneontology.org/amigo/term/GO:0019104
glycine metabolic process	Gene Ontology	GO:0006544	1	8	0.0406817	0.16667	Baat	http://amigo.geneontology.org/amigo/term/GO:0006544
regulation of ryanodine-sensitive calcium-release channel activity	Gene Ontology	GO:0060314	1	8	0.0406817	0.16667	Dmd	http://amigo.geneontology.org/amigo/term/GO:0060314
venous blood vessel morphogenesis	Gene Ontology	GO:0048845	1	8	0.0406817	0.16667	Eng	http://amigo.geneontology.org/amigo/term/GO:0048845
positive regulation of cytokine-mediated signaling pathway	Gene Ontology	GO:0001961	1	8	0.0406817	0.16667	Tslp	http://amigo.geneontology.org/amigo/term/GO:0001961
dorsal aorta morphogenesis	Gene Ontology	GO:0035912	1	8	0.0406817	0.16667	Eng	http://amigo.geneontology.org/amigo/term/GO:0035912
cell-substrate junction	Gene Ontology	GO:0030055	1	8	0.0406817	0.16667	Dmd	http://amigo.geneontology.org/amigo/term/GO:0030055
type II transforming growth factor beta receptor binding	Gene Ontology	GO:0005114	1	8	0.0406817	0.16667	Eng	http://amigo.geneontology.org/amigo/term/GO:0005114
toxin transmembrane transporter activity	Gene Ontology	GO:0019534	1	8	0.0406817	0.16667	Slc22a19	http://amigo.geneontology.org/amigo/term/GO:0019534
androstan-3-alpha,17-beta-diol dehydrogenase activity	Gene Ontology	GO:0047044	1	8	0.0406817	0.16667	Cbr1	http://amigo.geneontology.org/amigo/term/GO:0047044
cortical endoplasmic reticulum	Gene Ontology	GO:0032541	1	8	0.0406817	0.16667	Asph	http://amigo.geneontology.org/amigo/term/GO:0032541
positive regulation of sodium ion transmembrane transporter activity	Gene Ontology	GO:2000651	1	8	0.0406817	0.16667	Dmd	http://amigo.geneontology.org/amigo/term/GO:2000651
regulation of extrinsic apoptotic signaling pathway	Gene Ontology	GO:2001236	1	8	0.0406817	0.16667	Dbh	http://amigo.geneontology.org/amigo/term/GO:2001236
junctional membrane complex	Gene Ontology	GO:0030314	1	8	0.0406817	0.16667	Trdn	http://amigo.geneontology.org/amigo/term/GO:0030314
lung lobe morphogenesis	Gene Ontology	GO:0060463	1	8	0.0406817	0.16667	Grhl2	http://amigo.geneontology.org/amigo/term/GO:0060463
gland morphogenesis	Gene Ontology	GO:0022612	1	8	0.0406817	0.16667	Hoxd13	http://amigo.geneontology.org/amigo/term/GO:0022612
troponin complex	Gene Ontology	GO:0005861	1	8	0.0406817	0.16667	Tnnt2	http://amigo.geneontology.org/amigo/term/GO:0005861
cellular phosphate ion homeostasis	Gene Ontology	GO:0030643	1	8	0.0406817	0.16667	Slc17a2	http://amigo.geneontology.org/amigo/term/GO:0030643
ion transmembrane transport	Gene Ontology	GO:0034220	2	68	0.0414959	0.16667	Gabra4|Glra4	http://amigo.geneontology.org/amigo/term/GO:0034220
synapse organization	Gene Ontology	GO:0050808	2	69	0.0425724	0.16667	Sncg|Lrrtm4	http://amigo.geneontology.org/amigo/term/GO:0050808
oxidation-reduction process	Gene Ontology	GO:0055114	6	547	0.0435122	0.16667	Dbh|Cbr1|Gulo|Heph|Frrs1|Cyp3a25	http://amigo.geneontology.org/amigo/term/GO:0055114
sarcoplasmic reticulum	Gene Ontology	GO:0016529	2	70	0.0436592	0.16667	Trdn|Asph	http://amigo.geneontology.org/amigo/term/GO:0016529
transferase activity, transferring acyl groups	Gene Ontology	GO:0016746	3	167	0.0441818	0.16667	Tgm1|Baat|Tgm5	http://amigo.geneontology.org/amigo/term/GO:0016746
box C/D snoRNP assembly	Gene Ontology	GO:0000492	1	9	0.0450991	0.16667	Snu13	http://amigo.geneontology.org/amigo/term/GO:0000492
phosphatidylserine exposure on apoptotic cell surface	Gene Ontology	GO:0070782	1	9	0.0450991	0.16667	Xkr6	http://amigo.geneontology.org/amigo/term/GO:0070782
meiotic spindle organization	Gene Ontology	GO:0000212	1	9	0.0450991	0.16667	Tubg1	http://amigo.geneontology.org/amigo/term/GO:0000212
nucleus localization	Gene Ontology	GO:0051647	1	9	0.0450991	0.16667	Dmd	http://amigo.geneontology.org/amigo/term/GO:0051647
digestive system development	Gene Ontology	GO:0055123	1	9	0.0450991	0.16667	Barx1	http://amigo.geneontology.org/amigo/term/GO:0055123
transforming growth factor beta-activated receptor activity	Gene Ontology	GO:0005024	1	9	0.0450991	0.16667	Eng	http://amigo.geneontology.org/amigo/term/GO:0005024
regulation of cardiac muscle contraction by regulation of the release of sequestered calcium ion	Gene Ontology	GO:0010881	1	9	0.0450991	0.16667	Dmd	http://amigo.geneontology.org/amigo/term/GO:0010881
aspartate transmembrane transport	Gene Ontology	GO:0015810	1	9	0.0450991	0.16667	Lrrc8c	http://amigo.geneontology.org/amigo/term/GO:0015810
regulation of cardiac muscle cell membrane potential	Gene Ontology	GO:0086036	1	9	0.0450991	0.16667	Trdn	http://amigo.geneontology.org/amigo/term/GO:0086036
regulation of voltage-gated calcium channel activity	Gene Ontology	GO:1901385	1	9	0.0450991	0.16667	Dmd	http://amigo.geneontology.org/amigo/term/GO:1901385
response to lead ion	Gene Ontology	GO:0010288	1	9	0.0450991	0.16667	Slc17a2	http://amigo.geneontology.org/amigo/term/GO:0010288
NADPH oxidation	Gene Ontology	GO:0070995	1	9	0.0450991	0.16667	Fmo1	http://amigo.geneontology.org/amigo/term/GO:0070995
regulation of insulin-like growth factor receptor signaling pathway	Gene Ontology	GO:0043567	1	9	0.0450991	0.16667	Ghrhr	http://amigo.geneontology.org/amigo/term/GO:0043567
fear response	Gene Ontology	GO:0042596	1	9	0.0450991	0.16667	Dbh	http://amigo.geneontology.org/amigo/term/GO:0042596
G-quadruplex RNA binding	Gene Ontology	GO:0002151	1	9	0.0450991	0.16667	Patl2	http://amigo.geneontology.org/amigo/term/GO:0002151
positive regulation of circadian sleep/wake cycle, non-REM sleep	Gene Ontology	GO:0046010	1	9	0.0450991	0.16667	Ghrhr	http://amigo.geneontology.org/amigo/term/GO:0046010
sulfation	Gene Ontology	GO:0051923	1	9	0.0450991	0.16667	Sult1e1	http://amigo.geneontology.org/amigo/term/GO:0051923
norepinephrine biosynthetic process	Gene Ontology	GO:0042421	1	9	0.0450991	0.16667	Dbh	http://amigo.geneontology.org/amigo/term/GO:0042421
poly(G) binding	Gene Ontology	GO:0034046	1	9	0.0450991	0.16667	Patl2	http://amigo.geneontology.org/amigo/term/GO:0034046
N,N-dimethylaniline monooxygenase activity	Gene Ontology	GO:0004499	1	9	0.0450991	0.16667	Fmo1	http://amigo.geneontology.org/amigo/term/GO:0004499
protein-hormone receptor activity	Gene Ontology	GO:0016500	1	9	0.0450991	0.16667	Gnrhr	http://amigo.geneontology.org/amigo/term/GO:0016500
eukaryotic initiation factor 4E binding	Gene Ontology	GO:0008190	1	9	0.0450991	0.16667	Eif4ebp1	http://amigo.geneontology.org/amigo/term/GO:0008190
positive regulation of lipopolysaccharide-mediated signaling pathway	Gene Ontology	GO:0031666	1	9	0.0450991	0.16667	Mif	http://amigo.geneontology.org/amigo/term/GO:0031666
epithelial structure maintenance	Gene Ontology	GO:0010669	1	9	0.0450991	0.16667	Piwil4	http://amigo.geneontology.org/amigo/term/GO:0010669
negative regulation of keratinocyte differentiation	Gene Ontology	GO:0045617	1	9	0.0450991	0.16667	Grhl2	http://amigo.geneontology.org/amigo/term/GO:0045617
positive regulation of adaptive immune response	Gene Ontology	GO:0002821	1	9	0.0450991	0.16667	Mif	http://amigo.geneontology.org/amigo/term/GO:0002821
adenohypophysis development	Gene Ontology	GO:0021984	1	9	0.0450991	0.16667	Ghrhr	http://amigo.geneontology.org/amigo/term/GO:0021984
single-stranded DNA endodeoxyribonuclease activity	Gene Ontology	GO:0000014	1	9	0.0450991	0.16667	Ptbp1	http://amigo.geneontology.org/amigo/term/GO:0000014
testosterone 6-beta-hydroxylase activity	Gene Ontology	GO:0050649	1	9	0.0450991	0.16667	Cyp3a25	http://amigo.geneontology.org/amigo/term/GO:0050649
ventricular cardiac muscle cell development	Gene Ontology	GO:0055015	1	9	0.0450991	0.16667	Nkx2-6	http://amigo.geneontology.org/amigo/term/GO:0055015
cardiac myofibril	Gene Ontology	GO:0097512	1	9	0.0450991	0.16667	Tnnt2	http://amigo.geneontology.org/amigo/term/GO:0097512
transport across blood-brain barrier	Gene Ontology	GO:0150104	1	9	0.0450991	0.16667	Slc16a2	http://amigo.geneontology.org/amigo/term/GO:0150104
glucose:sodium symporter activity	Gene Ontology	GO:0005412	1	9	0.0450991	0.16667	Slc5a4b	http://amigo.geneontology.org/amigo/term/GO:0005412
regulation of alternative mRNA splicing, via spliceosome	Gene Ontology	GO:0000381	2	72	0.0458637	0.168806	Ptbp1|Khdrbs2	http://amigo.geneontology.org/amigo/term/GO:0000381
positive regulation of neuron projection development	Gene Ontology	GO:0010976	3	171	0.0467776	0.168806	Ptbp1|Lrrc7|Dmd	http://amigo.geneontology.org/amigo/term/GO:0010976
positive regulation of synapse assembly	Gene Ontology	GO:0051965	2	74	0.0481084	0.168806	Lrrtm4|St8sia2	http://amigo.geneontology.org/amigo/term/GO:0051965
collagen trimer	Gene Ontology	GO:0005581	2	75	0.0492455	0.168806	Col6a6|Col9a1	http://amigo.geneontology.org/amigo/term/GO:0005581
negative regulation of epithelial cell proliferation	Gene Ontology	GO:0050680	2	75	0.0492455	0.168806	Gkn3|Krt4	http://amigo.geneontology.org/amigo/term/GO:0050680
IRES-dependent viral translational initiation	Gene Ontology	GO:0075522	1	10	0.0494962	0.168806	Ptbp1	http://amigo.geneontology.org/amigo/term/GO:0075522
pericardium development	Gene Ontology	GO:0060039	1	10	0.0494962	0.168806	Nkx2-6	http://amigo.geneontology.org/amigo/term/GO:0060039
NAD-dependent histone deacetylase activity (H3-K14 specific)	Gene Ontology	GO:0032041	1	10	0.0494962	0.168806	Hdac8	http://amigo.geneontology.org/amigo/term/GO:0032041
U3 snoRNA binding	Gene Ontology	GO:0034511	1	10	0.0494962	0.168806	Snu13	http://amigo.geneontology.org/amigo/term/GO:0034511
phosphate ion transport	Gene Ontology	GO:0006817	1	10	0.0494962	0.168806	Slc17a2	http://amigo.geneontology.org/amigo/term/GO:0006817
deadenylation-dependent decapping of nuclear-transcribed mRNA	Gene Ontology	GO:0000290	1	10	0.0494962	0.168806	Patl2	http://amigo.geneontology.org/amigo/term/GO:0000290
cell-cell junction maintenance	Gene Ontology	GO:0045217	1	10	0.0494962	0.168806	Shroom2	http://amigo.geneontology.org/amigo/term/GO:0045217
urea cycle	Gene Ontology	GO:0000050	1	10	0.0494962	0.168806	Otc	http://amigo.geneontology.org/amigo/term/GO:0000050
low-density lipoprotein particle receptor activity	Gene Ontology	GO:0005041	1	10	0.0494962	0.168806	Olr1	http://amigo.geneontology.org/amigo/term/GO:0005041
postsynaptic neurotransmitter receptor diffusion trapping	Gene Ontology	GO:0098970	1	10	0.0494962	0.168806	Shisa6	http://amigo.geneontology.org/amigo/term/GO:0098970
positive regulation of acute inflammatory response	Gene Ontology	GO:0002675	1	10	0.0494962	0.168806	Mif	http://amigo.geneontology.org/amigo/term/GO:0002675
apoptotic process involved in development	Gene Ontology	GO:1902742	1	10	0.0494962	0.168806	Xkr6	http://amigo.geneontology.org/amigo/term/GO:1902742
fructose 1,6-bisphosphate metabolic process	Gene Ontology	GO:0030388	1	10	0.0494962	0.168806	Aldob	http://amigo.geneontology.org/amigo/term/GO:0030388
growth plate cartilage development	Gene Ontology	GO:0003417	1	10	0.0494962	0.168806	Col9a1	http://amigo.geneontology.org/amigo/term/GO:0003417
toxin metabolic process	Gene Ontology	GO:0009404	1	10	0.0494962	0.168806	Fmo1	http://amigo.geneontology.org/amigo/term/GO:0009404
negative regulation of nitric-oxide synthase activity	Gene Ontology	GO:0051001	1	10	0.0494962	0.168806	Eng	http://amigo.geneontology.org/amigo/term/GO:0051001
cellular response to osmotic stress	Gene Ontology	GO:0071470	1	10	0.0494962	0.168806	Lrrc8c	http://amigo.geneontology.org/amigo/term/GO:0071470
maintenance of epithelial cell apical/basal polarity	Gene Ontology	GO:0045199	1	10	0.0494962	0.168806	Lin7c	http://amigo.geneontology.org/amigo/term/GO:0045199
chondrocyte proliferation	Gene Ontology	GO:0035988	1	10	0.0494962	0.168806	Col9a1	http://amigo.geneontology.org/amigo/term/GO:0035988
type I transforming growth factor beta receptor binding	Gene Ontology	GO:0034713	1	10	0.0494962	0.168806	Eng	http://amigo.geneontology.org/amigo/term/GO:0034713
Functional analysis of DEGs in donkey testis tissues (comparative grouping of horse testis and donkey testis tissue)
#Term	Database	ID	Input number	Background number	P-Value	Corrected P-Value	Input	Hyperlink
nucleus	Gene Ontology	GO:0005634	54	5823	7.76557e-11	9.0003e-08	Egr1|Pcgf5|Raly|Fos|Zfp653|Nrip2|Polr1a|Oxr1|Zfp711|Snrpn|Kpna2|Rpl12|Anapc1|Esrra|Dut|Rgs7bp|H1f0|Bsx|Plcz1|Smc2|Cbr1|Gpx1|Pfn1|Ccng2|Anp32b|Dusp18|H3f3a|Rabl6|Scrt1|Hes2|Igfn1|Mvp|Ubash3b|Ube2n|Asah1|Akap8|E2f8|Cmas|Psma1|Wdfy1|Mrpl44|Polr2m|Csrp3|Dmrtc1b|Polr2k|Drg1|Rad23b|Gcat|Melk|Ppp1ca|Nudt4|Trim23|Ik|Tox3	http://amigo.geneontology.org/amigo/term/GO:0005634
protein binding	Gene Ontology	GO:0005515	43	5183	3.58918e-07	0.000207993	Pcgf5|Chordc1|Zdhhc13|Ube2n|Krt33a|Nrip2|Polr1a|Igflr1|Kpna2|Rpl12|Anapc1|Musk|Rgs7bp|Bsx|Actg1|Tpd52|Cldn18|Smc2|Gpx1|Pfn1|Scrt1|Golga5|Eif2s2|Ubash3b|Esrra|Myzap|Abcg8|Akap8|Cxcr2|Raly|Psma1|Wdfy1|Mrpl44|Csrp3|Ooep|Rad23b|Melk|Chga|Ppp1ca|Ftl1|Tlr4|Fos|Mapre3	http://amigo.geneontology.org/amigo/term/GO:0005515
membrane	Gene Ontology	GO:0016020	48	6528	2.0008e-06	0.000693059	Ifitm1|Ndufa2|Zdhhc13|Fos|Slc17a6|Kcnj8|Melk|Cd14|Copg2|St8sia1|Trim23|Musk|Rgs7bp|Fam168b|Cldn18|Slc7a14|Golga5|Tas2r143|Fads3|Cyp2d26|Dusp18|Il7r|B3galt6|Igflr1|Gucy2d|Myzap|St3gal5|Abcg8|Slc28a3|Cd177|Rnft1|Cxcr2|Itm2a|Slc36a1|Vma21|Zdhhc20|Slc8a3|Muc13|Serpine2|Capza3|Drg1|Slitrk3|Eva1a|Slc24a5|Tmco6|Cldnd2|Tlr4|Naalad2	http://amigo.geneontology.org/amigo/term/GO:0016020
cytoplasm	Gene Ontology	GO:0005737	49	6775	2.39192e-06	0.000693059	Ube2n|Actl9|Nrip2|Melk|Fxn|Copg2|Rpl12|Trim23|Dut|Csrp3|Tmod4|Rgs7bp|Bsx|Actg1|Tpd52|Plcz1|Smc2|Cbr1|Gpx1|Pfn1|Ccng2|Dusp18|Rabl6|Igfn1|Cyp2d26|Eif2s2|Mvp|Ubash3b|Esrra|Myzap|Akap8|Psma1|Zdhhc20|Fam168b|Slc8a3|Ooep|Akr1c21|Capza3|Drg1|Rad23b|Ppp1ca|Egr1|Nudt4|Ftl1|Ik|Tlr4|Snrpn|Fos|Mapre3	http://amigo.geneontology.org/amigo/term/GO:0005737
integral component of membrane	Gene Ontology	GO:0016021	41	5373	6.26995e-06	0.00145337	Ifitm1|Zdhhc13|Slc17a6|Kcnj8|Olfr802|Naalad2|St8sia1|Gucy2d|Musk|Olfr1256|Fam168b|Olfr1157|Cldn18|Slc7a14|Golga5|Fads3|Il7r|B3galt6|Igflr1|Olfr1161|Tas2r143|St3gal5|Abcg8|Slc28a3|Cd177|Rnft1|Cxcr2|Itm2a|Olfr1412|Olfr1415|Slc36a1|Vma21|Zdhhc20|Slc8a3|Muc13|Slitrk3|Eva1a|Slc24a5|Tmco6|Cldnd2|Tlr4	http://amigo.geneontology.org/amigo/term/GO:0016021
plasma membrane	Gene Ontology	GO:0005886	34	4216	1.60952e-05	0.00310906	Cpne9|Kcnj8|Ifitm1|Melk|Cd14|Naalad2|Trim23|Musk|Rgs7bp|Fam168b|Adam6a|Cldn18|Cbr1|Slc7a14|Il7r|Igflr1|Gucy2d|Tlr4|Abcg8|Ptcd3|Slc36a1|Cd177|Cxcr2|Itm2a|Mrpl44|Zdhhc20|Slc8a3|Muc13|Drg1|Ppp1ca|Eva1a|Cldnd2|Adam20|Myzap	http://amigo.geneontology.org/amigo/term/GO:0005886
mast cell activation	Gene Ontology	GO:0045576	3	13	2.8341e-05	0.00469247	Chga|Drg1|Tlr4	http://amigo.geneontology.org/amigo/term/GO:0045576
nucleoplasm	Gene Ontology	GO:0005654	25	2943	0.000119553	0.0173202	Smc2|Ube2n|Polr1a|Snrpn|Kpna2|Dut|H1f0|Plcz1|Fos|Dusp18|Gcat|Slc7a14|Akap8|Ptcd3|E2f8|Cxcr2|Psma1|Mrpl44|Zfp715|Polr2k|Rad23b|Ppp1ca|Egr1|Ik|Tox3	http://amigo.geneontology.org/amigo/term/GO:0005654
RNA polymerase II core promoter sequence-specific DNA binding	Gene Ontology	GO:0000979	3	25	0.000160386	0.0206542	Egr1|H3f3a|Fos	http://amigo.geneontology.org/amigo/term/GO:0000979
lysosome	Gene Ontology	GO:0005764	8	409	0.000195072	0.0226088	Ctsh|Man2b2|Asah1|Slc7a14|Eva1a|Slc36a1|Trim23|Prss16	http://amigo.geneontology.org/amigo/term/GO:0005764
metal ion binding	Gene Ontology	GO:0046872	25	3098	0.000262252	0.0264196	Cpne9|Pcgf5|Chordc1|Zfp653|Polr1a|Fxn|Naalad2|Slc8a3|Musk|Scrt1|Cyp2d26|Eif2s2|Esrra|Abcg8|Akap8|Rnft1|Wdfy1|Zdhhc20|Csrp3|Polr2k|Man2b2|Ppp1ca|Egr1|Nudt4|Trim23	http://amigo.geneontology.org/amigo/term/GO:0046872
lipopolysaccharide binding	Gene Ontology	GO:0001530	3	31	0.000288153	0.0264196	Cd14|Psma1|Tlr4	http://amigo.geneontology.org/amigo/term/GO:0001530
double-stranded DNA binding	Gene Ontology	GO:0003690	5	152	0.000334268	0.0264196	Egr1|Hes2|H1f0|Akap8|Fos	http://amigo.geneontology.org/amigo/term/GO:0003690
nuclear chromosome	Gene Ontology	GO:0000228	3	33	0.000341928	0.0264196	Ik|Smc2|H3f3a	http://amigo.geneontology.org/amigo/term/GO:0000228
DNA-directed 5'-3' RNA polymerase activity	Gene Ontology	GO:0003899	3	33	0.000341928	0.0264196	Polr2m|Polr1a|Polr2k	http://amigo.geneontology.org/amigo/term/GO:0003899
lipopolysaccharide receptor complex	Gene Ontology	GO:0046696	2	6	0.000389316	0.0282011	Cd14|Tlr4	http://amigo.geneontology.org/amigo/term/GO:0046696
cell population proliferation	Gene Ontology	GO:0008283	5	166	0.000493879	0.0290164	Gpx1|Melk|Mvp|H3f3a|E2f8	http://amigo.geneontology.org/amigo/term/GO:0008283
cellular response to molecule of bacterial origin	Gene Ontology	GO:0071219	2	7	0.000499311	0.0290164	Cd14|Cad	http://amigo.geneontology.org/amigo/term/GO:0071219
oxidoreductase activity, acting on NAD(P)H, quinone or similar compound as acceptor	Gene Ontology	GO:0016655	2	7	0.000499311	0.0290164	Cbr1|Akr1c21	http://amigo.geneontology.org/amigo/term/GO:0016655
Golgi apparatus	Gene Ontology	GO:0005794	14	1309	0.000500715	0.0290164	B3galt6|H1f0|St3gal5|Zdhhc13|Slc24a5|Akap8|Cd14|St8sia1|Trim23|Itm2a|Copg2|Golga5|Tlr4|Zdhhc20	http://amigo.geneontology.org/amigo/term/GO:0005794
myofibril	Gene Ontology	GO:0030016	3	41	0.000620414	0.0342409	Tmod4|Kcnj8|Actg1	http://amigo.geneontology.org/amigo/term/GO:0030016
negative regulation of inflammatory response to antigenic stimulus	Gene Ontology	GO:0002862	2	9	0.000759068	0.0399891	Gpx1|Psma1	http://amigo.geneontology.org/amigo/term/GO:0002862
symporter activity	Gene Ontology	GO:0015293	4	108	0.000877492	0.0421241	Slc28a3|Slc17a6|Slc24a5|Slc36a1	http://amigo.geneontology.org/amigo/term/GO:0015293
hydrolase activity	Gene Ontology	GO:0016787	15	1555	0.000898343	0.0421241	Ctsh|Ubash3b|Man2b2|Asah1|Ppp1ca|Plcz1|Lipf|Nudt4|Prss16|Psma1|Naalad2|Dusp18|Tlr4|Mrpl44|Alg13	http://amigo.geneontology.org/amigo/term/GO:0016787
cellular response to lipoteichoic acid	Gene Ontology	GO:0071223	2	10	0.00090863	0.0421241	Cd14|Tlr4	http://amigo.geneontology.org/amigo/term/GO:0071223
presynapse	Gene Ontology	GO:0098793	4	111	0.000968279	0.0431629	Pfn1|Slc17a6|Rgs7bp|Ppp1ca	http://amigo.geneontology.org/amigo/term/GO:0098793
cytosol	Gene Ontology	GO:0005829	25	3398	0.00100754	0.0432494	Zfp715|Fxn|Kpna2|Dut|Ctsh|Actg1|Plcz1|Gpx1|Pfn1|Ccng2|Akr1c21|Rabl6|Mvp|Slc7a14|Ptcd3|E2f8|Psma1|Wdfy1|Muc13|Serpine2|Drg1|Rad23b|Ppp1ca|Nudt4|Tox3	http://amigo.geneontology.org/amigo/term/GO:0005829
lipid metabolic process	Gene Ontology	GO:0006629	8	532	0.00106513	0.0440889	Asah1|Lipf|Plcz1|St8sia1|Gpx1|Acadsb|Fads3|Akr1c21	http://amigo.geneontology.org/amigo/term/GO:0006629
structural molecule activity	Gene Ontology	GO:0005198	4	117	0.00116933	0.0467328	Copg2|Krt33a|Krt26|Cldn18	http://amigo.geneontology.org/amigo/term/GO:0005198
RNA polymerase I complex	Gene Ontology	GO:0005736	2	12	0.00124663	0.0481613	Polr1a|Polr2k	http://amigo.geneontology.org/amigo/term/GO:0005736
RNA polymerase II, core complex	Gene Ontology	GO:0005665	2	13	0.00143486	0.0526634	Polr2m|Polr2k	http://amigo.geneontology.org/amigo/term/GO:0005665
postsynapse	Gene Ontology	GO:0098794	4	126	0.0015232	0.0526634	Pfn1|Slc8a3|Rgs7bp|Ppp1ca	http://amigo.geneontology.org/amigo/term/GO:0098794
external side of plasma membrane	Gene Ontology	GO:0009897	8	564	0.0015318	0.0526634	Il7r|Musk|Adam6a|Ly6g5b|Cxcr2|Cd14|Adam20|Tlr4	http://amigo.geneontology.org/amigo/term/GO:0009897
toll-like receptor 4 signaling pathway	Gene Ontology	GO:0034142	2	14	0.00163579	0.0526634	Cd14|Tlr4	http://amigo.geneontology.org/amigo/term/GO:0034142
mitotic chromosome condensation	Gene Ontology	GO:0007076	2	14	0.00163579	0.0526634	Smc2|Akap8	http://amigo.geneontology.org/amigo/term/GO:0007076
negative regulation of platelet aggregation	Gene Ontology	GO:0090331	2	14	0.00163579	0.0526634	Ubash3b|Serpine2	http://amigo.geneontology.org/amigo/term/GO:0090331
sperm head plasma membrane	Gene Ontology	GO:1990913	2	16	0.00207535	0.0646152	Adam6a|Adam20	http://amigo.geneontology.org/amigo/term/GO:1990913
oxidoreductase activity	Gene Ontology	GO:0016491	8	597	0.00216993	0.0646152	Cbr1|Gpx1|Oxr1|Fxn|Acadsb|Fads3|Cyp2d26|Akr1c21	http://amigo.geneontology.org/amigo/term/GO:0016491
regulation of osteoclast differentiation	Gene Ontology	GO:0045670	2	17	0.00231379	0.0646152	Ubash3b|Esrra	http://amigo.geneontology.org/amigo/term/GO:0045670
mitochondrion	Gene Ontology	GO:0005739	15	1723	0.00242409	0.0646152	Ndufa2|Kcnj8|Akap8|Ptcd3|Rpl35a|Gpx1|Oxr1|Fxn|Dusp18|Acadsb|Mrpl44|Gcat|Slc8a3|Dut|Cad	http://amigo.geneontology.org/amigo/term/GO:0005739
nuclear import signal receptor activity	Gene Ontology	GO:0061608	2	18	0.00256454	0.0646152	Kpna2|Tmco6	http://amigo.geneontology.org/amigo/term/GO:0061608
ferric iron binding	Gene Ontology	GO:0008199	2	18	0.00256454	0.0646152	Fxn|Ftl1	http://amigo.geneontology.org/amigo/term/GO:0008199
palmitoyltransferase activity	Gene Ontology	GO:0016409	2	18	0.00256454	0.0646152	Zdhhc20|Zdhhc13	http://amigo.geneontology.org/amigo/term/GO:0016409
negative regulation of bone resorption	Gene Ontology	GO:0045779	2	18	0.00256454	0.0646152	Cldn18|Ubash3b	http://amigo.geneontology.org/amigo/term/GO:0045779
intrinsic apoptotic signaling pathway in response to oxidative stress	Gene Ontology	GO:0008631	2	18	0.00256454	0.0646152	Gpx1|Melk	http://amigo.geneontology.org/amigo/term/GO:0008631
nucleosomal DNA binding	Gene Ontology	GO:0031492	2	18	0.00256454	0.0646152	H1f0|H3f3a	http://amigo.geneontology.org/amigo/term/GO:0031492
immune system process	Gene Ontology	GO:0002376	7	483	0.00266724	0.0657729	Ifitm1|Akap8|Cd177|Cd14|Psma1|Tlr4|Cad	http://amigo.geneontology.org/amigo/term/GO:0002376
negative regulation of release of cytochrome c from mitochondria	Gene Ontology	GO:0090201	2	19	0.0028275	0.0682724	Gpx1|Fxn	http://amigo.geneontology.org/amigo/term/GO:0090201
sialyltransferase activity	Gene Ontology	GO:0008373	2	20	0.00310259	0.07255	St8sia1|St3gal5	http://amigo.geneontology.org/amigo/term/GO:0008373
ubiquitin binding	Gene Ontology	GO:0043130	3	74	0.00312985	0.07255	Rad23b|Rnft1|Ube2n	http://amigo.geneontology.org/amigo/term/GO:0043130
protein glycosylation	Gene Ontology	GO:0006486	3	75	0.00324615	0.0737703	B3galt6|St8sia1|St3gal5	http://amigo.geneontology.org/amigo/term/GO:0006486
DNA-binding transcription repressor activity, RNA polymerase II-specific	Gene Ontology	GO:0001227	5	266	0.00374215	0.0834068	Esrra|Hes2|Zfp715|Scrt1|E2f8	http://amigo.geneontology.org/amigo/term/GO:0001227
regulation of the force of heart contraction	Gene Ontology	GO:0002026	2	23	0.00399963	0.0861085	Chga|Csrp3	http://amigo.geneontology.org/amigo/term/GO:0002026
ribosome	Gene Ontology	GO:0005840	4	166	0.00401196	0.0861085	Rpl35a|Ptcd3|Rpl12|Mrpl44	http://amigo.geneontology.org/amigo/term/GO:0005840
endoplasmic reticulum	Gene Ontology	GO:0005783	13	1490	0.00461459	0.0972419	Zdhhc13|Fos|Tpd52|Eva1a|Rnft1|Cyp2d26|Copg2|Slc36a1|Vma21|Zdhhc20|Fads3|Alg13|Slc8a3	http://amigo.geneontology.org/amigo/term/GO:0005783
zinc ion binding	Gene Ontology	GO:0008270	8	682	0.00479218	0.0991809	Esrra|Chordc1|Egr1|Akap8|Trim23|Polr1a|Zdhhc20|Polr2k	http://amigo.geneontology.org/amigo/term/GO:0008270
protein palmitoylation	Gene Ontology	GO:0018345	2	26	0.00500242	0.100193	Zdhhc20|Zdhhc13	http://amigo.geneontology.org/amigo/term/GO:0018345
positive regulation of cell population proliferation	Gene Ontology	GO:0008284	7	545	0.00509671	0.100193	Il7r|Ctsh|Tpd52|St8sia1|Cxcr2|Fxn|Anp32b	http://amigo.geneontology.org/amigo/term/GO:0008284
oxidation-reduction process	Gene Ontology	GO:0055114	7	547	0.005196	0.100193	Ndufa2|Cbr1|Fxn|Acadsb|Fads3|Cyp2d26|Akr1c21	http://amigo.geneontology.org/amigo/term/GO:0055114
defense response to virus	Gene Ontology	GO:0051607	4	180	0.00530266	0.100193	Ifna13|Ifitm1|Kcnj8|Cad	http://amigo.geneontology.org/amigo/term/GO:0051607
protein localization to organelle	Gene Ontology	GO:0033365	2	27	0.00535976	0.100193	Csrp3|Dusp18	http://amigo.geneontology.org/amigo/term/GO:0033365
protein-cysteine S-palmitoyltransferase activity	Gene Ontology	GO:0019706	2	27	0.00535976	0.100193	Zdhhc20|Zdhhc13	http://amigo.geneontology.org/amigo/term/GO:0019706
Golgi membrane	Gene Ontology	GO:0000139	4	182	0.00550716	0.101314	Copg2|Golga5|Zdhhc13|Trim23	http://amigo.geneontology.org/amigo/term/GO:0000139
chromosome condensation	Gene Ontology	GO:0030261	2	28	0.00572848	0.103739	H1f0|Smc2	http://amigo.geneontology.org/amigo/term/GO:0030261
cellular response to interferon-gamma	Gene Ontology	GO:0071346	3	94	0.0059729	0.106501	Actg1|Tlr4|Cad	http://amigo.geneontology.org/amigo/term/GO:0071346
transferase activity	Gene Ontology	GO:0016740	14	1732	0.00638817	0.11218	Musk|B3galt6|Polr1a|St3gal5|Zdhhc13|Ube2n|Rnft1|Trim23|Cmas|Melk|St8sia1|Zdhhc20|Gcat|Alg13	http://amigo.geneontology.org/amigo/term/GO:0016740
neuromuscular junction	Gene Ontology	GO:0031594	3	97	0.0064972	0.112392	Musk|Slc8a3|Serpine2	http://amigo.geneontology.org/amigo/term/GO:0031594
male gonad development	Gene Ontology	GO:0008584	3	99	0.00686149	0.116948	Adam6a|Adam20|Eif2s2	http://amigo.geneontology.org/amigo/term/GO:0008584
lipopolysaccharide-mediated signaling pathway	Gene Ontology	GO:0031663	2	32	0.00731543	0.122878	Cd14|Tlr4	http://amigo.geneontology.org/amigo/term/GO:0031663
peptidyl-tyrosine dephosphorylation	Gene Ontology	GO:0035335	2	33	0.00773974	0.125954	Ubash3b|Dusp18	http://amigo.geneontology.org/amigo/term/GO:0035335
amino acid transmembrane transporter activity	Gene Ontology	GO:0015171	2	33	0.00773974	0.125954	Slc7a14|Slc36a1	http://amigo.geneontology.org/amigo/term/GO:0015171
cellular calcium ion homeostasis	Gene Ontology	GO:0006874	3	104	0.00782455	0.125954	Slc8a3|Slc24a5|Csrp3	http://amigo.geneontology.org/amigo/term/GO:0006874
intrinsic component of plasma membrane	Gene Ontology	GO:0031226	2	34	0.0081749	0.129791	Slc8a3|Tlr4	http://amigo.geneontology.org/amigo/term/GO:0031226
ferrous iron binding	Gene Ontology	GO:0008198	2	35	0.00862083	0.132062	Fxn|Ftl1	http://amigo.geneontology.org/amigo/term/GO:0008198
condensed chromosome	Gene Ontology	GO:0000793	2	35	0.00862083	0.132062	Smc2|Akap8	http://amigo.geneontology.org/amigo/term/GO:0000793
transferase activity, transferring glycosyl groups	Gene Ontology	GO:0016757	4	208	0.00865979	0.132062	B3galt6|Alg13|St8sia1|St3gal5	http://amigo.geneontology.org/amigo/term/GO:0016757
response to oxidative stress	Gene Ontology	GO:0006979	3	112	0.00952373	0.14208	Gpx1|Oxr1|Tlr4	http://amigo.geneontology.org/amigo/term/GO:0006979
cell cycle	Gene Ontology	GO:0007049	7	619	0.00983727	0.14208	Ppp1ca|Smc2|E2f8|Melk|Ccng2|Anapc1|Mapre3	http://amigo.geneontology.org/amigo/term/GO:0007049
positive regulation of epithelial cell migration	Gene Ontology	GO:0010634	2	38	0.0100224	0.14208	Ctsh|Pfn1	http://amigo.geneontology.org/amigo/term/GO:0010634
transferase activity, transferring hexosyl groups	Gene Ontology	GO:0016758	2	38	0.0100224	0.14208	B3galt6|Alg13	http://amigo.geneontology.org/amigo/term/GO:0016758
response to lipopolysaccharide	Gene Ontology	GO:0032496	3	116	0.0104476	0.14208	Kcnj8|Tlr4|Cad	http://amigo.geneontology.org/amigo/term/GO:0032496
sarcomere organization	Gene Ontology	GO:0045214	2	39	0.0105105	0.14208	Csrp3|Actg1	http://amigo.geneontology.org/amigo/term/GO:0045214
arachidonic acid metabolic process	Gene Ontology	GO:0019369	2	40	0.011009	0.14208	Gpx1|Cyp2d26	http://amigo.geneontology.org/amigo/term/GO:0019369
sodium ion transport	Gene Ontology	GO:0006814	3	119	0.0111735	0.14208	Slc17a6|Slc24a5|Slc8a3	http://amigo.geneontology.org/amigo/term/GO:0006814
ribonucleoprotein complex binding	Gene Ontology	GO:0043021	2	41	0.0115178	0.14208	Rpl35a|Ppp1ca	http://amigo.geneontology.org/amigo/term/GO:0043021
perinuclear region of cytoplasm	Gene Ontology	GO:0048471	7	640	0.0116328	0.14208	Mvp|Drg1|Tpd52|Chga|Tlr4|Slc8a3|Mapre3	http://amigo.geneontology.org/amigo/term/GO:0048471
B cell proliferation	Gene Ontology	GO:0042100	2	43	0.0125657	0.14208	Il7r|Ifna13	http://amigo.geneontology.org/amigo/term/GO:0042100
response to exogenous dsRNA	Gene Ontology	GO:0043330	2	43	0.0125657	0.14208	Ifna13|Kcnj8	http://amigo.geneontology.org/amigo/term/GO:0043330
neuron apoptotic process	Gene Ontology	GO:0051402	2	44	0.0131047	0.14208	Gpx1|Oxr1	http://amigo.geneontology.org/amigo/term/GO:0051402
positive regulation of pri-miRNA transcription by RNA polymerase II	Gene Ontology	GO:1902895	2	44	0.0131047	0.14208	Egr1|Fos	http://amigo.geneontology.org/amigo/term/GO:1902895
glutamatergic synapse	Gene Ontology	GO:0098978	6	506	0.0133254	0.14208	Drg1|Rgs7bp|Ppp1ca|Tpd52|Pfn1|Kpna2	http://amigo.geneontology.org/amigo/term/GO:0098978
rRNA binding	Gene Ontology	GO:0019843	2	45	0.0136537	0.14208	Ptcd3|Rpl12	http://amigo.geneontology.org/amigo/term/GO:0019843
cell cortex	Gene Ontology	GO:0005938	3	129	0.0137997	0.14208	Melk|Ooep|Pfn1	http://amigo.geneontology.org/amigo/term/GO:0005938
sequence-specific double-stranded DNA binding	Gene Ontology	GO:1990837	6	511	0.0139181	0.14208	Bsx|Fos|Egr1|E2f8|Scrt1|Hes2	http://amigo.geneontology.org/amigo/term/GO:1990837
protein targeting to membrane	Gene Ontology	GO:0006612	2	46	0.0142125	0.14208	Zdhhc20|Dusp18	http://amigo.geneontology.org/amigo/term/GO:0006612
DNA binding	Gene Ontology	GO:0003677	13	1725	0.0145175	0.14208	H1f0|Bsx|Fos|Zfp653|Tox3|Egr1|Akap8|E2f8|Polr1a|Scrt1|Esrra|Hes2|Polr2k	http://amigo.geneontology.org/amigo/term/GO:0003677
T cell differentiation	Gene Ontology	GO:0030217	2	47	0.014781	0.14208	Il7r|Egr1	http://amigo.geneontology.org/amigo/term/GO:0030217
adult walking behavior	Gene Ontology	GO:0007628	2	47	0.014781	0.14208	Oxr1|Fxn	http://amigo.geneontology.org/amigo/term/GO:0007628
sequence-specific DNA binding	Gene Ontology	GO:0043565	7	672	0.0148094	0.14208	Zfp711|Esrra|Fos|Egr1|E2f8|Scrt1|Bsx	http://amigo.geneontology.org/amigo/term/GO:0043565
proteolysis	Gene Ontology	GO:0006508	6	522	0.0152863	0.14208	Ctsh|Nrip2|Prss16|Psma1|Naalad2|Alg13	http://amigo.geneontology.org/amigo/term/GO:0006508
cell division	Gene Ontology	GO:0051301	5	379	0.0154614	0.14208	Anapc1|Ccng2|Smc2|Mapre3|Ppp1ca	http://amigo.geneontology.org/amigo/term/GO:0051301
transcription factor binding	Gene Ontology	GO:0008134	5	380	0.0156187	0.14208	Zfp653|Egr1|Hes2|Fos|E2f8	http://amigo.geneontology.org/amigo/term/GO:0008134
cellular response to lipopolysaccharide	Gene Ontology	GO:0071222	4	250	0.0158984	0.14208	Cd14|Akap8|Tlr4|Cad	http://amigo.geneontology.org/amigo/term/GO:0071222
positive regulation of gene expression	Gene Ontology	GO:0010628	6	528	0.0160707	0.14208	Il7r|Musk|Actg1|Egr1|Tlr4|Ctsh	http://amigo.geneontology.org/amigo/term/GO:0010628
odorant binding	Gene Ontology	GO:0005549	5	383	0.0160971	0.14208	Gucy2d|Olfr1415|Olfr1412|Olfr1161|Olfr1157	http://amigo.geneontology.org/amigo/term/GO:0005549
repressing transcription factor binding	Gene Ontology	GO:0070491	2	50	0.0165445	0.14208	Esrra|Kpna2	http://amigo.geneontology.org/amigo/term/GO:0070491
positive regulation of neuron death	Gene Ontology	GO:1901216	2	50	0.0165445	0.14208	Egr1|Fos	http://amigo.geneontology.org/amigo/term/GO:1901216
sphingolipid metabolic process	Gene Ontology	GO:0006665	2	50	0.0165445	0.14208	Asah1|St8sia1	http://amigo.geneontology.org/amigo/term/GO:0006665
negative regulation of transcription by RNA polymerase II	Gene Ontology	GO:0000122	8	853	0.0167018	0.14208	H1f0|Esrra|Zfp715|Egr1|Nrip2|E2f8|Scrt1|Hes2	http://amigo.geneontology.org/amigo/term/GO:0000122
phosphoprotein phosphatase activity	Gene Ontology	GO:0004721	3	140	0.0170603	0.14208	Ubash3b|Dusp18|Ppp1ca	http://amigo.geneontology.org/amigo/term/GO:0004721
steroid binding	Gene Ontology	GO:0005496	2	51	0.0171513	0.14208	Esrra|Akr1c21	http://amigo.geneontology.org/amigo/term/GO:0005496
protein destabilization	Gene Ontology	GO:0031648	2	51	0.0171513	0.14208	Ctsh|Serf2	http://amigo.geneontology.org/amigo/term/GO:0031648
identical protein binding	Gene Ontology	GO:0042802	13	1767	0.017342	0.14208	Mvp|Ubash3b|Actg1|Tpd52|Ly6g5b|E2f8|Ik|Tlr4|Csrp3|Ftl1|Dut|Mapre3|Trim23	http://amigo.geneontology.org/amigo/term/GO:0042802
positive regulation of transcription by RNA polymerase II	Gene Ontology	GO:0045944	10	1208	0.0173432	0.14208	Egr1|Bsx|Fos|Zfp715|Pcgf5|E2f8|Pfn1|Tlr4|Esrra|Csrp3	http://amigo.geneontology.org/amigo/term/GO:0045944
calcium ion transport	Gene Ontology	GO:0006816	3	141	0.0173762	0.14208	Plcz1|Slc8a3|Slc24a5	http://amigo.geneontology.org/amigo/term/GO:0006816
antiporter activity	Gene Ontology	GO:0015297	2	52	0.0177675	0.14208	Slc8a3|Slc24a5	http://amigo.geneontology.org/amigo/term/GO:0015297
negative regulation of signal transduction	Gene Ontology	GO:0009968	2	53	0.018393	0.14208	Ubash3b|Rgs7bp	http://amigo.geneontology.org/amigo/term/GO:0009968
negative regulation of tumor necrosis factor production	Gene Ontology	GO:0032720	2	53	0.018393	0.14208	Akap8|Tlr4	http://amigo.geneontology.org/amigo/term/GO:0032720
embryo implantation	Gene Ontology	GO:0007566	2	53	0.018393	0.14208	Ooep|Cad	http://amigo.geneontology.org/amigo/term/GO:0007566
immunoglobulin production	Gene Ontology	GO:0002377	3	146	0.0190048	0.14208	Il7r|Itm2a|Igkv1-131	http://amigo.geneontology.org/amigo/term/GO:0002377
skeletal muscle cell differentiation	Gene Ontology	GO:0035914	2	54	0.0190277	0.14208	Egr1|Fos	http://amigo.geneontology.org/amigo/term/GO:0035914
phosphoprotein binding	Gene Ontology	GO:0051219	2	54	0.0190277	0.14208	Ubash3b|Tox3	http://amigo.geneontology.org/amigo/term/GO:0051219
positive regulation of interleukin-1 beta production	Gene Ontology	GO:0032731	2	54	0.0190277	0.14208	Egr1|Tlr4	http://amigo.geneontology.org/amigo/term/GO:0032731
positive regulation of interleukin-8 production	Gene Ontology	GO:0032757	2	54	0.0190277	0.14208	Cd14|Tlr4	http://amigo.geneontology.org/amigo/term/GO:0032757
nucleosome	Gene Ontology	GO:0000786	2	56	0.0203244	0.14208	H1f0|H3f3a	http://amigo.geneontology.org/amigo/term/GO:0000786
innate immune response	Gene Ontology	GO:0045087	6	563	0.0212076	0.14208	Ifitm1|Akap8|Cd177|Cd14|Tlr4|Cad	http://amigo.geneontology.org/amigo/term/GO:0045087
intracellular signal transduction	Gene Ontology	GO:0035556	5	412	0.0212316	0.14208	Polr2m|Melk|Gucy2d|Myzap|Plcz1	http://amigo.geneontology.org/amigo/term/GO:0035556
nucleolus	Gene Ontology	GO:0005730	7	727	0.0216442	0.14208	H1f0|Plcz1|Smc2|Akap8|E2f8|Oxr1|Rpl12	http://amigo.geneontology.org/amigo/term/GO:0005730
amino acid transport	Gene Ontology	GO:0006865	2	58	0.021657	0.14208	Slc7a14|Slc36a1	http://amigo.geneontology.org/amigo/term/GO:0006865
regulation of transcription, DNA-templated	Gene Ontology	GO:0006355	9	1075	0.0220232	0.14208	Musk|H1f0|Bsx|Fos|Egr1|E2f8|Scrt1|Esrra|Hes2	http://amigo.geneontology.org/amigo/term/GO:0006355
proteasome complex	Gene Ontology	GO:0000502	2	59	0.0223366	0.14208	Psma1|Rad23b	http://amigo.geneontology.org/amigo/term/GO:0000502
proteolysis involved in cellular protein catabolic process	Gene Ontology	GO:0051603	2	59	0.0223366	0.14208	Ctsh|Psma1	http://amigo.geneontology.org/amigo/term/GO:0051603
N-acylsphingosine amidohydrolase activity	Gene Ontology	GO:0017040	1	5	0.0224078	0.14208	Asah1	http://amigo.geneontology.org/amigo/term/GO:0017040
response to selenium ion	Gene Ontology	GO:0010269	1	5	0.0224078	0.14208	Gpx1	http://amigo.geneontology.org/amigo/term/GO:0010269
sterol homeostasis	Gene Ontology	GO:0055092	1	5	0.0224078	0.14208	Abcg8	http://amigo.geneontology.org/amigo/term/GO:0055092
pericentric heterochromatin assembly	Gene Ontology	GO:0031508	1	5	0.0224078	0.14208	H3f3a	http://amigo.geneontology.org/amigo/term/GO:0031508
positive regulation of skeletal muscle acetylcholine-gated channel clustering	Gene Ontology	GO:1904395	1	5	0.0224078	0.14208	Musk	http://amigo.geneontology.org/amigo/term/GO:1904395
TNFSF11-mediated signaling pathway	Gene Ontology	GO:0071847	1	5	0.0224078	0.14208	Cldn18	http://amigo.geneontology.org/amigo/term/GO:0071847
protein oxidation	Gene Ontology	GO:0018158	1	5	0.0224078	0.14208	Gpx1	http://amigo.geneontology.org/amigo/term/GO:0018158
collagen-activated signaling pathway	Gene Ontology	GO:0038065	1	5	0.0224078	0.14208	Ubash3b	http://amigo.geneontology.org/amigo/term/GO:0038065
regulation of mammary gland epithelial cell proliferation	Gene Ontology	GO:0033599	1	5	0.0224078	0.14208	Gpx1	http://amigo.geneontology.org/amigo/term/GO:0033599
sterol transport	Gene Ontology	GO:0015918	1	5	0.0224078	0.14208	Abcg8	http://amigo.geneontology.org/amigo/term/GO:0015918
COPI-coated vesicle membrane	Gene Ontology	GO:0030663	1	5	0.0224078	0.14208	Golga5	http://amigo.geneontology.org/amigo/term/GO:0030663
regulation of synaptic growth at neuromuscular junction	Gene Ontology	GO:0008582	1	5	0.0224078	0.14208	Musk	http://amigo.geneontology.org/amigo/term/GO:0008582
eukaryotic translation initiation factor 2 complex	Gene Ontology	GO:0005850	1	5	0.0224078	0.14208	Eif2s2	http://amigo.geneontology.org/amigo/term/GO:0005850
intestinal epithelial structure maintenance	Gene Ontology	GO:0060729	1	5	0.0224078	0.14208	Tlr4	http://amigo.geneontology.org/amigo/term/GO:0060729
regulation of integrin-mediated signaling pathway	Gene Ontology	GO:2001044	1	5	0.0224078	0.14208	Cd177	http://amigo.geneontology.org/amigo/term/GO:2001044
regulation of glycogen catabolic process	Gene Ontology	GO:0005981	1	5	0.0224078	0.14208	Ppp1ca	http://amigo.geneontology.org/amigo/term/GO:0005981
calcium ion export across plasma membrane	Gene Ontology	GO:1990034	1	5	0.0224078	0.14208	Slc8a3	http://amigo.geneontology.org/amigo/term/GO:1990034
calcium:sodium antiporter activity	Gene Ontology	GO:0005432	1	5	0.0224078	0.14208	Slc8a3	http://amigo.geneontology.org/amigo/term/GO:0005432
negative regulation of toll-like receptor 2 signaling pathway	Gene Ontology	GO:0034136	1	5	0.0224078	0.14208	Cad	http://amigo.geneontology.org/amigo/term/GO:0034136
olfactory learning	Gene Ontology	GO:0008355	1	5	0.0224078	0.14208	Gucy2d	http://amigo.geneontology.org/amigo/term/GO:0008355
vacuolar proton-transporting V-type ATPase complex assembly	Gene Ontology	GO:0070072	1	5	0.0224078	0.14208	Vma21	http://amigo.geneontology.org/amigo/term/GO:0070072
secretory granule organization	Gene Ontology	GO:0033363	1	5	0.0224078	0.14208	Serpine2	http://amigo.geneontology.org/amigo/term/GO:0033363
structural constituent of postsynaptic actin cytoskeleton	Gene Ontology	GO:0098973	1	5	0.0224078	0.14208	Actg1	http://amigo.geneontology.org/amigo/term/GO:0098973
muscle tissue development	Gene Ontology	GO:0060537	1	5	0.0224078	0.14208	Csrp3	http://amigo.geneontology.org/amigo/term/GO:0060537
pyrimidine-containing compound transmembrane transport	Gene Ontology	GO:0072531	1	5	0.0224078	0.14208	Slc28a3	http://amigo.geneontology.org/amigo/term/GO:0072531
mast cell chemotaxis	Gene Ontology	GO:0002551	1	5	0.0224078	0.14208	Chga	http://amigo.geneontology.org/amigo/term/GO:0002551
uridine transport	Gene Ontology	GO:0015862	1	5	0.0224078	0.14208	Slc28a3	http://amigo.geneontology.org/amigo/term/GO:0015862
alanine transport	Gene Ontology	GO:0032328	1	5	0.0224078	0.14208	Slc36a1	http://amigo.geneontology.org/amigo/term/GO:0032328
protein localization to microtubule plus-end	Gene Ontology	GO:1904825	1	5	0.0224078	0.14208	Mapre3	http://amigo.geneontology.org/amigo/term/GO:1904825
calcium, potassium:sodium antiporter activity	Gene Ontology	GO:0008273	1	5	0.0224078	0.14208	Slc24a5	http://amigo.geneontology.org/amigo/term/GO:0008273
natriuretic peptide receptor activity	Gene Ontology	GO:0016941	1	5	0.0224078	0.14208	Gucy2d	http://amigo.geneontology.org/amigo/term/GO:0016941
X chromosome	Gene Ontology	GO:0000805	1	5	0.0224078	0.14208	Pcgf5	http://amigo.geneontology.org/amigo/term/GO:0000805
threonine catabolic process	Gene Ontology	GO:0006567	1	5	0.0224078	0.14208	Gcat	http://amigo.geneontology.org/amigo/term/GO:0006567
uridine transmembrane transporter activity	Gene Ontology	GO:0015213	1	5	0.0224078	0.14208	Slc28a3	http://amigo.geneontology.org/amigo/term/GO:0015213
cytosolic large ribosomal subunit	Gene Ontology	GO:0022625	2	61	0.023722	0.14208	Rpl35a|Rpl12	http://amigo.geneontology.org/amigo/term/GO:0022625
positive regulation of tumor necrosis factor production	Gene Ontology	GO:0032760	2	63	0.0251418	0.14208	Cd14|Tlr4	http://amigo.geneontology.org/amigo/term/GO:0032760
cytoskeleton	Gene Ontology	GO:0005856	10	1289	0.0256689	0.14208	Mvp|Tmod4|Drg1|Actg1|Actl9|Pfn1|Ik|Myzap|Csrp3|Mapre3	http://amigo.geneontology.org/amigo/term/GO:0005856
positive regulation of NIK/NF-kappaB signaling	Gene Ontology	GO:1901224	2	64	0.0258644	0.14208	Cd14|Tlr4	http://amigo.geneontology.org/amigo/term/GO:1901224
positive regulation of receptor signaling pathway via STAT	Gene Ontology	GO:1904894	1	6	0.0260936	0.14208	Il7r	http://amigo.geneontology.org/amigo/term/GO:1904894
TRIF-dependent toll-like receptor signaling pathway	Gene Ontology	GO:0035666	1	6	0.0260936	0.14208	Tlr4	http://amigo.geneontology.org/amigo/term/GO:0035666
cerebrospinal fluid circulation	Gene Ontology	GO:0090660	1	6	0.0260936	0.14208	Jhy	http://amigo.geneontology.org/amigo/term/GO:0090660
regulation of timing of cell differentiation	Gene Ontology	GO:0048505	1	6	0.0260936	0.14208	Serpine2	http://amigo.geneontology.org/amigo/term/GO:0048505
PTW/PP1 phosphatase complex	Gene Ontology	GO:0072357	1	6	0.0260936	0.14208	Ppp1ca	http://amigo.geneontology.org/amigo/term/GO:0072357
neurotransmitter loading into synaptic vesicle	Gene Ontology	GO:0098700	1	6	0.0260936	0.14208	Slc17a6	http://amigo.geneontology.org/amigo/term/GO:0098700
B cell proliferation involved in immune response	Gene Ontology	GO:0002322	1	6	0.0260936	0.14208	Tlr4	http://amigo.geneontology.org/amigo/term/GO:0002322
DNA-binding transcription repressor activity	Gene Ontology	GO:0001217	1	6	0.0260936	0.14208	E2f8	http://amigo.geneontology.org/amigo/term/GO:0001217
chorionic trophoblast cell differentiation	Gene Ontology	GO:0060718	1	6	0.0260936	0.14208	E2f8	http://amigo.geneontology.org/amigo/term/GO:0060718
myoblast proliferation	Gene Ontology	GO:0051450	1	6	0.0260936	0.14208	Gpx1	http://amigo.geneontology.org/amigo/term/GO:0051450
kinetochore organization	Gene Ontology	GO:0051383	1	6	0.0260936	0.14208	Smc2	http://amigo.geneontology.org/amigo/term/GO:0051383
positive regulation of tau-protein kinase activity	Gene Ontology	GO:1902949	1	6	0.0260936	0.14208	Egr1	http://amigo.geneontology.org/amigo/term/GO:1902949
neutrophil extravasation	Gene Ontology	GO:0072672	1	6	0.0260936	0.14208	Cd177	http://amigo.geneontology.org/amigo/term/GO:0072672
positive regulation of oxidative stress-induced neuron death	Gene Ontology	GO:1903223	1	6	0.0260936	0.14208	Tlr4	http://amigo.geneontology.org/amigo/term/GO:1903223
negative regulation of plasminogen activation	Gene Ontology	GO:0010757	1	6	0.0260936	0.14208	Serpine2	http://amigo.geneontology.org/amigo/term/GO:0010757
anchored component of postsynaptic density membrane	Gene Ontology	GO:0099031	1	6	0.0260936	0.14208	Rgs7bp	http://amigo.geneontology.org/amigo/term/GO:0099031
taurine transport	Gene Ontology	GO:0015734	1	6	0.0260936	0.14208	Slc36a1	http://amigo.geneontology.org/amigo/term/GO:0015734
negative regulation of actin filament bundle assembly	Gene Ontology	GO:0032232	1	6	0.0260936	0.14208	Pfn1	http://amigo.geneontology.org/amigo/term/GO:0032232
positive regulation of platelet activation	Gene Ontology	GO:0010572	1	6	0.0260936	0.14208	Tlr4	http://amigo.geneontology.org/amigo/term/GO:0010572
positive regulation of DNA metabolic process	Gene Ontology	GO:0051054	1	6	0.0260936	0.14208	Pfn1	http://amigo.geneontology.org/amigo/term/GO:0051054
detection of mechanical stimulus involved in sensory perception	Gene Ontology	GO:0050974	1	6	0.0260936	0.14208	Serpine2	http://amigo.geneontology.org/amigo/term/GO:0050974
negative regulation of peptidyl-cysteine S-nitrosylation	Gene Ontology	GO:1902083	1	6	0.0260936	0.14208	Oxr1	http://amigo.geneontology.org/amigo/term/GO:1902083
positive regulation of cellular response to insulin stimulus	Gene Ontology	GO:1900078	1	6	0.0260936	0.14208	Esrra	http://amigo.geneontology.org/amigo/term/GO:1900078
carbonyl reductase (NADPH) activity	Gene Ontology	GO:0004090	1	6	0.0260936	0.14208	Cbr1	http://amigo.geneontology.org/amigo/term/GO:0004090
telethonin binding	Gene Ontology	GO:0031433	1	6	0.0260936	0.14208	Csrp3	http://amigo.geneontology.org/amigo/term/GO:0031433
positive regulation of viral transcription	Gene Ontology	GO:0050434	1	6	0.0260936	0.14208	Pfn1	http://amigo.geneontology.org/amigo/term/GO:0050434
L-alanine transport	Gene Ontology	GO:0015808	1	6	0.0260936	0.14208	Slc36a1	http://amigo.geneontology.org/amigo/term/GO:0015808
negative regulation of cytokinesis	Gene Ontology	GO:0032466	1	6	0.0260936	0.14208	E2f8	http://amigo.geneontology.org/amigo/term/GO:0032466
mammary gland involution	Gene Ontology	GO:0060056	1	6	0.0260936	0.14208	Bsx	http://amigo.geneontology.org/amigo/term/GO:0060056
positive regulation of neutrophil degranulation	Gene Ontology	GO:0043315	1	6	0.0260936	0.14208	Cd177	http://amigo.geneontology.org/amigo/term/GO:0043315
DNA double-strand break processing	Gene Ontology	GO:0000729	1	6	0.0260936	0.14208	Ube2n	http://amigo.geneontology.org/amigo/term/GO:0000729
regulation of establishment of planar polarity	Gene Ontology	GO:0090175	1	6	0.0260936	0.14208	Jhy	http://amigo.geneontology.org/amigo/term/GO:0090175
oxidative phosphorylation	Gene Ontology	GO:0006119	1	6	0.0260936	0.14208	Fxn	http://amigo.geneontology.org/amigo/term/GO:0006119
interaction with symbiont	Gene Ontology	GO:0051702	1	6	0.0260936	0.14208	Gpx1	http://amigo.geneontology.org/amigo/term/GO:0051702
ceramide catabolic process	Gene Ontology	GO:0046514	1	6	0.0260936	0.14208	Asah1	http://amigo.geneontology.org/amigo/term/GO:0046514
Barr body	Gene Ontology	GO:0001740	1	6	0.0260936	0.14208	H3f3a	http://amigo.geneontology.org/amigo/term/GO:0001740
alpha-N-acetylneuraminate alpha-2,8-sialyltransferase activity	Gene Ontology	GO:0003828	1	6	0.0260936	0.14208	St8sia1	http://amigo.geneontology.org/amigo/term/GO:0003828
bradykinin catabolic process	Gene Ontology	GO:0010815	1	6	0.0260936	0.14208	Ctsh	http://amigo.geneontology.org/amigo/term/GO:0010815
transferase activity, transferring acyl groups	Gene Ontology	GO:0016746	3	167	0.0267391	0.14208	Zdhhc20|Gcat|Zdhhc13	http://amigo.geneontology.org/amigo/term/GO:0016746
double-stranded methylated DNA binding	Gene Ontology	GO:0010385	1	7	0.0297656	0.14208	Egr1	http://amigo.geneontology.org/amigo/term/GO:0010385
pointed-end actin filament capping	Gene Ontology	GO:0051694	1	7	0.0297656	0.14208	Tmod4	http://amigo.geneontology.org/amigo/term/GO:0051694
response to iron ion	Gene Ontology	GO:0010039	1	7	0.0297656	0.14208	Fxn	http://amigo.geneontology.org/amigo/term/GO:0010039
negative regulation of amyloid precursor protein biosynthetic process	Gene Ontology	GO:0042985	1	7	0.0297656	0.14208	Itm2a	http://amigo.geneontology.org/amigo/term/GO:0042985
negative regulation of platelet activation	Gene Ontology	GO:0010544	1	7	0.0297656	0.14208	Serpine2	http://amigo.geneontology.org/amigo/term/GO:0010544
organelle transport along microtubule	Gene Ontology	GO:0072384	1	7	0.0297656	0.14208	Copg2	http://amigo.geneontology.org/amigo/term/GO:0072384
intestinal cholesterol absorption	Gene Ontology	GO:0030299	1	7	0.0297656	0.14208	Abcg8	http://amigo.geneontology.org/amigo/term/GO:0030299
response to hydroperoxide	Gene Ontology	GO:0033194	1	7	0.0297656	0.14208	Gpx1	http://amigo.geneontology.org/amigo/term/GO:0033194
acute inflammatory response to antigenic stimulus	Gene Ontology	GO:0002438	1	7	0.0297656	0.14208	Cxcr2	http://amigo.geneontology.org/amigo/term/GO:0002438
inorganic cation transmembrane transport	Gene Ontology	GO:0098662	1	7	0.0297656	0.14208	Kcnj8	http://amigo.geneontology.org/amigo/term/GO:0098662
cellular response to hydroperoxide	Gene Ontology	GO:0071447	1	7	0.0297656	0.14208	Oxr1	http://amigo.geneontology.org/amigo/term/GO:0071447
[heparan sulfate]-glucosamine 3-sulfotransferase 1 activity	Gene Ontology	GO:0008467	1	7	0.0297656	0.14208	Hs3st4	http://amigo.geneontology.org/amigo/term/GO:0008467
protein localization to bicellular tight junction	Gene Ontology	GO:1902396	1	7	0.0297656	0.14208	Actg1	http://amigo.geneontology.org/amigo/term/GO:1902396
primary miRNA processing	Gene Ontology	GO:0031053	1	7	0.0297656	0.14208	Mrpl44	http://amigo.geneontology.org/amigo/term/GO:0031053
positive regulation of synaptic transmission, cholinergic	Gene Ontology	GO:0032224	1	7	0.0297656	0.14208	Musk	http://amigo.geneontology.org/amigo/term/GO:0032224
positive regulation of ERAD pathway	Gene Ontology	GO:1904294	1	7	0.0297656	0.14208	Rnft1	http://amigo.geneontology.org/amigo/term/GO:1904294
proline transmembrane transport	Gene Ontology	GO:0035524	1	7	0.0297656	0.14208	Slc36a1	http://amigo.geneontology.org/amigo/term/GO:0035524
production of siRNA involved in RNA interference	Gene Ontology	GO:0030422	1	7	0.0297656	0.14208	Mrpl44	http://amigo.geneontology.org/amigo/term/GO:0030422
RNA polymerase II, holoenzyme	Gene Ontology	GO:0016591	1	7	0.0297656	0.14208	Polr2m	http://amigo.geneontology.org/amigo/term/GO:0016591
thyroid hormone binding	Gene Ontology	GO:0070324	1	7	0.0297656	0.14208	Ctsh	http://amigo.geneontology.org/amigo/term/GO:0070324
MRF binding	Gene Ontology	GO:0043426	1	7	0.0297656	0.14208	Csrp3	http://amigo.geneontology.org/amigo/term/GO:0043426
proline transport	Gene Ontology	GO:0015824	1	7	0.0297656	0.14208	Slc36a1	http://amigo.geneontology.org/amigo/term/GO:0015824
meiotic chromosome condensation	Gene Ontology	GO:0010032	1	7	0.0297656	0.14208	Smc2	http://amigo.geneontology.org/amigo/term/GO:0010032
lipopeptide binding	Gene Ontology	GO:0071723	1	7	0.0297656	0.14208	Cd14	http://amigo.geneontology.org/amigo/term/GO:0071723
positive regulation of toll-like receptor 3 signaling pathway	Gene Ontology	GO:0034141	1	7	0.0297656	0.14208	Wdfy1	http://amigo.geneontology.org/amigo/term/GO:0034141
mast cell granule	Gene Ontology	GO:0042629	1	7	0.0297656	0.14208	Cxcr2	http://amigo.geneontology.org/amigo/term/GO:0042629
lipoteichoic acid binding	Gene Ontology	GO:0070891	1	7	0.0297656	0.14208	Cd14	http://amigo.geneontology.org/amigo/term/GO:0070891
meiotic chromosome segregation	Gene Ontology	GO:0045132	1	7	0.0297656	0.14208	Smc2	http://amigo.geneontology.org/amigo/term/GO:0045132
phospholipase C activity	Gene Ontology	GO:0004629	1	7	0.0297656	0.14208	Plcz1	http://amigo.geneontology.org/amigo/term/GO:0004629
anchored component of presynaptic membrane	Gene Ontology	GO:0099026	1	7	0.0297656	0.14208	Rgs7bp	http://amigo.geneontology.org/amigo/term/GO:0099026
metabolic process	Gene Ontology	GO:0008152	3	175	0.0300652	0.14208	Naalad2|Alg13|Man2b2	http://amigo.geneontology.org/amigo/term/GO:0008152
learning or memory	Gene Ontology	GO:0007611	2	70	0.0303737	0.14208	Slc8a3|Egr1	http://amigo.geneontology.org/amigo/term/GO:0007611
circadian regulation of gene expression	Gene Ontology	GO:0032922	2	70	0.0303737	0.14208	Egr1|Ppp1ca	http://amigo.geneontology.org/amigo/term/GO:0032922
microtubule cytoskeleton	Gene Ontology	GO:0015630	3	179	0.0318063	0.14208	Cxcr2|Drg1|Mapre3	http://amigo.geneontology.org/amigo/term/GO:0015630
nuclear chromosome, telomeric region	Gene Ontology	GO:0000784	2	73	0.0327367	0.14208	H3f3a|Ppp1ca	http://amigo.geneontology.org/amigo/term/GO:0000784
single fertilization	Gene Ontology	GO:0007338	2	73	0.0327367	0.14208	Plcz1|H3f3a	http://amigo.geneontology.org/amigo/term/GO:0007338
positive regulation of transcription, DNA-templated	Gene Ontology	GO:0045893	6	626	0.0330571	0.14208	Zfp711|Esrra|Fos|Egr1|Tox3|Mapre3	http://amigo.geneontology.org/amigo/term/GO:0045893
nucleoside transmembrane transporter activity	Gene Ontology	GO:0005337	1	8	0.0334239	0.14208	Slc28a3	http://amigo.geneontology.org/amigo/term/GO:0005337
large ribosomal subunit rRNA binding	Gene Ontology	GO:0070180	1	8	0.0334239	0.14208	Rpl12	http://amigo.geneontology.org/amigo/term/GO:0070180
dolichol-linked oligosaccharide biosynthetic process	Gene Ontology	GO:0006488	1	8	0.0334239	0.14208	Alg13	http://amigo.geneontology.org/amigo/term/GO:0006488
alveolar lamellar body	Gene Ontology	GO:0097208	1	8	0.0334239	0.14208	Ctsh	http://amigo.geneontology.org/amigo/term/GO:0097208
modulation of excitatory postsynaptic potential	Gene Ontology	GO:0098815	1	8	0.0334239	0.14208	Slc8a3	http://amigo.geneontology.org/amigo/term/GO:0098815
voltage-gated potassium channel activity involved in ventricular cardiac muscle cell action potential repolarization	Gene Ontology	GO:1902282	1	8	0.0334239	0.14208	Kcnj8	http://amigo.geneontology.org/amigo/term/GO:1902282
androstan-3-alpha,17-beta-diol dehydrogenase activity	Gene Ontology	GO:0047044	1	8	0.0334239	0.14208	Cbr1	http://amigo.geneontology.org/amigo/term/GO:0047044
T-tubule organization	Gene Ontology	GO:0033292	1	8	0.0334239	0.14208	Csrp3	http://amigo.geneontology.org/amigo/term/GO:0033292
negative regulation of toll-like receptor 4 signaling pathway	Gene Ontology	GO:0034144	1	8	0.0334239	0.14208	Cad	http://amigo.geneontology.org/amigo/term/GO:0034144
negative regulation of sodium ion transport	Gene Ontology	GO:0010766	1	8	0.0334239	0.14208	Serpine2	http://amigo.geneontology.org/amigo/term/GO:0010766
extrinsic component of external side of plasma membrane	Gene Ontology	GO:0031232	1	8	0.0334239	0.14208	Serpine2	http://amigo.geneontology.org/amigo/term/GO:0031232
C-X-C chemokine receptor activity	Gene Ontology	GO:0016494	1	8	0.0334239	0.14208	Cxcr2	http://amigo.geneontology.org/amigo/term/GO:0016494
nucleoside transmembrane transport	Gene Ontology	GO:1901642	1	8	0.0334239	0.14208	Slc28a3	http://amigo.geneontology.org/amigo/term/GO:1901642
minor groove of adenine-thymine-rich DNA binding	Gene Ontology	GO:0003680	1	8	0.0334239	0.14208	H1f0	http://amigo.geneontology.org/amigo/term/GO:0003680
condensin complex	Gene Ontology	GO:0000796	1	8	0.0334239	0.14208	Smc2	http://amigo.geneontology.org/amigo/term/GO:0000796
skeletal muscle acetylcholine-gated channel clustering	Gene Ontology	GO:0071340	1	8	0.0334239	0.14208	Musk	http://amigo.geneontology.org/amigo/term/GO:0071340
proteasome core complex, alpha-subunit complex	Gene Ontology	GO:0019773	1	8	0.0334239	0.14208	Psma1	http://amigo.geneontology.org/amigo/term/GO:0019773
peptide receptor activity	Gene Ontology	GO:0001653	1	8	0.0334239	0.14208	Gucy2d	http://amigo.geneontology.org/amigo/term/GO:0001653
morphogenesis of a polarized epithelium	Gene Ontology	GO:0001738	1	8	0.0334239	0.14208	Actg1	http://amigo.geneontology.org/amigo/term/GO:0001738
hyaloid vascular plexus regression	Gene Ontology	GO:1990384	1	8	0.0334239	0.14208	Slc17a6	http://amigo.geneontology.org/amigo/term/GO:1990384
glycogen granule	Gene Ontology	GO:0042587	1	8	0.0334239	0.14208	Ppp1ca	http://amigo.geneontology.org/amigo/term/GO:0042587
adenyl-nucleotide exchange factor activity	Gene Ontology	GO:0000774	1	8	0.0334239	0.14208	Pfn1	http://amigo.geneontology.org/amigo/term/GO:0000774
alpha-mannosidase activity	Gene Ontology	GO:0004559	1	8	0.0334239	0.14208	Man2b2	http://amigo.geneontology.org/amigo/term/GO:0004559
peripheral nervous system myelin maintenance	Gene Ontology	GO:0032287	1	8	0.0334239	0.14208	Drg1	http://amigo.geneontology.org/amigo/term/GO:0032287
regulation of actin polymerization or depolymerization	Gene Ontology	GO:0008064	1	8	0.0334239	0.14208	Pfn1	http://amigo.geneontology.org/amigo/term/GO:0008064
angiogenesis involved in wound healing	Gene Ontology	GO:0060055	1	8	0.0334239	0.14208	Gpx1	http://amigo.geneontology.org/amigo/term/GO:0060055
positive regulation of neuron apoptotic process	Gene Ontology	GO:0043525	2	76	0.0351695	0.14208	Musk|Egr1	http://amigo.geneontology.org/amigo/term/GO:0043525
cellular response to calcium ion	Gene Ontology	GO:0071277	2	76	0.0351695	0.14208	Cpne9|Fos	http://amigo.geneontology.org/amigo/term/GO:0071277
calcium-mediated signaling	Gene Ontology	GO:0019722	2	76	0.0351695	0.14208	Cxcr2|Tox3	http://amigo.geneontology.org/amigo/term/GO:0019722
nucleotidyltransferase activity	Gene Ontology	GO:0016779	2	77	0.0359956	0.14208	Cmas|Polr1a	http://amigo.geneontology.org/amigo/term/GO:0016779
intracellular membrane-bounded organelle	Gene Ontology	GO:0043231	8	992	0.0361917	0.14208	Ctsh|Lipf|Slc7a14|Eva1a|Kcnj8|Cbr1|Zdhhc20|Cyp2d26	http://amigo.geneontology.org/amigo/term/GO:0043231
actin cytoskeleton organization	Gene Ontology	GO:0030036	3	190	0.0368612	0.14208	Capza3|Pfn1|Csrp3	http://amigo.geneontology.org/amigo/term/GO:0030036
histone H2A-K119 monoubiquitination	Gene Ontology	GO:0036353	1	9	0.0370685	0.14208	Pcgf5	http://amigo.geneontology.org/amigo/term/GO:0036353
positive regulation of lymphocyte proliferation	Gene Ontology	GO:0050671	1	9	0.0370685	0.14208	Tlr4	http://amigo.geneontology.org/amigo/term/GO:0050671
female pronucleus	Gene Ontology	GO:0001939	1	9	0.0370685	0.14208	Akap8	http://amigo.geneontology.org/amigo/term/GO:0001939
F-actin capping protein complex	Gene Ontology	GO:0008290	1	9	0.0370685	0.14208	Capza3	http://amigo.geneontology.org/amigo/term/GO:0008290
response to lead ion	Gene Ontology	GO:0010288	1	9	0.0370685	0.14208	Ppp1ca	http://amigo.geneontology.org/amigo/term/GO:0010288
response to xenobiotic stimulus	Gene Ontology	GO:0009410	1	9	0.0370685	0.14208	Gpx1	http://amigo.geneontology.org/amigo/term/GO:0009410
postreplication repair	Gene Ontology	GO:0006301	1	9	0.0370685	0.14208	Ube2n	http://amigo.geneontology.org/amigo/term/GO:0006301
outer dense fiber	Gene Ontology	GO:0001520	1	9	0.0370685	0.14208	Ctsh	http://amigo.geneontology.org/amigo/term/GO:0001520
antiviral innate immune response	Gene Ontology	GO:0140374	1	9	0.0370685	0.14208	Zdhhc20	http://amigo.geneontology.org/amigo/term/GO:0140374
L-proline transmembrane transporter activity	Gene Ontology	GO:0015193	1	9	0.0370685	0.14208	Slc36a1	http://amigo.geneontology.org/amigo/term/GO:0015193
response to electrical stimulus	Gene Ontology	GO:0051602	1	9	0.0370685	0.14208	Musk	http://amigo.geneontology.org/amigo/term/GO:0051602
glycine transmembrane transporter activity	Gene Ontology	GO:0015187	1	9	0.0370685	0.14208	Slc36a1	http://amigo.geneontology.org/amigo/term/GO:0015187
positive regulation of NLRP3 inflammasome complex assembly	Gene Ontology	GO:1900227	1	9	0.0370685	0.14208	Tlr4	http://amigo.geneontology.org/amigo/term/GO:1900227
L-alanine transmembrane transporter activity	Gene Ontology	GO:0015180	1	9	0.0370685	0.14208	Slc36a1	http://amigo.geneontology.org/amigo/term/GO:0015180
acyl-CoA dehydrogenase activity	Gene Ontology	GO:0003995	1	9	0.0370685	0.14208	Acadsb	http://amigo.geneontology.org/amigo/term/GO:0003995
extrinsic component of mitochondrial inner membrane	Gene Ontology	GO:0031314	1	9	0.0370685	0.14208	Dusp18	http://amigo.geneontology.org/amigo/term/GO:0031314
positive regulation of cardiac muscle contraction	Gene Ontology	GO:0060452	1	9	0.0370685	0.14208	Chga	http://amigo.geneontology.org/amigo/term/GO:0060452
metaphase/anaphase transition of mitotic cell cycle	Gene Ontology	GO:0007091	1	9	0.0370685	0.14208	Anapc1	http://amigo.geneontology.org/amigo/term/GO:0007091
sperm head	Gene Ontology	GO:0061827	1	9	0.0370685	0.14208	Plcz1	http://amigo.geneontology.org/amigo/term/GO:0061827
positive regulation of interleukin-1 production	Gene Ontology	GO:0032732	1	9	0.0370685	0.14208	Tlr4	http://amigo.geneontology.org/amigo/term/GO:0032732
estrous cycle	Gene Ontology	GO:0044849	1	9	0.0370685	0.14208	Egr1	http://amigo.geneontology.org/amigo/term/GO:0044849
RNA polymerase II-specific DNA-binding transcription factor binding	Gene Ontology	GO:0061629	1	9	0.0370685	0.14208	Csrp3	http://amigo.geneontology.org/amigo/term/GO:0061629
regulation of apoptotic process	Gene Ontology	GO:0042981	3	192	0.0378219	0.14208	Tox3|Egr1|Anp32b	http://amigo.geneontology.org/amigo/term/GO:0042981
positive regulation of interferon-gamma production	Gene Ontology	GO:0032729	2	80	0.0385184	0.14208	Cd14|Tlr4	http://amigo.geneontology.org/amigo/term/GO:0032729
DNA-binding transcription activator activity, RNA polymerase II-specific	Gene Ontology	GO:0001228	5	490	0.0399754	0.14208	Esrra|Zfp715|Bsx|Egr1|Fos	http://amigo.geneontology.org/amigo/term/GO:0001228
integral component of postsynaptic membrane	Gene Ontology	GO:0099055	2	82	0.0402368	0.14208	Slc8a3|Slitrk3	http://amigo.geneontology.org/amigo/term/GO:0099055
catalytic step 2 spliceosome	Gene Ontology	GO:0071013	2	82	0.0402368	0.14208	Snrpn|Raly	http://amigo.geneontology.org/amigo/term/GO:0071013
RNA binding	Gene Ontology	GO:0003723	7	834	0.040673	0.14208	Raly|Nudt4|Ptcd3|Snrpn|Rpl12|Mrpl44|Ooep	http://amigo.geneontology.org/amigo/term/GO:0003723
neurotransmitter catabolic process	Gene Ontology	GO:0042135	1	10	0.0406995	0.14208	Naalad2	http://amigo.geneontology.org/amigo/term/GO:0042135
blood vessel endothelial cell migration	Gene Ontology	GO:0043534	1	10	0.0406995	0.14208	Gpx1	http://amigo.geneontology.org/amigo/term/GO:0043534
Golgi-associated vesicle membrane	Gene Ontology	GO:0030660	1	10	0.0406995	0.14208	Zdhhc13	http://amigo.geneontology.org/amigo/term/GO:0030660
positive regulation of cGMP-mediated signaling	Gene Ontology	GO:0010753	1	10	0.0406995	0.14208	Gucy2d	http://amigo.geneontology.org/amigo/term/GO:0010753
positive regulation of toll-like receptor 4 signaling pathway	Gene Ontology	GO:0034145	1	10	0.0406995	0.14208	Wdfy1	http://amigo.geneontology.org/amigo/term/GO:0034145
glycine transport	Gene Ontology	GO:0015816	1	10	0.0406995	0.14208	Slc36a1	http://amigo.geneontology.org/amigo/term/GO:0015816
UV protection	Gene Ontology	GO:0009650	1	10	0.0406995	0.14208	Gpx1	http://amigo.geneontology.org/amigo/term/GO:0009650
ketosteroid monooxygenase activity	Gene Ontology	GO:0047086	1	10	0.0406995	0.14208	Akr1c21	http://amigo.geneontology.org/amigo/term/GO:0047086
NLS-bearing protein import into nucleus	Gene Ontology	GO:0006607	1	10	0.0406995	0.14208	Kpna2	http://amigo.geneontology.org/amigo/term/GO:0006607
aldo-keto reductase (NADP) activity	Gene Ontology	GO:0004033	1	10	0.0406995	0.14208	Akr1c21	http://amigo.geneontology.org/amigo/term/GO:0004033
negative regulation of oxidative stress-induced intrinsic apoptotic signaling pathway	Gene Ontology	GO:1902176	1	10	0.0406995	0.14208	Gpx1	http://amigo.geneontology.org/amigo/term/GO:1902176
cell-cell junction maintenance	Gene Ontology	GO:0045217	1	10	0.0406995	0.14208	Cd177	http://amigo.geneontology.org/amigo/term/GO:0045217
neuronal dense core vesicle	Gene Ontology	GO:0098992	1	10	0.0406995	0.14208	Chga	http://amigo.geneontology.org/amigo/term/GO:0098992
modification of postsynaptic actin cytoskeleton	Gene Ontology	GO:0098885	1	10	0.0406995	0.14208	Pfn1	http://amigo.geneontology.org/amigo/term/GO:0098885
cellular response to oxidised low-density lipoprotein particle stimulus	Gene Ontology	GO:0140052	1	10	0.0406995	0.14208	Tlr4	http://amigo.geneontology.org/amigo/term/GO:0140052
regulation of steroid biosynthetic process	Gene Ontology	GO:0050810	1	10	0.0406995	0.14208	Asah1	http://amigo.geneontology.org/amigo/term/GO:0050810
bile acid binding	Gene Ontology	GO:0032052	1	10	0.0406995	0.14208	Akr1c21	http://amigo.geneontology.org/amigo/term/GO:0032052
positive regulation of macrophage cytokine production	Gene Ontology	GO:0060907	1	10	0.0406995	0.14208	Tlr4	http://amigo.geneontology.org/amigo/term/GO:0060907
cardiac muscle hypertrophy	Gene Ontology	GO:0003300	1	10	0.0406995	0.14208	Csrp3	http://amigo.geneontology.org/amigo/term/GO:0003300
olfactory behavior	Gene Ontology	GO:0042048	1	10	0.0406995	0.14208	Gucy2d	http://amigo.geneontology.org/amigo/term/GO:0042048
U4 snRNP	Gene Ontology	GO:0005687	1	10	0.0406995	0.14208	Snrpn	http://amigo.geneontology.org/amigo/term/GO:0005687
mannose metabolic process	Gene Ontology	GO:0006013	1	10	0.0406995	0.14208	Man2b2	http://amigo.geneontology.org/amigo/term/GO:0006013
secretion by cell	Gene Ontology	GO:0032940	1	10	0.0406995	0.14208	Serpine2	http://amigo.geneontology.org/amigo/term/GO:0032940
hepatocyte differentiation	Gene Ontology	GO:0070365	1	10	0.0406995	0.14208	E2f8	http://amigo.geneontology.org/amigo/term/GO:0070365
dipeptidyl-peptidase activity	Gene Ontology	GO:0008239	1	10	0.0406995	0.14208	Prss16	http://amigo.geneontology.org/amigo/term/GO:0008239
negative regulation of type I interferon production	Gene Ontology	GO:0032480	1	10	0.0406995	0.14208	Cad	http://amigo.geneontology.org/amigo/term/GO:0032480
long-term synaptic potentiation	Gene Ontology	GO:0060291	3	199	0.0412848	0.142776	Musk|Slc8a3|Serpine2	http://amigo.geneontology.org/amigo/term/GO:0060291
RNA polymerase II cis-regulatory region sequence-specific DNA binding	Gene Ontology	GO:0000978	6	669	0.043222	0.142776	Esrra|Fos|E2f8|H3f3a|Bsx|Hes2	http://amigo.geneontology.org/amigo/term/GO:0000978
m7G(5')pppN diphosphatase activity	Gene Ontology	GO:0050072	1	11	0.0443168	0.142776	Nudt4	http://amigo.geneontology.org/amigo/term/GO:0050072
daunorubicin metabolic process	Gene Ontology	GO:0044597	1	11	0.0443168	0.142776	Akr1c21	http://amigo.geneontology.org/amigo/term/GO:0044597
lipoxygenase pathway	Gene Ontology	GO:0019372	1	11	0.0443168	0.142776	Gpx1	http://amigo.geneontology.org/amigo/term/GO:0019372
doxorubicin metabolic process	Gene Ontology	GO:0044598	1	11	0.0443168	0.142776	Akr1c21	http://amigo.geneontology.org/amigo/term/GO:0044598
guanylate cyclase activity	Gene Ontology	GO:0004383	1	11	0.0443168	0.142776	Gucy2d	http://amigo.geneontology.org/amigo/term/GO:0004383
apical cortex	Gene Ontology	GO:0045179	1	11	0.0443168	0.142776	Ooep	http://amigo.geneontology.org/amigo/term/GO:0045179
N-acetyllactosaminide beta-1,3-N-acetylglucosaminyltransferase activity	Gene Ontology	GO:0008532	1	11	0.0443168	0.142776	B3galt6	http://amigo.geneontology.org/amigo/term/GO:0008532
leukotriene metabolic process	Gene Ontology	GO:0006691	1	11	0.0443168	0.142776	Tlr4	http://amigo.geneontology.org/amigo/term/GO:0006691
neutrophil activation	Gene Ontology	GO:0042119	1	11	0.0443168	0.142776	Cxcr2	http://amigo.geneontology.org/amigo/term/GO:0042119
protein localization to microtubule	Gene Ontology	GO:0035372	1	11	0.0443168	0.142776	Mapre3	http://amigo.geneontology.org/amigo/term/GO:0035372
Golgi trans cisterna	Gene Ontology	GO:0000138	1	11	0.0443168	0.142776	Golga5	http://amigo.geneontology.org/amigo/term/GO:0000138
mast cell degranulation	Gene Ontology	GO:0043303	1	11	0.0443168	0.142776	Chga	http://amigo.geneontology.org/amigo/term/GO:0043303
protein localization to kinetochore	Gene Ontology	GO:0034501	1	11	0.0443168	0.142776	Ik	http://amigo.geneontology.org/amigo/term/GO:0034501
regulation of microtubule polymerization	Gene Ontology	GO:0031113	1	11	0.0443168	0.142776	Mapre3	http://amigo.geneontology.org/amigo/term/GO:0031113
neurotransmitter uptake	Gene Ontology	GO:0001504	1	11	0.0443168	0.142776	Slc17a6	http://amigo.geneontology.org/amigo/term/GO:0001504
response to wounding	Gene Ontology	GO:0009611	2	87	0.0446566	0.142776	Gpx1|Serpine2	http://amigo.geneontology.org/amigo/term/GO:0009611
inflammatory response	Gene Ontology	GO:0006954	4	348	0.0447068	0.142776	Cd14|Csrp3|Tlr4|Cad	http://amigo.geneontology.org/amigo/term/GO:0006954
peptidase activity	Gene Ontology	GO:0008233	5	511	0.0463238	0.142776	Ctsh|Psma1|Naalad2|Alg13|Prss16	http://amigo.geneontology.org/amigo/term/GO:0008233
phosphatidylinositol-4,5-bisphosphate binding	Gene Ontology	GO:0005546	2	89	0.0464727	0.142776	Pfn1|Plcz1	http://amigo.geneontology.org/amigo/term/GO:0005546
response to molecule of bacterial origin	Gene Ontology	GO:0002237	1	12	0.0479206	0.142776	Cd14	http://amigo.geneontology.org/amigo/term/GO:0002237
formation of translation preinitiation complex	Gene Ontology	GO:0001731	1	12	0.0479206	0.142776	Eif2s2	http://amigo.geneontology.org/amigo/term/GO:0001731
negative regulation of T cell apoptotic process	Gene Ontology	GO:0070233	1	12	0.0479206	0.142776	Il7r	http://amigo.geneontology.org/amigo/term/GO:0070233
I-kappaB phosphorylation	Gene Ontology	GO:0007252	1	12	0.0479206	0.142776	Tlr4	http://amigo.geneontology.org/amigo/term/GO:0007252
regulation of glycogen biosynthetic process	Gene Ontology	GO:0005979	1	12	0.0479206	0.142776	Ppp1ca	http://amigo.geneontology.org/amigo/term/GO:0005979
Golgi cis cisterna	Gene Ontology	GO:0000137	1	12	0.0479206	0.142776	Golga5	http://amigo.geneontology.org/amigo/term/GO:0000137
maintenance of gastrointestinal epithelium	Gene Ontology	GO:0030277	1	12	0.0479206	0.142776	Muc13	http://amigo.geneontology.org/amigo/term/GO:0030277
negative regulation of organ growth	Gene Ontology	GO:0046621	1	12	0.0479206	0.142776	Fxn	http://amigo.geneontology.org/amigo/term/GO:0046621
MAP kinase tyrosine/serine/threonine phosphatase activity	Gene Ontology	GO:0017017	1	12	0.0479206	0.142776	Dusp18	http://amigo.geneontology.org/amigo/term/GO:0017017
negative regulation of protein autophosphorylation	Gene Ontology	GO:0031953	1	12	0.0479206	0.142776	Mvp	http://amigo.geneontology.org/amigo/term/GO:0031953
profilin binding	Gene Ontology	GO:0005522	1	12	0.0479206	0.142776	Actg1	http://amigo.geneontology.org/amigo/term/GO:0005522
sequestering of actin monomers	Gene Ontology	GO:0042989	1	12	0.0479206	0.142776	Pfn1	http://amigo.geneontology.org/amigo/term/GO:0042989
postsynapse organization	Gene Ontology	GO:0099173	1	12	0.0479206	0.142776	Drg1	http://amigo.geneontology.org/amigo/term/GO:0099173
positive regulation of MHC class II biosynthetic process	Gene Ontology	GO:0045348	1	12	0.0479206	0.142776	Tlr4	http://amigo.geneontology.org/amigo/term/GO:0045348
carboxylic acid binding	Gene Ontology	GO:0031406	1	12	0.0479206	0.142776	Akr1c21	http://amigo.geneontology.org/amigo/term/GO:0031406
positive regulation of myotube differentiation	Gene Ontology	GO:0010831	1	12	0.0479206	0.142776	Csrp3	http://amigo.geneontology.org/amigo/term/GO:0010831
collagen-activated tyrosine kinase receptor signaling pathway	Gene Ontology	GO:0038063	1	12	0.0479206	0.142776	Ubash3b	http://amigo.geneontology.org/amigo/term/GO:0038063
negative regulation of protein tyrosine kinase activity	Gene Ontology	GO:0061099	1	12	0.0479206	0.142776	Mvp	http://amigo.geneontology.org/amigo/term/GO:0061099
response to interferon-alpha	Gene Ontology	GO:0035455	1	12	0.0479206	0.142776	Ifitm1	http://amigo.geneontology.org/amigo/term/GO:0035455
cGMP biosynthetic process	Gene Ontology	GO:0006182	1	12	0.0479206	0.142776	Gucy2d	http://amigo.geneontology.org/amigo/term/GO:0006182
calcium ion transport into cytosol	Gene Ontology	GO:0060402	1	12	0.0479206	0.142776	Slc8a3	http://amigo.geneontology.org/amigo/term/GO:0060402
positive regulation of T cell differentiation in thymus	Gene Ontology	GO:0033089	1	12	0.0479206	0.142776	Il7r	http://amigo.geneontology.org/amigo/term/GO:0033089
positive regulation of chemokine (C-X-C motif) ligand 2 production	Gene Ontology	GO:2000343	1	12	0.0479206	0.142776	Tlr4	http://amigo.geneontology.org/amigo/term/GO:2000343
T cell mediated cytotoxicity	Gene Ontology	GO:0001913	1	12	0.0479206	0.142776	Ctsh	http://amigo.geneontology.org/amigo/term/GO:0001913
response to interferon-beta	Gene Ontology	GO:0035456	1	12	0.0479206	0.142776	Ifitm1	http://amigo.geneontology.org/amigo/term/GO:0035456
receptor guanylyl cyclase signaling pathway	Gene Ontology	GO:0007168	1	12	0.0479206	0.142776	Gucy2d	http://amigo.geneontology.org/amigo/term/GO:0007168
COPI vesicle coat	Gene Ontology	GO:0030126	1	12	0.0479206	0.142776	Copg2	http://amigo.geneontology.org/amigo/term/GO:0030126
intracellular sequestering of iron ion	Gene Ontology	GO:0006880	1	12	0.0479206	0.142776	Ftl1	http://amigo.geneontology.org/amigo/term/GO:0006880
poly-N-acetyllactosamine biosynthetic process	Gene Ontology	GO:0030311	1	12	0.0479206	0.142776	B3galt6	http://amigo.geneontology.org/amigo/term/GO:0030311
negative regulation of chromatin silencing	Gene Ontology	GO:0031936	1	12	0.0479206	0.142776	H1f0	http://amigo.geneontology.org/amigo/term/GO:0031936
cysteine-type endopeptidase activator activity involved in apoptotic process	Gene Ontology	GO:0008656	1	12	0.0479206	0.142776	Ctsh	http://amigo.geneontology.org/amigo/term/GO:0008656
hydrolase activity, acting on carbon-nitrogen (but not peptide) bonds	Gene Ontology	GO:0016810	1	12	0.0479206	0.142776	Asah1	http://amigo.geneontology.org/amigo/term/GO:0016810
autolysosome	Gene Ontology	GO:0044754	1	12	0.0479206	0.142776	Ftl1	http://amigo.geneontology.org/amigo/term/GO:0044754
response to fatty acid	Gene Ontology	GO:0070542	1	12	0.0479206	0.142776	Tlr4	http://amigo.geneontology.org/amigo/term/GO:0070542
cardiac myofibril assembly	Gene Ontology	GO:0055003	1	12	0.0479206	0.142776	Csrp3	http://amigo.geneontology.org/amigo/term/GO:0055003
positive regulation of leukocyte chemotaxis	Gene Ontology	GO:0002690	1	12	0.0479206	0.142776	Cxcr2	http://amigo.geneontology.org/amigo/term/GO:0002690
cholesterol homeostasis	Gene Ontology	GO:0042632	2	91	0.0483155	0.143512	Abcg8|Raly	http://amigo.geneontology.org/amigo/term/GO:0042632
receptor complex	Gene Ontology	GO:0043235	3	215	0.0497768	0.143512	Musk|Abcg8|Tlr4	http://amigo.geneontology.org/amigo/term/GO:0043235
