# Supplementary material for: Transcriptional Specificity Analysis of Testis and Epididymis Tissues in Donkey
Source: Genes (Basel). 2022 Dec 11;13(12):2339. doi: 10.3390/genes13122339 (PMC9777602; doi:10.3390/genes13122339)
Supplement: Supplementary file 1 [file genes-13-02339-s001.zip › genes-2023081-supplementary/Supplementary Table S3.xlsx]

## Sheet: Donkey-T
CHSY1
FZD8
ELAVL4
SLC16A2
SPAG9
DIP2C
ATXN7
HNF1B
CASZ1
RBPJ
UBE2E2
PPP2R2A
CNIH4
MIER3
EPHA4
UBE3A
SETX
MXI1
ZFHX4
GATA6
BNC2
CEPT1
TSC1
RASD1
TMEM65
UST
SOCS5
KLF4
MSL2
XPR1
NLK
PITPNA
ELAVL2
MYO9A
USP13
CREBZF
PRPF4B
ARL4C
NFIX
RORB
ATP7A
PAX6
GREM2
EIF4G3
PPARGC1B
EHMT1
MPP5
SYPL2
SETBP1
ARHGEF12
CTBP2
SLC7A11
GRIK2
NUFIP2
ZFP36L2
CADM1
EPB41L2
TCF12
CYB5B
ISL2
YWHAB
DIAPH2
INSIG2
ZEB1
LHFP
DPY19L1
SLIT2
ZEB2
GPM6A
NFIA
ERRFI1
SEC23A
SPRYD7
HIPK3
LATS2
GPR161
SYNJ1
CDH20
TBC1D12
AGO2
MAP2
MMD
UBA6
DLC1
PKD1
NBR1
MSN
GOLGA7
YPEL2
RPS6KB1
MGAT2
PIK3CB
PPM1F
PCMTD1
TFAP2A
ZFAND6
ERG
ARIH1
ASAP1
CLASP1
CRTAP
YWHAG
SOX5
PLCL1
RND3
RAB11FIP2
OSBPL11
RAP2C
DEK
NR5A2
RAP1B
FBXW7
BAG5
RBFOX2
ST6GALNAC5
PI4KB
CFL2
AFF3
LRP1B
NOVA1
EPS8
PHF21B
SLC14A1
DENND5A
TBK1
SULF1
ARHGAP20
MBOAT2
HMBOX1
MED13
PPP1R9B
ATP11C
FNDC3B
PTPN21
WIPF1
TSC22D2
GOLGA1
RAB21
RUSC2
AP1S2
PTPN12
JUN
RASA2
SLITRK1
RANBP9
PRR11
TJP1
SLC30A4
MOSPD2
CCNYL1
ATXN1
CECR2
IMMP2L
CDK17
XKR4
EGLN1
PDS5B
EVI5
FEZ2
CHRDL1
TRIM33
BAP1
DENND5B
FLI1
RDH10
RIMS2
ESRRG
CNOT6
AGFG1
ELMOD2
MPRIP
TOB1
DESI2
FOXP1
VASH2
SLC38A2
KHDRBS1
HDHD2
ELMOD1
SEMA6D
FBXO33
SYNCRIP
PDIK1L
RAPGEF2
WDR82
GPATCH8
AMFR
JAZF1
THAP1
RNF169
TAOK1
CRKL
CNEP1R1
NR3C1
MAP3K1
SH3GL1
WASF1
GABPA
NAB1
HMGB3
SEC24A
PHACTR3
SESN1
GPR158
TEX2
HSPA13
NGEF
CSMD3
NTF3
FOXF1
NCOA7
YIPF5
CCNJ
FRMD6
ETS1
MMGT1
OXR1
GATA4
FOXN2
XKR8
NOVA2
PHTF2
SLC6A1
DNAJB5
NANOS1
ADIPOR2
RTF1
ZCCHC24
SLC1A2
COL4A3BP
ARHGAP6
SPTSSA
TLN2
SCN5A
SCRT2
CEP350
EFNB2
CORO1C
ANKRD40
COL4A3
CLIP1
GNAI3
SLC23A2
SEMA3F
LAMC1
TMEM200C
CNTN4
UBE2W
SYDE1
CKAP4
SFXN1
SIX1
IPO8
SRSF1
ULK2
IGSF3
INTS8
NRBP1
NPC1
NEDD1
PCDH19
CLASP2
SYVN1
NUP107
LRP1
ZFPM2
SIK1
PSIP1
BNIP3L
PHF6
USP27X
MTFR1
FAM118B
CNOT7
COPS8
CLIC4
ICK
CSNK1G3
FBXW11
ASF1A
FOXG1
RGL1
MATR3
GLI3
ZIC3
DACH1
PIK3CA
PPP1R18
PTPN14
HS3ST1
TLN1
SOX2
HIPK1
DEPDC1B
PPP4R1
NCS1
ARL5B
SERINC1
VAT1L
TSC22D1
EIF5B
PIGA
GTF2E1
TWISTNB
ANLN
HNRNPD
SUZ12
MTSS1L
PKIA
TBL1XR1
MYB
XKR6
ADAMTS8
ARID4B
ATL2
SMIM13
MAPRE1
ADAMTS3
RECK
MTF2
PRKG1
ZC3H4
ENSA
NEK9
PRDM1
TBX5
ARL5A
DUSP1
SLC6A11
NOG
RBFOX3
MAP4K4
FUBP1
HLF
REEP1
CASR
ST3GAL2
ARHGEF17
ROBO2
DNAJB9
ELF2
SOX1
RSPRY1
CEP41
CHST2
ST3GAL6
GLCCI1
CDYL2
GJC1
DOT1L
NFYA
MARCKS
SMG8
DESI1
DTNA
WNK1
RNF2
ADCY2
PDPK1
PRKACB
PPP4R2
REEP3
FHOD1
PHF21A
NCOA2
APLP2
FSCN1
NAA50
PIN1
USP25
ELL2
WASF3
PTPN13
GIT2
DNAJC3
RBM26
PRKAR1A
PBX3
TAF4
ZMYM4
KCND2
TMEM41B
PTBP1
ARCN1
POLK
LPAR1
PRKCA
FAT3
AGAP1
MAP4K3
PARD6B
SNAP25
NUAK1
MMD2
UBE2D1
GFI1
BTF3L4
SRF
EIF2B5
STYX
TMPPE
PPP1R9A
GAB1
EFNA1
OTUD4
TMEFF2
PLS3
GOSR2
FYN
RANBP10
JMY
MECP2
PLK2
LRP4
BCL11B
CERS6
KCTD10
TBC1D2B
CRYBG3
FIGN
SLC5A3
CBX4
INPP4A
NEGR1
TBC1D22B
LFNG
PLXNA4
RPRD1A
PCNX
RIMKLB
UBQLN1
ZC3H6
SLC6A15
SLC4A4
CBX5
FLT1
AP3S1
AAK1
TUBB3
MYZAP
PAK7
SNAI2
STARD13
GIGYF1
FOXK1
NPTX1
AKAP2
RPS6KA3
PPP1R10
SGIP1
CAB39
MXD4
KANK1
HS2ST1
RNF38
PUM2
NFIB
NPNT
BAZ2B
NDST1
ANK3
PIP4K2B
ATXN1L
G6PC
CDR2
AP4E1
PARD3B
MYCN
AKT3
CSRNP3
RELN
ARL2BP
GREB1L
NR2C2
AMBRA1
SH3PXD2A
TPCN1
BASP1
DGKA
PPP2CA
MGA
KCTD15
SERPINC1
CDK12
CNTFR
TXLNG
ETV5
B3GNT2
CTNND2
SYT1
CDH11
FXR2
PHLDB1
UBXN7
TMEM164
HMGCR
RHOT1
LHX5
VEGFA
KDM3B
VKORC1L1
SIX3
PIKFYVE
KIF13A
MKNK1
VCPIP1
ANKRD28
PLXNC1
CREB5
FERMT2
JAKMIP3
IER5
AFF1
TMOD3
MIEF1
MEX3B
TTC13
DOCK4
FMR1
CNN3
ANK1
RAC1
GRIP1
LCA5
PPP2R2C
PRDM16
TMEM245
CELF1
ACVR2B
STX12
TRIO
ADCY9
PPP6R3
ESCO1
GATA2
PAK3
SEPHS1
IMPAD1
CACNA2D1
KCNA2
CYP1B1
MYBL1
STK10
KATNAL1
CALU
RIPK2
UBE2I
OSR1
COPS2
EIF4E
AMOTL2
STX1A
MEX3D
SMARCAD1
ZDHHC17
KCNB1
FAM168B
FGD1
ASTN1
HSPA9
TRIM2
CDYL
DNAJC5
CEBPD
MAPK7
CHD2
SOX12
BICD2
ARHGEF1
CCSER1
SLC35E2
AVL9
ORMDL3
APOO
USP6NL
TMEM120B
NDN
PAN3
CREB1
SLC39A14
ASXL3
MXD3
CPD
SBF1
SHC1
WBP1L
LPIN1
DCAF5
DNMT3A
FAM3C
KLF10
CASK
TARDBP
RHOA
HNRNPU
RPS6KA6
PCSK2
DCP2
RAB8B
PPP2R5C
SNPH
CDK16
TRHDE
ZBTB34
TNRC6B
MYH10
MBNL3
IKZF2
DMWD
CREBRF
MYT1L
PTPRG
YTHDF2
RANBP6
HCN1
CRLF3
CCNE2
DSTYK
WDFY3
PGRMC2
FNIP2
TMEM56
NFASC
RHEB
ANKRD44
CPEB3
MAP2K4
ZFR
ST3GAL3
PPM1E
TTBK2
MYADM
LYSMD3
YAF2
DR1
ARHGEF18
OSBPL6
GPC2
CYP26B1
MSANTD4
MAP7D1
DUSP3
HNRNPF
JAG1
BRD3
CDK8
ADPGK
KLF12
STXBP5
TMEM135
MBNL1
NPAS3
TADA1
TCERG1
NRP1
TAF12
CDC25A
KIF3A
ATAD2B
TFAP2C
HMG20A
TTPAL
RNF145
STX2
SIPA1L2
EPHA7
LRRC8A
FBXL2
EPN1
STAG1
TIAM1
SOBP
KLF6
CCDC80
DNAJC13
E2F3
KMT2A
44626
FAM91A1
RNFT1
ATP6V1A
DCUN1D3
SLC6A9
QSER1
TGFB2
NCKAP5
FGFR1OP
CALCR
TSHZ3
ABL2
H2AFZ
CDK13
ANP32E
SLK
PAPPA
CANX
SEMA6A
SLC30A7
THRB
PHYHIPL
SRC
SLC30A1
SCHIP1
GCNT2
BCAP29
URGCP
ELK3
NIPAL3
PRKCE
TTR
GNA13
CDC14A
OLFM1
WWTR1
KIF1C
FAM189A1
TMED9
VSIG8
SORBS2
KAT6B
ITPRIPL2
TMTC1
RHPN2
SPRY4
RTN4RL1
DOLPP1
EPHA2
ST3GAL5
APBB2
GRB2
BACE1
ACVR2A
PPP1R15B
HIC2
MAL2
44815
BEND3
EXOC5
MAPK1
SAMD8
SP4
SNX27
SLAIN2
PDXP
RDX
CAMSAP2
IQSEC1
TGFBR1
ETNK1
PLAGL2
ACO1
MYRIP
RARB
RAB38
SIRT1
LHX6
SFPQ
STAT5B
FKBP5
MSANTD2
PHLPP2
PPT2
BAHD1
VCAN
PAQR9
SLC25A3
CDC42
SLC35D1
CAMSAP1
NME1
FAM168A
FOXJ1
NAA60
MBTPS2
FAM126B
NUDCD1
MBTD1
SDC2
GPM6B
MAPK6
RBM33
ARHGAP24
FUS
CNTN1
PEX5
KHDRBS3
PDCD4
FAXC
HOXC13
TMEM168
FBRS
LPP
SIM2
LDLRAD4
PXK
44812
DCX
CCDC6
SOCS7
WDR26
PTEN
LENG8
LMBR1
ARNTL
44811
MED13L
BRMS1L
LYPLA1
TMEM229B
TNKS2
EGR2
RPH3AL
YPEL5
ASXL1
GPR12
IGF2
STXBP1
STAT5A
NRXN1
DYNC1LI2
SLC1A1
TMEM110
ZMPSTE24
DAPK1
FAM84B
TFRC
PPP3R1
SLC17A6
KPNA3
SLC16A7
P2RY1
SHROOM4
SDF2
MAML2
DIP2B
PTPRD
CDON
DUSP7
ATP6V1B2
ACOT7
MPPED2
MDM1
CUL4B
CCNT2
PLCXD3
CDS2
ERC2
SRCAP
ITSN1
TANC2
PFKM
PITPNB
G3BP2
ATP2A2
SOX17
CDC42BPB
CDK6
OGT
KIF1B
ADRB1
ANKFY1
USP9X
ZFAND5
ARFGEF2
FOXA2
DHX40
LGALSL
PCDH8
TTYH2
ATF5
AKIRIN1
EPHA5
GPHN
SLC39A9
PITX2
KCNJ15
RGS17
LIFR
OSBPL1A
KLHDC10
CHP1
RBMS1
GRIN3A
RAB30
CHD9
MBD5
HAS2
RCOR3
CSNK1G1
PRKD1
REV3L
TRAPPC8
NCAM1
LMO3
PROSER2
SRM
TBC1D15
HMGCS1
IRF2BPL
MEIS2
RPS15A
AMPD2
PEAK1
CEP170
SNX12
CPSF4
LUZP1
SEMA4D
NAA15
SALL4
SLC8A1
USP20
IL17RD
FGFR1
RAPGEFL1
FBLN5
TMEM161B
ZFAND3
MLXIP
REXO2
KBTBD2
AMMECR1L
MYOZ3
TMEM33
ZBTB40
JAKMIP2
PELI3
FGD5
BAZ2A
LSM12
STIM2
FGF14
ZBTB10
MLLT10
ENOX2
SEC24C
KIF7
MYO18A
PDRG1
LRRC1
CCDC96
CETN2
FCHSD1
PRR14L
SLC16A3
AFMID
PGF
PCBP2
MED19
MAPK8
TRIM66
RCSD1
REXO1
TSPAN11
CLINT1
CBL
GAS7
TMEM248
NFATC2
SLC16A1
RASGEF1C
CNR2
TAB3
TMEM209
TCHP
GCC2
GALNT7
GPN1
ARL2
EZH1
ZBTB39
NAA30
PTPRJ
VPS28
DLL1
KPNA1
MRC2
IPO11
PIM1
NDC1
WNT3
SMARCD1
HR
ACKR2
NMB
GUSB
HSPB1
CNTNAP1
PRDM15
CD247
BCL2L11
GDNF
ARVCF
NOL10
PSMG2
WNT2
AKAP13
PTER
NEO1
RALGAPB
RC3H1
ZBTB41
IRF2BP2
FAM155A
LDOC1
RAB14
SBK1
PML
PTDSS1
FNDC5
HOXA4
TMEM130
ATP2B4
LEPROTL1
GPD1
LONRF2
KIF21B
NADK2
PURB
TWF1
MECOM
ABCC5
BTBD11
ATP8A1
SOX8
DCUN1D1
GPR63
WDTC1
ITGB8
PPP6C
CDIPT
TBC1D5
PPIP5K1
CMTM4
GLYCTK
MCOLN2
PCDH20
LIMD1
SUN2
SIGMAR1
C9ORF72
PPME1
FGF20
MAGI1
TLE3
VGLL1
UGGT2
ZBTB8B
RAB4B
HBEGF
PLXNA1
UBXN4
ELFN2
GABRA1
MFAP3
TMEM154
ESPN
DMXL2
EIF3B
METRN
HDGF
BPNT1
C2CD4C
TUBGCP4
CSF1
APOBEC2
PLA2G12A
UBE4A
MAK
PROSER1
GRTP1
CDH17
ITPK1
TOR1A
MOBP
VGLL3
HEPHL1
TRAPPC3
TRUB1
USP46
ADAP1
TSPAN9
EPN3
SRRM4
MB21D2
CPNE4
CBX2
FBXO41
SPATA13
FEZF1
FGD3
KCNC2
SNX29
QSOX1
SLC25A39
DNAJC18
DIO3
TBC1D19
ARNT2
PCBP4
SCARA3
ARFGEF1
KDM2A
LIMK2
HOOK3
DENND6B
OGFOD3
PTGS2
NFIC
FAM222A
NSD1
URM1
CD8A
IL1RAP
MTMR3
TMED8
TUB
SLC19A2
CHPF
CPEB1
ANO5
PDE6G
VLDLR
HDLBP
PPARGC1A
44814
S1PR3
PTPN4
ATF7IP2
HEXDC
BTBD1
LAYN
IGDCC3
PLD2
CHD5
RHOBTB2
CYB5RL
TACC1
USP15
SPN
CTNNA2
MRRF
SMYD5
PSCA
DVL1
MTM1
MTCH2
PRRC2B
LRRC6
MAMSTR
NES
ST8SIA1
DPY19L3
FAM163A
GPR85
KIRREL
MAP6D1
SOS2
NBL1
TFF3
TXNRD3
PPTC7
SLC30A10
FKBP15
ATP6V0A1
BCL2
IL18R1
EPS8L2
TCN2
PPP2R5E
CXXC5
UBE2R2
CBLN4
TBC1D10B
SMC6
UBL3
LY6E
DGKZ
RBM20
SYNRG
PID1
LIN7C
PHF20
CH25H
PANK1
HEYL
VASP
LURAP1
SP100
ADORA2A
GLO1
RNPS1
ALKBH5
BTAF1
INO80D
CAMK2A
SHANK3
ERCC2
IL7R
TRIM16
SPIRE1
CRY2
TGIF2
BICD1
SORCS1
USP42
TRAF3
MFSD9
RPRD2
ATAD1
ANKRD33B
JPH1
MAD2L1BP
PLXDC2
ZNRF2
CPEB4
CDK5R1
MRPL17
MAPK1IP1L
NABP2
UBE2J1
RHOF
GRIN1
NKX3-2
CGN
ATXN7L3
CAPN13
AP3S2
SPNS2
SEMA3G
RASSF5
LRRC15
NXPH3
SRPK2
MAPKAPK3
RNF150
THSD4
SLC6A12
TRABD2B
TRAF3IP1
ZSWIM5
PBX4
SLC25A25
ATP2A3
CISD1
NRAS
OVCA2
TRAF2
AMIGO3
RABL3
MINK1
UMOD
PLD5
ATG10
VIPAS39
CTNNB1
LDLR
MAPK9
RASA1
VPS11
TSPAN13
GLT8D1
SLC9A3R2
DGKD
TSC22D3
KCNJ16
PDLIM5
HMGN3
FGF16
SLC22A23
SEMA5A
PTPN9
PARP16
CLDN18
STRAP
SCN3A
ASB11
MYO1D
CDIP1
NUMA1
MED22
SETD5
SSX2IP
SNX18
KRT1
POLR3G
ZBTB7C
WIPF2
MCF2L
KLHL18
NOTCH2
PCBP1
SEC16B
WNT9B
RFX7
AK2
FEM1A
GDPD4
BNIP3
TPRA1
TRIM46
FAM216B
ING4
GLIS2
PRPF8
GABRA4
FSD2
DLGAP1
SLC39A13
GPA33
RIPK4
NRXN3
PPP1R12A
COLQ
RUFY3
TXN2
LYPLA2
SMARCC1
PKNOX1
MEOX1
SLC45A4
FOXO4
ABCC4
EXOC6B
CTDSP1
ZBTB5
NCKIPSD
CLIC5
THOC3
ABI2
IRS4
GNAQ
ADD2
SCGN
KIF1A
PER3
GPD1L
HAAO
TOMM22
CHID1
AP1M2
TGM2
MUC2
ILDR2
CERS5
INPP4B
VSX2
SAMD10
GGA1
MTUS2
SLC27A1
CDX2
ASPRV1
GPR156
CACUL1
UGGT1
SEMA4B
SCN4B
KCNAB2
SMAD7
CLGN
ATP6V0E2
MSI2
MICU1
HEBP2
MYOZ1
PATZ1
SPRR2E
VAV2
RORA
ACLY
FOXJ3
HDAC9
ARHGEF5
TMEM100
CACNA1C
ERMN
MFN2
ARF4
POU2F1
ARF5
THY1
COL11A2
CDK5R2
ZFHX3
TATDN2
TET3
MAPKAPK2
RPP25
SRSF6
CHMP4B
HBS1L
CRTC1
ARC
ERO1L
HPD
FBXL20
EPHB2
LIPG
MED20
SH3BGRL2
PSENEN
GALNT1
ENDOD1
CREBL2
NPTXR
DAPP1
USP49
PPIL2
CAPZA1
ARHGAP31
P2RX6
MLEC
RALGDS
ELP5
RNF224
CCPG1
FBXL14
USP35
WDR81
DOK4
PPP2CB
MAK16
STX6
DICER1
POLG
GPALPP1
CABLES2
MAN1A2
NACC2
THTPA
NRARP
PLCH2
HBP1
CAMK2N1
ATF6
SLC7A1
DPY19L4
WASF2
COL12A1
VAPB
SLC35A4
RHOU
44808
ZNRF1
SLC26A11
RELT
LMF2
RMI2
NFYB
TMEM200B
GALNT18
YWHAZ
GCNT1
SFXN4
ACTR1A
ZCCHC4
ARHGEF10L
SLC25A42
NDUFA4
NCAN
MAP7
FUCA2
TTC39B
GUCY1A2
KCNJ13
GPRC5A
RAP1GAP2
SPRR3
TUBB4A
CISH
WSCD1
SFXN2
NPTX2
SIK3
NOMO1
SLC7A2
EMX1
RD3
TPPP
CPLX3
KCNK3
PTHLH
LTF
SYT6
ESAM
SLC4A1
CPXM2
LTBP3
MEF2C
TRPS1
SLC2A5
TRAF6
TEC
DLAT
AAR2
EMILIN3
TAF5
NEURL4
TMOD2
CHMP5
SALL1
WIZ
JPH3
PLCD1
MAPRE3
MAPRE2
PEG10
ZCCHC14
DCAF7
OXSR1
RFX3
EGR1
LIN54
ATP2B2
AMMECR1

## Sheet: Donkey-E
KRAS
IGFBP5
SLC16A2
ABL2
ADD3
GABARAPL1
ERBB4
TMEM41B
BMP5
CRELD1
PSME4
AHCYL1
NUAK2
ITM2B
TTPA
FNDC3B
GXYLT1
MSI2
PHACTR4
ATP10A
GIGYF2
SOBP
TRPC5
LARP4
SLC38A2
TMEM121
KCND1
COL25A1
PPM1E
RBM24
MYO6
FRMD5
MAPKAPK3
ST8SIA4
ASAP3
ARHGAP26
SH3PXD2A
LPAR2
DIP2B
BRD2
VAPB
TCF20
NPR3
LIMK1
ZBTB44
SCAMP4
CACHD1
KLC2
FNDC5
SMNDC1
PHF6
AKAP13
ATP6V1A
TANC2
NECAP1
ETV6
ASF1B
SNX27
GRHL2
MOGS
ASXL2
EXOC6B
MAPK7
STRN3
A1CF
UBE2E3
AFF1
VASH1
PTBP3
GLI3
STOX2
RSRC2
ITGA6
PRKCE
FSCN1
FBXO46
LIFR
FGF7
LARP1
HTR2C
TSC22D3
SCN2B
USP45
MAB21L1
TMEM33
MCF2
TARDBP
MAP1B
EGLN1
HK2
LMO4
RBM27
EVX2
MYBL2
SIDT1
SMARCD2
INO80D
TRAPPC8
RMND5A
DENND4C
RNF122
TPM3
SRSF11
SOX5
OTUD4
CBFB
DLK1
LASP1
PTPN4
ITGB1BP1
CPEB2
MAF
ABHD17B
SCAF8
RNF152
MARCKS
PHTF2
COL5A2
OSER1
SVIL
CREBZF
TRPS1
MAP3K7
CORO2B
PHLDB1
NUMB
CSNK1G3
HDAC7
PDGFRA
SOX6
SIT1
PSD3
FAR1
DTNB
IGF1R
GCNT1
MSL1
SVEP1
KCNB1
DNAJB1
TSHR
SLC4A8
COL5A3
BSN
PAK2
TMEM123
SLC5A3
PSMA4
ZCCHC14
STIM1
CAPN10
CLSTN1
GATA2
TBCA
MLST8
HDAC4
PADI2
SLC7A5
ANO2
KCNJ5
TSC1
RNF26
CREBRF
BMP3
CHN1
SSBP2
THSD4
MGAT3
MAP3K9
CUEDC1
TTC39A
DNAJC5
GALNT10
XPR1
ARMC1
GFRA2
APH1A
MYL1
SMARCD1
TTLL5
ATL3
HIPK1
NCAPH2
STX3
IFFO2
KLF2
RASGEF1A
LDLR
POMGNT1

## Sheet: Horse-T
NXF1
KDM2A
STK35
TFDP1
NELL2
LIG3
CRY2
NSUN5
CISH
E2F2
DLST
MBNL1
SLC43A1
WASL
SNAP25
JAG1
USH1G
DSTN
URI1
WDFY3
RNF214
SEMA4C
IL13RA1
KLF12
CBLN3
AIFM2
STK24
PRPF4B
RASL12
GFRA1
VTI1A
HNRNPF
USP27X
PPTC7
NBR1
PDGFRA
ELAVL4
SPAG9
RBPJ
UBE3A
ZFP36L2
ATXN7
SLC16A2
SOCS5
HNF1B
KLF5
DIP2C
CREBZF
NFIX
QKI
TSC1
CEPT1
NLK
CASZ1
GRIK2
ZRANB1
TCF12
RASD1
ZFHX4
GATA6
ELK4
KLF4
UBE2E2
ATP1B1
MIER3
CNIH4
MXI1
HLCS
EIF1
UST
SLC7A11
PDPK1
ELAVL2
ERC1
JAK2
PDE4D
MPP5
CHSY1
CADM1
TCF4
NR5A2
PPARGC1B
ARL4C
SETBP1
PITPNA
XPR1
SOX6
ARHGEF12
FZD8
SLC4A4
CSNK2A1
DLG3
GREM2
TMEM65
SOX14
SETX
EPB41L2
CAST
PDK3
ISL2
BNC2
GMFB
HAS2
RBM47
INSIG2
YBX1
DOLPP1
SNX12
CPSF4
LUZP1
SEMA4D
NAA15
SALL4
SLC8A1
USP20
IL17RD
FGFR1
RAPGEFL1
FBLN5
TMEM161B
ZFAND3
MLXIP
CREB1
REXO2
KBTBD2
TANC2
AMMECR1L
MYOZ3
TMEM33
NUFIP2
ZBTB40
HMG20A
JAKMIP2
PELI3
FGD5
BAZ2A
LSM12
STIM2
FGF14
ZBTB10
MLLT10
ENOX2
SEC24C
KIF7
MYO18A
PDRG1
LRRC1
CCDC96
CETN2
FCHSD1
PRR14L
SLC16A3
AFMID
OXR1
PGF
NAA50
PCBP2
MED19
MAPRE1
MAPK8
HNRNPU
TRIM66
RCSD1
REXO1
TSPAN11
CLINT1
CBL
GAS7
TMEM248
NFATC2
SLC16A1
RASGEF1C
CNR2
TAB3
TMEM209
TCHP
GCC2
PLAGL2
GALNT7
GPN1
ARL2
EZH1
ZBTB39
NAA30
PTPRJ
VPS28
DLL1
KPNA1
MRC2
IPO11
PIM1
NDC1
WNT3
SMARCD1
HR
ACKR2
NMB
GUSB
HSPB1
CNTNAP1
PRDM15
CD247
BCL2L11
GDNF
ARVCF
NOL10
LHX6
PSMG2
WNT2
AKAP13
MYRIP
PTER
NEO1
RALGAPB
ERRFI1
RC3H1
ZBTB41
IRF2BP2
FAM155A
LDOC1
RAB14
SBK1
PML
PTDSS1
TBL1XR1
PHF6
FNDC5
HOXA4
TMEM130
ATP2B4
LEPROTL1
GPD1
LONRF2
KIF21B
NADK2
PURB
TWF1
MECOM
FIGN
ABCC5
BTBD11
RTF1
ATP8A1
SOX8
DCUN1D1
GPR63
WDTC1
ITGB8
PPP6C
CDIPT
TBC1D5
CDK6
PPIP5K1
CMTM4
GLYCTK
MCOLN2
PCDH20
LIMD1
SUN2
NCS1
SIGMAR1
PPME1
FGF20
MAGI1
TLE3
VGLL1
UGGT2
DIAPH2
ZBTB8B
RAB4B
HBEGF
PLXNA1
CHD2
CLASP1
UBXN4
ELFN2
GABRA1
MFAP3
BTF3L4
TMEM154
ESPN
DMXL2
EIF3B
METRN
HDGF
PIK3CB
BPNT1
C2CD4C
TUBGCP4
CSF1
APOBEC2
PLA2G12A
UBE4A
MAK
PROSER1
GRTP1
CDH17
ITPK1
TOR1A
MOBP
VGLL3
HEPHL1
TRAPPC3
TRUB1
USP46
ADAP1
TSPAN9
EPN3
SRRM4
MB21D2
RNF169
CPNE4
CDC14A
CBX2
FBXO41
SPATA13
FEZF1
CDC42BPB
TSC22D1
FGD3
KCNC2
SNX29
QSOX1
SLC25A39
DNAJC18
COL4A3BP
ACVR2B
DIO3
TBC1D19
DCUN1D3
ARNT2
PCBP4
SCARA3
ARFGEF1
SESN1
LIMK2
HOOK3
DENND6B
OGFOD3
PTGS2
NFIC
FAM222A
NSD1
URM1
CD8A
IL1RAP
MTMR3
TMED8
TUB
SLC19A2
CHPF
CPEB1
ANO5
PDE6G
FAT3
VLDLR
HDLBP
PPARGC1A
S1PR3
PTPN4
ATF7IP2
HEXDC
BTBD1
LAYN
IGDCC3
PLD2
CHD5
RHOBTB2
CYB5RL
TACC1
USP15
SPN
CTNNA2
TRIM33
MRRF
SMYD5
PSCA
CRKL
DVL1
MTM1
MTCH2
PRRC2B
LRRC6
MAMSTR
NES
ST8SIA1
DPY19L3
FAM163A
GPR85
KIRREL
LPP
MAP6D1
SOS2
NBL1
TFF3
TXNRD3
SLC30A10
FKBP15
ATP6V0A1
BCL2
IL18R1
EPS8L2
TCN2
PPP2R5E
CXXC5
UBE2R2
CBLN4
KCTD10
TBC1D10B
SMC6
UBL3
KIF1B
LY6E
DGKZ
RBM20
TBC1D22B
AKT3
SYNRG
PID1
LIN7C
PHF20
CH25H
PANK1
CELF1
HEYL
VASP
LURAP1
SP100
ADORA2A
GLO1
RNPS1
ALKBH5
BTAF1
INO80D
CAMK2A
SHANK3
ERCC2
IL7R
TRIM16
SLC23A2
SPIRE1
TGIF2
BICD1
SORCS1
USP42
TRAF3
MFSD9
RPRD2
ATAD1
ANKRD33B
JPH1
MAD2L1BP
PLXDC2
ZNRF2
CPEB4
CDK5R1
MRPL17
MAPK1IP1L
NABP2
UBE2J1
RHOF
GRIN1
NKX3-2
CGN
PAPPA
ATXN7L3
CAPN13
ASXL1
LYSMD3
AP3S2
SPNS2
SEMA3G
RASSF5
LRRC15
NXPH3
SRPK2
MAPKAPK3
RNF150
THSD4
SLC6A12
TRABD2B
TRAF3IP1
ZSWIM5
PBX4
SLC25A25
THRB
ATP2A3
CISD1
NRAS
OVCA2
TRAF2
AMIGO3
RABL3
NOVA2
MINK1
UMOD
PLD5
ATG10
VIPAS39
CTNNB1
LDLR
MAPK9
RASA1
VPS11
IGSF3
TSPAN13
GLT8D1
ATP2A2
SLC9A3R2
DGKD
TSC22D3
KCNJ16
PDLIM5
HMGN3
FGF16
SLC22A23
SEMA5A
CACNA2D1
PTPN9
PARP16
CLDN18
STRAP
SCN3A
ASB11
MYO1D
CDIP1
NUMA1
MED22
SETD5
ANK3
SSX2IP
SNX18
KRT1
POLR3G
ZBTB7C
WIPF2
TPCN1
MCF2L
KLHL18
NOTCH2
PCBP1
SEC16B
SLC30A7
WNT9B
RFX7
AK2
FEM1A
GDPD4
BNIP3
RTN4RL1
TPRA1
TRIM46
FAM216B
ING4
GLIS2
PRPF8
GABRA4
FSD2
DLGAP1
SLC39A13
FAM189A1
GPA33
RIPK4
ANKFY1
NRXN3
PPP1R12A
COLQ
RUFY3
TXN2
LYPLA2
SMARCC1
PKNOX1
MEOX1
SLC45A4
FOXO4
ABCC4
EXOC6B
CTDSP1
WDR82
ZBTB5
NCKIPSD
CLIC5
THOC3
ABI2
IRS4
ZEB1
GNAQ
ADD2
SCGN
KIF1A
PER3
GIGYF1
GPD1L
HAAO
TOMM22
CHID1
AP1M2
TGM2
MUC2
ILDR2
CERS5
INPP4B
VSX2
SAMD10
GGA1
MTUS2
SLC27A1
CDX2
ASPRV1
GPR156
CACUL1
UGGT1
SEMA4B
SCN4B
KCNAB2
SMAD7
CLGN
ATP6V0E2
CHD9
MSI2
MICU1
HEBP2
RAB8B
MYOZ1
PATZ1
SPRR2E
VAV2
RORA
ACLY
FOXJ3
HDAC9
ARHGEF5
TMEM100
CACNA1C
ERMN
GPHN
MFN2
STXBP1
ARF4
POU2F1
ARF5
THY1
COL11A2
CDK5R2
ZFHX3
CREB5
TATDN2
TET3
MAPKAPK2
RPP25
SRSF6
CHMP4B
HBS1L
CRTC1
ARC
ERO1L
HPD
FBXL20
EPHB2
LIPG
MED20
SH3BGRL2
PSENEN
GALNT1
ENDOD1
CREBL2
NPTXR
DAPP1
USP49
PPIL2
CAPZA1
ARHGAP31
P2RX6
MLEC
GOLGA1
RALGDS
ELP5
RNF224
CCPG1
SULF1
FBXL14
FGFR1OP
USP35
WDR81
DOK4
PPP2CB
MAK16
STX6
DICER1
POLG
GPALPP1
CABLES2
TTPAL
MAN1A2
NACC2
THTPA
NRARP
QSER1
PLCH2
HBP1
CAMK2N1
ATF6
SLC7A1
DPY19L4
WASF2
COL12A1
PEAK1
VAPB
SLC35A4
RHOU
ZNRF1
SLC26A11
RELT
ABL2
LMF2
RMI2
NFYB
ESRRG
TMEM200B
GALNT18
YWHAZ
GCNT1
SCN5A
SFXN4
CALU
AVL9
ACTR1A
ZCCHC4
ARHGEF10L
SLC25A42
BCL11B
NDUFA4
NCAN
MAP7
FUCA2
TTC39B
TFAP2C
GUCY1A2
KCNJ13
GPRC5A
RAP1GAP2
SPRR3
TUBB4A
WSCD1
SFXN2
DEK
NPTX2
SIK3
SPRY4
NOMO1
SLC7A2
EMX1
RD3
TPPP
CPLX3
KCNK3
PTHLH
LTF
SYT6
ESAM
SLC4A1
CPXM2
LTBP3
MEF2C
TRPS1
SLC2A5
TRAF6
TEC
RNF2
DLAT
AAR2
PPP6R3
EMILIN3
