# Supplementary material for: Transcriptional Specificity Analysis of Testis and Epididymis Tissues in Donkey
Source: Genes (Basel). 2022 Dec 11;13(12):2339. doi: 10.3390/genes13122339 (PMC9777602; doi:10.3390/genes13122339)
Supplement: Supplementary file 1 [file genes-13-02339-s001.zip › genes-2023081-supplementary/Supplementary Table S4.xlsx]

## Sheet: Compare group 1
Functional analysis of target genes of DE-miRNAs in donkey testis tissues (comparative grouping between testis and epididymis tissues in donkey)
#Term	Database	ID	Input number	Background number	P-Value	Corrected P-Value	Input	Hyperlink
protein binding	Gene Ontology	GO:0005515	613	5183	6.98846e-148	3.5767e-144	ERRFI1|ZDHHC17|SMARCC1|PPP3R1|HSPA9|HIPK3|FKBP5|HIPK1|LIFR|SEMA4B|SEMA4D|ESPN|LHX6|ABL2|PIK3CA|PIK3CB|APBB2|SPN|KDM2A|HBS1L|YAF2|ARHGEF12|MUC2|CAMK2A|FXR2|MAMSTR|SMARCD1|GATA6|GATA4|GATA2|SNAP25|GPR161|AKAP2|HCN1|TRAPPC3|PTEN|TCF12|ACLY|MAK|PDE6G|ATP2A2|ATP2A3|NOVA2|NOVA1|SH3GL1|UBE2D1|PUM2|BAZ2A|ARNTL|TTR|ZIC3|VSX2|CERS6|RPH3AL|THSD4|PPP1R10|NFASC|INSIG2|ASAP1|ING4|ZEB1|ARNT2|BNIP3|RPS6KA3|ZNRF1…	http://amigo.geneontology.org/amigo/term/GO:0005515
cytoplasm	Gene Ontology	GO:0005737	678	6775	7.85646e-133	2.01047e-129	ARHGEF10L|ERRFI1|PHYHIPL|PPP3R1|HSPA9|SBF1|FKBP5|HIPK1|ANP32E|MFAP3|CRLF3|CYP26B1|ESPN|PIK3CA|PIK3CB|APBB2|SPN|KDM2A|HEBP2|NR5A2|ARHGEF12|SLC38A2|ARHGEF18|FAM84B|CAMK2A|PTPN4|FXR2|GATA2|SNAP25|UBE4A|TNKS2|WDTC1|HCN1|TUBB4A|PTEN|PRR11|TCF12|ACLY|MAK|ELAVL4|FBXW11|ATP6V1A|GPR12|FBXL14|DUSP1|DSTYK|NUAK1|NOVA1|CELF1|UBE2D1|PUM2|MYO18A|RANBP10|IQSEC1|PEG10|ARNTL|CETN2|OVCA2|ZIC3|VSX2|PDLIM5|RPH3AL|SNP…	http://amigo.geneontology.org/amigo/term/GO:0005737
nucleus	Gene Ontology	GO:0005634	607	5823	3.3268e-122	5.67553e-119	ERRFI1|SMARCC1|HSPA9|CPD|HIPK3|FKBP5|HIPK1|ANP32E|MFAP3|CSRNP3|CRLF3|LHX5|LHX6|PIK3CB|APBB2|SPN|KDM2A|YAF2|SP4|CAMK2A|FXR2|MAMSTR|SMARCD1|GATA6|GATA4|GATA2|UBE4A|TNKS2|WDTC1|MBTD1|ATF7IP2|TEX2|PTEN|PRR11|TCF12|MAK|ELAVL4|FBXW11|HMGN3|DUSP1|NUAK1|NOVA1|CELF1|UBE2D1|SETBP1|IQSEC1|BAZ2A|PEG10|ARNTL|SOX12|CETN2|OVCA2|SOBP|ZIC3|PSMG2|VSX2|FOXJ1|FOXJ3|PPP1R10|VEGFA|ING4|ZEB1|ATAD2B|ARNT2|ZEB2|RPS6KA3|P…	http://amigo.geneontology.org/amigo/term/GO:0005634
membrane	Gene Ontology	GO:0016020	611	6528	1.4149e-103	1.81037e-100	ERRFI1|ZDHHC17|PPP3R1|AP1M2|SLC16A7|STK10|CPD|SBF1|JPH3|JPH1|MFAP3|LIFR|GPM6B|SEMA4B|SEMA4D|UBE2J1|SYPL2|CYP26B1|UBL3|PIK3CA|PIK3CB|PCSK2|SPN|TMEM56|GRIN1|SCN4B|ARHGEF12|MLEC|SLITRK1|ARHGEF18|SLC45A4|CAMK2A|PTPN4|OSBPL6|TPCN1|SNAP25|PPP1R9B|VEGFA|AKAP2|HCN1|TEX2|GPM6A|PLXNA1|ELAVL4|ENOX2|GPR12|ATP2A2|ATP2A3|DSTYK|ANO5|NAA60|SH3GL1|IMPAD1|SFXN1|SPTSSA|APOO|STX12|PDLIM5|RPH3AL|SLC39A9|NFASC|SNPH|IN…	http://amigo.geneontology.org/amigo/term/GO:0016020
cytosol	Gene Ontology	GO:0005829	368	3398	5.41751e-71	5.54536e-68	TRAF2|ERRFI1|PPP3R1|HIPK3|FKBP5|HIPK1|CRKL|PIK3CA|PIK3CB|THY1|ARHGEF18|PPP2R2A|CAMK2A|PPP2R2C|FXR2|OSBPL6|SNAP25|WDTC1|TRAPPC3|PTEN|ACLY|ELAVL4|FBXW11|ATP6V1A|PUM2|IMPAD1|SETBP1|BAZ2A|PEG10|ARNTL|APOO|PSMG2|TBC1D2B|HMGCS1|ING4|CHST2|ZEB1|ZEB2|ZNRF1|CAMSAP2|ZC3H4|CBL|DNAJC3|WDFY3|ATXN7|ATXN1|MYH10|OTUD4|RAP1B|AKAP13|ARF4|MOBP|CPEB1|MECP2|CNEP1R1|GLO1|SRPK2|AK2|NAA30|CXXC5|PRKD1|CDC42|IPO11|CHMP4B|…	http://amigo.geneontology.org/amigo/term/GO:0005829
plasma membrane	Gene Ontology	GO:0005886	397	4216	1.01245e-61	8.63621e-59	ERRFI1|ZDHHC17|PPP3R1|STK10|CPD|JPH3|JPH1|MFAP3|LIFR|GPM6B|SEMA4B|SEMA4D|ADD2|NCAN|UBL3|PIK3CA|PIK3CB|SPN|GRIN1|SCN4B|SLC38A2|ARHGEF18|FAM84B|OSBPL6|SNAP25|PPP1R9B|AKAP2|HCN1|PTEN|GPM6A|IL7R|ENOX2|ATP6V1A|GPR12|DSTYK|ANO5|NFASC|SNPH|VEGFA|CNTFR|PSCA|ZNRF2|DNAJC5|ATAD1|CBL|SGIP1|WDFY3|PDE6G|MYZAP|MYH10|SMAD7|VAPB|SLC4A4|SLC4A1|MPP5|GPRC5A|CDIPT|NCOA2|SLC30A10|ARF4|MARCKS|CISH|LIMD1|TPRA1|PLCL1|LDL…	http://amigo.geneontology.org/amigo/term/GO:0005886
metal ion binding	Gene Ontology	GO:0046872	327	3098	7.79597e-60	5.69997e-57	PTGS2|TGM2|EGR1|AKAP13|PPP3R1|TRIM16|ARIH1|ISL2|PLCD1|CPD|SLC6A1|ZFAND6|PPIL2|ZFAND3|ZBTB5|USP13|SCRT2|APLP2|CANX|USP20|PLCH2|RARB|GNAI3|LHX5|LHX6|KLF6|ITSN1|PLA2G12A|ATP2B2|CACNA1C|THRB|RORB|RORA|IRF2BP2|ZSWIM5|FSCN1|ZFHX4|KDM2A|MBNL1|MBNL3|MTMR3|YAF2|ZMPSTE24|BNC2|HIC2|CASZ1|ZMYM4|GLO1|CDH20|RSPRY1|SP4|CAMK2A|IRF2BPL|PAPPA|NR2C2|LRP1|GPATCH8|SLC25A25|GATA6|GATA4|CACNA2D1|GATA2|ATP2B4|MAN1A2|RHO…	http://amigo.geneontology.org/amigo/term/GO:0046872
nucleoplasm	Gene Ontology	GO:0005654	317	2943	1.22704e-59	7.84996e-57	NFATC2|SMARCC1|CRKL|PCSK2|AFF3|CDX2|PPP4R2|CDK5R1|REXO1|POLR3G|HIPK1|JPH1|TNRC6B|ACOT7|CCNT2|LDOC1|SESN1|CREBZF|RARB|KLF6|IL17RD|SETD5|IRF2BPL|ARHGEF5|RORB|RORA|RELT|IRF2BP2|ZFPM2|SRPK2|ETS1|FSCN1|FERMT2|CLINT1|KDM2A|MBNL1|SLC26A11|KLHDC10|GCC2|HNRNPF|CASZ1|FOXN2|FLI1|CREB1|NR2C2|PKNOX1|KCTD10|SMARCD1|GATA6|PATZ1|SPN|GATA2|NABP2|OSBPL11|NFIB|ETNK1|PTPN13|DR1|PTPN14|PTEN|SNX27|FOXA2|KPNA3|KPNA1|AM…	http://amigo.geneontology.org/amigo/term/GO:0005654
positive regulation of transcription by RNA polymerase II	Gene Ontology	GO:0045944	186	1208	1.81826e-53	1.03398e-50	SMARCC1|CRLF3|PPP3R1|ZFPM2|MAMSTR|MEIS2|CCNT2|FBLN5|RARB|LHX5|LHX6|KLF6|RBPJ|THRB|RORB|RORA|SIX3|DVL1|FOXF1|KDM2A|PTBP1|HDGF|NR5A2|TSC22D1|CREB5|PCBP1|SP4|CREB1|NR2C2|PKNOX1|SMARCD1|GATA6|PATZ1|GATA4|GATA2|FGFR1|DR1|H2AFZ|ATXN1|CDON|FOXA2|TCF12|PLAGL2|CTBP2|NR3C1|NFATC2|FOXP1|HMGN3|GLIS2|KMT2A|PML|CRTC1|ARID4B|RFX3|ETS1|ARNTL|MYCN|MAML2|ZBTB7C|EGR2|ASXL3|EGR1|JUN|PPARGC1A|PPARGC1B|CSRNP3|ZIC3|VSX…	http://amigo.geneontology.org/amigo/term/GO:0045944
DNA binding	Gene Ontology	GO:0003677	215	1725	2.29084e-48	1.17245e-45	SMARCC1|CRLF3|TRIM16|ZFPM2|ZFR|ISL2|CDX2|MEIS2|HIPK3|ZFAND6|HIPK1|ZFAND3|CREBL2|SCRT2|ANKRD33B|APLP2|CSRNP3|CERS6|CERS5|LHX5|LHX6|KLF6|RBPJ|ELF2|RORB|RORA|SIX3|ETS1|FOXF1|ZFHX4|HDGF|NABP2|HMG20A|YAF2|NR5A2|CASZ1|CREB5|PCBP1|FLI1|CREB1|AGFG1|NR2C2|REV3L|GATA6|GATA4|GATA2|TBL1XR1|POLG|NFIB|DR1|SOX12|AFF3|ZFAND5|H2AFZ|RFX3|FOXA2|TCF12|NR3C1|NFATC2|FOXP1|HMGN3|FOXK1|POU2F1|HR|FUBP1|PHF21A|KMT2A|PML|D…	http://amigo.geneontology.org/amigo/term/GO:0003677
negative regulation of transcription by RNA polymerase II	Gene Ontology	GO:0000122	139	853	2.92685e-42	1.36178e-39	ZFPM2|CDX2|HIPK3|GATA6|HIPK1|SCRT2|SEMA4D|FBLN5|RARB|RBPJ|THRB|SIX1|STRAP|IRF2BP2|FOXF1|CREBRF|HDGF|HMG20A|TSC22D3|IRF2BPL|PER3|SNAI2|GATA2|FGFR1|NFIB|WDTC1|DR1|PKIA|PPP2CA|RNF2|NFATC2|FOXP1|COPS2|KHDRBS1|CBX4|ZBTB5|EGR1|JUN|EHMT1|VSX2|TRAF3IP1|IGF2|FOXJ1|SIRT1|CDK6|MIER3|FNIP2|SFPQ|VEGFA|ATXN1L|ZEB1|ZEB2|UBE2I|MGA|MEF2C|PRDM1|PHF6|HLF|ATXN1|HDAC9|ZFHX4|SMAD7|TCERG1|JAZF1|ZFHX3|CBX5|MXD4|MXD3|CBX…	http://amigo.geneontology.org/amigo/term/GO:0000122
nucleotide binding	Gene Ontology	GO:0000166	195	1672	5.36614e-40	2.28866e-37	RAB4B|UBE2J1|FYN|STK10|PLK2|PRPF4B|HIPK3|HIPK1|AKT3|MAPK9|ABL2|PIK3CA|PIK3CB|MAP3K1|MPP5|NADK2|MAGI1|HDGF|HSPA9|PIP4K2B|MAPKAPK3|MYO1D|ULK2|WNK1|CAMK2A|UBE2R2|RAP1B|CSNK1G3|REV3L|ATP2B2|ATP2B4|FGFR1|MAPKAPK2|RHOT1|NME1|ADCY2|HCN1|TUBB4A|ADCY9|PPIP5K1|DAPK1|ACLY|MAK|CDK16|PAK3|EPHB2|EPHA4|ATP6V1A|RASD1|ATP2A3|DSTYK|NUAK1|UBE2D1|MYO18A|EIF5B|ARL4C|PANK1|CHD2|CHD5|CHD9|PIM1|NEK9|PRKG1|CDC42BPB|SMARC…	http://amigo.geneontology.org/amigo/term/GO:0000166
transferase activity	Gene Ontology	GO:0016740	195	1732	4.69744e-38	1.84935e-35	TGM2|UBE2J1|TRIM16|ARIH1|CDK16|STK10|PLK2|PRPF4B|ZDHHC17|CHST2|HIPK3|HIPK1|AKT3|NAA60|CERS6|CERS5|B3GNT2|PIK3CA|PIK3CB|MAP3K1|EPHB2|PFKM|NADK2|PIP4K2B|MKNK1|ULK2|GLT8D1|ADPGK|WNK1|CAMK2A|IRF2BPL|CSNK1G3|REV3L|SETD5|FGFR1|UBE4A|TNKS2|NME1|PARP16|PPIP5K1|DAPK1|ACLY|MAK|PAK7|RNF2|PRDM16|PAK3|ST3GAL3|EPHA4|MSL2|PIGA|TRIM33|NUAK1|KMT2A|UBE2D1|RC3H1|TRAF3|MAPKAPK3|MAPKAPK2|DPY19L3|PANK1|ABL2|ST3GAL5|EG…	http://amigo.geneontology.org/amigo/term/GO:0016740
synapse	Gene Ontology	GO:0045202	121	766	1.15714e-35	4.23018e-33	LIN7C|PPP3R1|PLCXD3|ZDHHC17|GPM6A|RAPGEF2|SEMA4B|NCAN|ESPN|ITSN1|EIF3B|CACNA1C|INPP4A|DLGAP1|SPN|CRKL|SLITRK1|PPP2R2A|CAMK2A|KCNAB2|ATP2B2|SNAP25|HCN1|SYT1|NRXN1|ARC|PPP2CA|CTBP2|CDK16|SLC17A6|ELAVL2|FUBP1|COLQ|CRTC1|MYO18A|SYT6|IQSEC1|GABRA1|USP46|TIAM1|PPP1R9A|PPP1R9B|EPHB2|PDLIM5|SNPH|GPHN|UBE2I|PAK7|ZNRF1|ZNRF2|SDC2|ATAD1|GPC2|SH3GL1|FBXL20|STX1A|EPHA4|OLFM1|GABRA4|KCNA2|NCOA2|MYRIP|CBLN4|RPS…	http://amigo.geneontology.org/amigo/term/GO:0045202
cell projection	Gene Ontology	GO:0042995	145	1088	2.99228e-35	1.02096e-32	SLC6A1|FKBP15|ESPN|PLK2|ZDHHC17|GPM6A|ARL2BP|ITSN1|CACNA1C|PFKM|MPP5|DCX|ARHGAP24|GRIN1|MAPRE1|EPHA4|NGEF|MTM1|LRRC6|CAMK2A|KCNAB2|FCHSD1|C9ORF72|SPN|ATP2B4|CEP350|GPR161|PTPN13|PTPN12|TUBB4A|NRXN1|ARC|PTEN|MAK|ELAVL4|EPHB2|PDXP|ARL4C|SH3GL1|CTNNB1|CDK5R1|CDC42BPB|TRAF3IP1|PPP1R9B|SPATA13|PDLIM5|UMOD|MYO9A|TSHZ3|TUBB3|RHOU|TRIM46|RHOA|TANC2|RHOF|GPHN|ZNRF2|CBL|WDFY3|RHOBTB2|RTN4RL1|NRBP1|AGFG1|MY…	http://amigo.geneontology.org/amigo/term/GO:0042995
cell junction	Gene Ontology	GO:0030054	129	883	6.35072e-35	2.03144e-32	STX1A|LIN7C|ESPN|CDK16|ZDHHC17|GPM6A|RAPGEF2|ITSN1|CACNA1C|PARD6B|MPP5|DLGAP1|MAGI1|ARHGAP24|SLITRK1|CAMK2A|LPP|LRP1|ATP2B2|SNAP25|SYT1|NRXN1|MAP3K1|FOXA2|PTPN12|CTBP2|SLC17A6|NFIA|DSTYK|SH3GL1|COLQ|MYO18A|SYT6|IQSEC1|GABRA1|TIAM1|CTNNB1|CDC42BPB|PPP1R9B|PDLIM5|MYO9A|INPP4A|RHOU|SNPH|GPHN|ZNRF1|ZNRF2|ATAD1|MYZAP|AGO2|EFNB2|ARHGEF5|EPHA4|EPHA2|OLFM1|CTNND2|GABRA4|KCNA2|NCOA2|KCNC2|CGN|CBLN4|RPS6KB…	http://amigo.geneontology.org/amigo/term/GO:0030054
regulation of transcription, DNA-templated	Gene Ontology	GO:0006355	143	1075	1.09412e-34	3.29393e-32	ISL2|CDX2|PPARGC1A|GATA6|CREBL2|SCRT2|THAP1|CREBZF|RARB|LHX5|LHX6|RBPJ|ELF2|RORB|RORA|SIX3|DVL1|FOXF1|ZFHX4|CREBRF|MYB|YAF2|ZMPSTE24|CASZ1|TSC22D1|TSC22D3|FLI1|CREB1|NR2C2|SNAI2|PATZ1|GATA4|GATA2|SOX12|MBTD1|MYCN|ATXN1|FOXA2|NR3C1|NFATC2|FOXP1|FOXK1|FUBP1|NEO1|KMT2A|ARID4B|RFX3|ARNTL|ADORA2A|EGR2|ASXL3|EGR1|JUN|MEIS2|PPARGC1B|NR5A2|VSX2|FOXJ1|FOXJ3|SFPQ|PAX6|PHF20|ARNT2|PRDM16|TAF5|ETV5|MEF2C|PIT…	http://amigo.geneontology.org/amigo/term/GO:0006355
Golgi apparatus	Gene Ontology	GO:0005794	157	1309	2.30582e-33	6.55621e-31	ZDHHC17|AP1M2|FAM3C|SPIRE1|IL17RD|NAA60|SLC30A7|SLC30A1|SLC39A13|B3GNT2|NDST1|INPP4B|MPP5|GOLGA1|GOLGA7|SLC26A11|MAPRE1|JAKMIP3|JAKMIP2|LIPG|USP6NL|MAN1A2|OSBPL11|PLD2|SYT1|TRAPPC3|ARCN1|GRB2|YIPF5|PKD1|MMGT1|QSOX1|DOCK4|MYO18A|IMPAD1|RAB30|PSENEN|SEC16B|ATP7A|ST3GAL6|ST3GAL5|APOO|PLA2G12A|SLC35A4|NPC1|PRKG1|GCC2|TNKS2|IGF2|STAG1|SPRR3|RHOU|DENND5A|MMD2|GALNT7|PEX5|GNAQ|CAMSAP2|GLYCTK|AP4E1|ST8SI…	http://amigo.geneontology.org/amigo/term/GO:0005794
glutamatergic synapse	Gene Ontology	GO:0098978	93	506	5.76942e-32	1.5541e-29	STX1A|LIN7C|ADD2|PPP3R1|FYN|GPM6A|CANX|CACNA2D1|ITSN1|CACNA1C|DLGAP1|NGEF|SLITRK1|PPP2R2A|CAMK2A|FXR2|ATP2B2|ATP2B4|SNAP25|SYT1|SYT6|ARC|KPNA1|CTBP2|PAK3|ELAVL4|CRTC1|NRXN1|NPTX1|IQSEC1|ADORA2A|USP46|TIAM1|PPP1R9A|EPHB2|MAL2|EIF4E|RHOA|EGLN1|ATAD1|NPTXR|FBXL20|MYH10|EPHA7|EPHA4|STXBP1|OLFM1|ABL2|SH3GL1|NCAM1|NCOA2|ARF4|ERC2|RIMS2|CADM1|SRC|MECP2|PRKAR1A|SEMA3F|GRIK2|RHEB|NPTX2|CDH11|CHMP4B|NCS1|E…	http://amigo.geneontology.org/amigo/term/GO:0098978
kinase activity	Gene Ontology	GO:0016301	100	609	8.69664e-31	2.22547e-28	CDK16|STK10|PLK2|PRPF4B|HIPK3|HIPK1|AKT3|PIK3CA|PIK3CB|MAP3K1|CDK5R1|NADK2|PIP4K2B|EPHA4|ULK2|WNK1|CAMK2A|CSNK1G3|CSNK1G1|FGFR1|NME1|PPIP5K1|DAPK1|MAK|PAK7|PAK3|EPHB2|DSTYK|NUAK1|MAPKAPK3|MAPKAPK2|PANK1|NEK9|PRKG1|CDC42BPB|ITPK1|PIKFYVE|SBK1|TGFBR1|RPS6KA3|TBK1|RPS6KA6|GLYCTK|PI4KB|EPHA7|EPHA5|MKNK1|EPHA2|OXSR1|ABL2|FLT1|SIK1|SIK3|RPS6KB1|CASK|MAPK1|MAPK6|MAPK7|MAPK8|MAPK9|SRC|ACVR2B|COL4A3BP|SEP…	http://amigo.geneontology.org/amigo/term/GO:0016301
DNA-binding transcription factor activity	Gene Ontology	GO:0003700	110	738	1.56983e-30	3.8259e-28	JUN|CDX2|GATA6|CREBL2|SCRT2|CREBZF|RARB|LHX6|KLF6|RBPJ|THRB|RORB|RORA|KLF4|FOXF1|KDM2A|MYB|NR5A2|TSC22D1|TSC22D3|SP4|CREB1|NR2C2|SNAI2|GATA4|GATA2|RFX7|RFX3|FOXA2|TCF12|NFATC2|FOXP1|FOXK1|GLIS2|NR3C1|ARNTL|MYCN|EGR2|EGR1|AFF3|AFF1|CSRNP3|ZIC3|FOXJ1|FOXJ3|PAX6|ARNT2|MGA|ETV5|ZC3H4|ZC3H6|MEF2C|PITX2|PRDM1|HLF|SMAD7|TCERG1|SIX1|MEOX1|IKZF2|HEYL|MECOM|TEC|MYT1L|SRF|THAP1|MECP2|CREBRF|MLXIP|TRPS1|STAT…	http://amigo.geneontology.org/amigo/term/GO:0003700
identical protein binding	Gene Ontology	GO:0042802	180	1767	3.78397e-30	8.8029e-28	STX1A|TGM2|CRLF3|CRKL|STK10|SLC6A1|SLK|APLP2|SEMA4D|CREBZF|HNF1B|PPP2CA|SERPINC1|THRB|CDYL|MARCKS|BNIP3L|MAPRE1|HMG20A|MAPRE3|EPHA4|SHC1|SPAG9|CREB5|SP4|CAMK2A|CREB1|FXR2|HMGCR|ACOT7|FGFR1|KCTD10|NME1|KCTD15|HCN1|SYT1|ROBO2|CSF1|SYT6|PTEN|GRB2|DAPK1|SIRT1|CTBP2|LEPROTL1|PKD1|PAK3|NR3C1|EPHB2|FOXP1|KHDRBS1|ESRRG|KHDRBS3|TRAF3|SCHIP1|MATR3|BCL2|ETS1|ADORA2A|APOBEC2|NBL1|HSPB1|JUN|KMT2A|TFRC|PRKG1|G…	http://amigo.geneontology.org/amigo/term/GO:0042802
cytoskeleton	Gene Ontology	GO:0005856	149	1289	4.10951e-30	9.14455e-28	ADD2|TMOD3|TMOD2|PLK2|PPP4R2|ARL2BP|USP20|ESPN|CCDC96|MAP3K1|MARCKS|SPN|EVI5|MAPRE1|MAPRE3|MAPRE2|HSPB1|ARHGEF18|EPB41L2|PTPN4|KCNAB2|MTUS2|MDM1|CEP350|SNAP25|PTPN13|TUBB4A|PPP2CB|PTPN14|PPP2CA|MAK|ELAVL4|RASSF5|MYO18A|PDXP|YPEL5|PEAK1|CETN2|CTNNB1|CDC42BPB|PPP1R9A|TRAF3IP1|PPP1R9B|FIGN|TUBB3|RND3|CCDC6|DYNC1LI2|TRIM46|PPP1R18|RHOA|RHOF|GPHN|VASH2|CEP170|CAMSAP2|CAMSAP1|CDC14A|SGIP1|MYZAP|ATXN7|G…	http://amigo.geneontology.org/amigo/term/GO:0005856
phosphorylation	Gene Ontology	GO:0016310	95	583	4.54978e-29	9.70241e-27	CDK16|STK10|PLK2|PRPF4B|HIPK3|HIPK1|AKT3|PIK3CA|PIK3CB|MAP3K1|PIP4K2B|EPHA4|ULK2|WNK1|CAMK2A|CSNK1G3|CSNK1G1|FGFR1|NME1|DAPK1|MAK|PAK7|PAK3|EPHB2|DSTYK|NUAK1|MAPKAPK3|MAPKAPK2|PANK1|ABL2|NEK9|PRKG1|CDC42BPB|ITPK1|PIKFYVE|SBK1|TGFBR1|RPS6KA3|TBK1|RPS6KA6|PI4KB|EPHA7|EPHA5|MKNK1|EPHA2|OXSR1|LIMD1|FLT1|SIK1|SIK3|RPS6KB1|CASK|MAPK1|MAPK6|MAPK7|MAPK8|MAPK9|SRC|ACVR2B|SEPHS1|SRM|TAOK1|SRPK2|PKD1|CDK6|P…	http://amigo.geneontology.org/amigo/term/GO:0016310
ATP binding	Gene Ontology	GO:0005524	153	1384	5.12218e-29	1.04861e-26	UBE2J1|CDK16|STK10|PLK2|PRPF4B|HIPK3|HIPK1|AKT3|PIK3CA|PIK3CB|MAP3K1|MPP5|MAGI1|NADK2|HSPA9|PIP4K2B|MYO1D|ULK2|WNK1|CAMK2A|UBE2R2|CSNK1G3|CSNK1G1|ATP2B2|ATP2B4|FGFR1|NME1|ADCY2|ADCY9|PPIP5K1|DAPK1|ACLY|MAK|PAK7|PAK3|EPHB2|EPHA4|ATP6V1A|ATP2A2|ATP2A3|DSTYK|NUAK1|UBE2D1|MYO18A|ATP7A|MAPKAPK2|PANK1|CHD2|CHD5|CHD9|PIM1|NEK9|PRKG1|CDC42BPB|SMARCAD1|ITPK1|MYO9A|PIKFYVE|FIGN|UBE2E2|UBA6|RIMKLB|DYNC1LI2|…	http://amigo.geneontology.org/amigo/term/GO:0005524
RNA polymerase II cis-regulatory region sequence-specific DNA binding	Gene Ontology	GO:0000978	101	669	1.72177e-28	3.38925e-26	CDX2|RARB|GLI3|RBPJ|THRB|RORB|RORA|SIX3|KLF4|FOXF1|MYB|NR5A2|TSC22D1|FLI1|CREB1|NR2C2|GATA6|PATZ1|GATA4|GATA2|RFX7|H2AFZ|RFX3|ELK3|FOXA2|TCF12|NFATC2|FOXP1|GLIS2|FUBP1|ARNTL|MYCN|CHD2|EGR2|JUN|MEIS2|ZBTB39|ZIC3|ZBTB34|FOXJ1|SIRT1|FOXJ3|SFPQ|PAX6|PKNOX1|ARNT2|PRDM15|MEF2C|PITX2|PRDM1|NSD1|HLF|ZFHX4|SMAD7|ZFHX3|SIX1|MEOX1|NCOA2|HEYL|MECOM|TEC|HNRNPU|MYT1L|SRF|NDN|SALL1|TARDBP|HDGF|STAT5A|THAP1|NKX3…	http://amigo.geneontology.org/amigo/term/GO:0000978
protein kinase activity	Gene Ontology	GO:0004672	87	508	4.81818e-28	9.13313e-26	CDK16|STK10|PLK2|PRPF4B|HIPK3|HIPK1|AKT3|MAP3K1|SPN|EPHA4|WNK1|CAMK2A|CSNK1G3|CSNK1G1|FGFR1|MAK|PAK7|PAK3|ULK2|DSTYK|NUAK1|MAPKAPK3|MAPKAPK2|PIM1|NEK9|PRKG1|CDC42BPB|PPP1R9B|EPHB2|MMD2|SBK1|TGFBR1|RPS6KA3|TBK1|RPS6KA6|NRBP1|EPHA7|EPHA5|MKNK1|EPHA2|OXSR1|ABL2|FLT1|SIK1|SIK3|RPS6KB1|CASK|MAPK1|MAPK6|MAPK7|MAPK8|MAPK9|SRC|ACVR2B|SRM|TAOK1|SRPK2|PKD1|CDK6|PRKACB|MMD|PRKD1|MAP4K3|MAP4K4|ACVR2A|LIMK2|T…	http://amigo.geneontology.org/amigo/term/GO:0004672
neuron projection	Gene Ontology	GO:0043005	88	539	4.72137e-27	8.62998e-25	PTGS2|SLC6A1|TMOD2|PCSK2|GPM6A|RAPGEF2|ITSN1|RELN|DCX|SYNJ1|EPHA4|RGS17|CAMK2A|KCNAB2|C9ORF72|ACOT7|ATP2B4|SNAP25|PTPN13|SYT1|PTEN|FBXW11|CNTN4|ATP7A|GABRA1|CDK5R2|PPP1R9A|PPP1R9B|EPHB2|SNPH|KIF3A|PPP2CA|MYH10|EPHA7|EPHA5|MYO1D|EPHA2|CTNND2|GABRA4|KCNA2|NCAM1|NCOA2|RPS6KB1|CASR|SLC6A12|SLC6A11|MAPK9|RIMS2|CADM1|SRC|SPN|KCNB1|RAP1GAP2|CTNNB1|KIF1A|KIF1B|KIF1C|SLC17A6|STX1A|NMB|LPAR1|NPTX1|KCNC2|CP…	http://amigo.geneontology.org/amigo/term/GO:0043005
protein phosphorylation	Gene Ontology	GO:0006468	87	556	1.26454e-25	2.23169e-23	CDK16|STK10|PLK2|PRPF4B|HIPK3|HIPK1|AKT3|MAP3K1|EPHA4|WNK1|CAMK2A|CREB1|CSNK1G3|CSNK1G1|FGFR1|MAK|PAK3|ULK2|COPS8|DSTYK|NUAK1|MAPKAPK3|MAPKAPK2|PIM1|NEK9|PRKG1|CDC42BPB|EPHB2|SBK1|TGFBR1|TGFB2|TBK1|GLYCTK|NRBP1|EPHA7|EPHA5|MKNK1|EPHA2|OXSR1|ABL2|FLT1|FNIP2|SIK1|SIK3|RPS6KB1|CASK|MAPK1|MAPK6|MAPK7|MAPK8|MAPK9|SRC|ACVR2B|SRM|PRKAR1A|TAOK1|SRPK2|PKD1|CDK6|PRKACB|PRKD1|MAP4K3|MAP4K4|ACVR2A|LIMK2|TRIO…	http://amigo.geneontology.org/amigo/term/GO:0006468
nervous system development	Gene Ontology	GO:0007399	76	427	1.49579e-25	2.55181e-23	EFNB2|ULK2|SMARCC1|RAPGEF2|HDAC9|EPHA5|EPHA4|CTNNB1|OLFM1|CNTN1|GPM6A|CNTN4|FMR1|SEMA4B|SOX1|SEMA4D|NES|SEMA6A|NCOA2|SIM2|CHD5|FEZF1|LHX6|TFAP2A|NBL1|METRN|PKD1|EPHA7|GLIS2|NEO1|ZIC3|DCX|MYT1L|MBNL1|PPP1R9B|SETX|MEF2C|SLIT2|EPHB2|TGFBR1|NGEF|SPN|SLITRK1|MECP2|CHRDL1|IRF2BPL|DLL1|FGF14|AMBRA1|SMARCD1|SIGMAR1|RBFOX3|ZEB1|NRP1|NME1|GAS7|TMEM41B|RBFOX2|SEMA5A|ABI2|SDC2|ROBO2|SRRM4|SEMA6D|PLXNA4|MBD5|…	http://amigo.geneontology.org/amigo/term/GO:0007399
integral component of membrane	Gene Ontology	GO:0016021	359	5373	2.31436e-25	3.82094e-23	ZDHHC17|SLC16A7|CPD|JPH3|JPH1|MFAP3|LIFR|GPM6B|SEMA4B|SEMA4D|TMEM56|SCN4B|SLITRK1|SLC45A4|TPCN1|PARP16|TEX2|GPM6A|CDS2|IL7R|GPR12|ATP2A2|ATP2A3|ANO5|QSOX1|IMPAD1|SFXN1|SPTSSA|APOO|SLC39A9|NFASC|SNPH|INSIG2|CHST2|BNIP3|PLXNC1|GPA33|SCN5A|GOSR2|VAPB|MBOAT2|SLC4A1|MPP5|GPRC5A|CDIPT|SLC22A23|SLC30A10|RNF150|TPRA1|ILDR2|SLC25A42|LDLR|CNEP1R1|SLC27A1|GPR156|SLC17A6|GPR158|TMEFF2|GREB1L|KCNC2|HS2ST1|IGS…	http://amigo.geneontology.org/amigo/term/GO:0016021
cell differentiation	Gene Ontology	GO:0030154	119	1004	5.46689e-25	8.74361e-23	ZFPM2|CDK16|CDX2|RAPGEF2|SEMA4B|SEMA4D|RARB|LHX6|THRB|KLF4|DCX|ARHGAP24|KDM2A|NGEF|DIAPH2|FOXN2|PRRC2B|FLI1|CREB1|NR2C2|TMEM100|GATA2|NME1|SYT1|ROBO2|RFX3|FOXA2|TCF12|CTBP2|PKD1|CREBL2|FOXK1|GLIS2|YTHDF2|PEG10|CHD5|SOX12|USP42|GRB2|ZIC3|PPP1R9B|TXNRD3|SIRT1|METRN|PAX6|VEGFA|RHOA|ZEB1|PRDM16|NAA15|ETV5|SEMA5A|SDC2|MEF2C|HLF|ALKBH5|BTBD1|GAS7|AGO2|EFNB2|TLE3|SMAD7|EPHA2|FLT1|HEYL|SIK1|MECOM|HNRNPU|…	http://amigo.geneontology.org/amigo/term/GO:0030154
negative regulation of transcription, DNA-templated	Gene Ontology	GO:0045892	85	546	6.28522e-25	9.74781e-23	PRDM16|FOXP1|FOXK1|SRC|HDAC9|THRB|FOXG1|ARNTL|BAHD1|ZC3H4|NCOA2|RCOR3|ING4|FBXW11|PPARGC1B|ELF2|KLF10|CBX5|MXD4|MXD3|SOX5|CREBZF|PPM1F|HEYL|CBX4|RASD1|SIRT1|CEBPD|RFX3|HR|JUN|RORB|CRY2|SIX3|GLI3|SIX1|KLF4|CDK5R1|NACC2|LIMD1|MYB|CNOT7|UBE2I|NR3C1|COPS2|SHC1|TRAF6|SIM2|TSHZ3|MECP2|PDCD4|ZFPM2|YWHAB|SFPQ|TFAP2A|SALL1|CTBP2|GATA6|PATZ1|PML|GFI1|ZEB1|BTAF1|TRIM66|TBL1XR1|NFIC|CTNNB1|TRPS1|RBFOX2|HMBOX…	http://amigo.geneontology.org/amigo/term/GO:0045892
positive regulation of transcription, DNA-templated	Gene Ontology	GO:0045893	90	626	3.59304e-24	5.40858e-22	SMARCC1|CRLF3|TRIM16|ZFPM2|CDX2|AFF1|CREBL2|LHX5|RBPJ|RORB|RORA|KLF4|FOXF1|KDM2A|MYB|YAF2|ZIC3|SHC1|CREB5|FLI1|CREB1|GATA6|PATZ1|GATA4|RFX3|FOXA2|TCF12|NFATC2|FOXP1|FOXK1|GLIS2|KMT2A|ARNTL|MYCN|EGR2|EGR1|JUN|PPARGC1A|PPARGC1B|NR5A2|FOXJ1|PAX6|PKNOX1|ARNT2|PRDM16|NAA15|ETV5|MEF2C|NSD1|ZFHX4|ZFHX3|SIX1|FBXW11|ATXN7L3|MECOM|TEC|MAPK1|PML|MAPK9|SRC|TGFBR1|SRF|MECP2|SALL1|TBL1XR1|MAPRE3|CTNNB1|NFYB|NF…	http://amigo.geneontology.org/amigo/term/GO:0045893
DNA-binding transcription activator activity, RNA polymerase II-specific	Gene Ontology	GO:0001228	79	490	4.29343e-24	6.27822e-22	NR3C1|NR5A2|NFATC2|EGR1|BCL11B|MYBL1|GLIS2|SMAD7|KLF10|MEIS2|NFYB|NFYA|ERG|MEOX1|FOXO4|SOX2|SOX1|ETS1|ARNTL|MYCN|HEYL|TFAP2A|CSRNP3|CEBPD|EGR2|TFAP2C|TEC|JUN|RORB|SIX3|KLF6|KLF4|ZIC3|FOXA2|SOX12|MYT1L|MYB|MLXIP|FOXF1|FOXJ1|ESRRG|FOXJ3|SRF|NDN|TSC22D1|ETV5|CREB5|FLI1|MGA|CREB1|NR2C2|CREBRF|PAX6|ATF5|SMARCD1|PATZ1|GATA4|HOXA4|GATA2|SIX1|ARNT2|ZEB2|NFIC|NFIB|NFIA|ATF6|E2F3|FOXN2|MEF2C|MECOM|STAT5A|P…	http://amigo.geneontology.org/amigo/term/GO:0001228
sequence-specific DNA binding	Gene Ontology	GO:0043565	93	672	6.88345e-24	9.78598e-22	ISL2|CDX2|MEIS2|GATA6|RARB|LHX5|LHX6|RBPJ|THRB|RORB|RORA|SIX3|KLF4|FOXF1|PTBP1|NR5A2|SP4|CREB1|NR2C2|SNAI2|GATA4|GATA2|RFX3|FOXA2|PLAGL2|NFATC2|FOXP1|FOXK1|ESRRG|ARNTL|GTF2E1|EGR2|EGR1|JUN|PPARGC1A|CSRNP3|ZIC3|VSX2|FOXJ1|FOXJ3|PAX6|ZEB1|PKNOX1|ZEB2|PRDM16|ETV5|MEF2C|PITX2|PRDM1|PHF6|HLF|ZFHX4|ZFHX3|SIX1|MEOX1|HEYL|TEC|HNRNPU|HNRNPD|SRF|TRPS1|STAT5A|HOXA4|NKX3-2|CXXC5|GABPA|FOXG1|BCL11B|NFYB|NFYA|…	http://amigo.geneontology.org/amigo/term/GO:0043565
regulation of transcription by RNA polymerase II	Gene Ontology	GO:0006357	91	652	1.26154e-23	1.74502e-21	ZFPM2|CDX2|MAMSTR|CCNT2|CREBZF|RBPJ|THRB|IRF2BP2|KLF4|KDM2A|GLO1|FLI1|IRF2BPL|NR2C2|SMARCD1|PATZ1|GATA4|ATP2B4|BRD3|RFX7|RFX3|FOXA2|HMGN3|FOXK1|HR|MED20|MED22|ARID4B|GTF2E1|SOX12|JUN|ZBTB8B|ZBTB39|ZIC3|ZBTB34|TSHZ3|PAX6|VEGFA|RHOA|PKNOX1|ETV5|MED13L|PRDM1|PHF6|HLF|ATXN7L3|HEYL|ZBTB10|CASK|GLIS2|MYT1L|VGLL3|VGLL1|CTDSP1|FUBP1|MECP2|SALL4|MLXIP|SALL1|TBL1XR1|STAT5A|GABPA|TADA1|HMGB3|CTNNB1|SOX2|ERG…	http://amigo.geneontology.org/amigo/term/GO:0006357
multicellular organism development	Gene Ontology	GO:0007275	122	1092	1.36346e-23	1.83637e-21	ZFR|ISL2|FAM3C|RAPGEF2|SEMA4B|SEMA4D|LHX6|RORB|RORA|SIX3|EPHA7|RELN|DCX|ARHGAP24|MBNL3|CDX2|NGEF|CASZ1|DIAPH2|CDH20|SNAI2|TMEM100|FGFR1|GPR161|KCTD15|ROBO2|H2AFZ|RFX3|FAT3|FOXA2|TCF12|PAK3|GREM2|SOX5|FOXK1|GLIS2|SPRY4|MEIS2|MEOX1|ZIC3|VSX2|PPP1R9B|TXNRD3|EPHB2|SIRT1|METRN|TSHZ3|PAX6|VEGFA|UBE2I|PRDM15|SEMA5A|MEF2C|MECOM|WDFY3|PRDM1|NSD1|HLF|GAS7|AGO2|EFNB2|TLE3|EPHA5|EPHA4|EPHA2|SIX1|OLFM1|CTNND2…	http://amigo.geneontology.org/amigo/term/GO:0007275
protein serine/threonine kinase activity	Gene Ontology	GO:0004674	71	413	3.50269e-23	4.59661e-21	ULK2|MAP4K3|PAK7|MAP4K4|LIMK2|NUAK1|STK10|PLK2|PRPF4B|ACVR2B|HIPK3|LATS2|HIPK1|RIPK2|RIPK4|OXSR1|MAP2K4|MAPKAPK3|MAPKAPK2|MINK1|SIK1|SIK3|CDK12|PIK3CA|MAP3K1|RPS6KB1|CDK17|CASK|NEK9|DSTYK|MAPK1|MAPK6|MAPK7|CDC42BPB|PRKG1|MAPK8|MAPK9|DAPK1|ICK|ACVR2A|TRIO|MKNK1|PIM1|PRKCA|WNK1|PRKCE|CAMK2A|PDIK1L|CSNK1G3|AAK1|CSNK1G1|SLK|TTBK2|SBK1|TGFBR1|TAOK1|SRPK2|RPS6KA3|TBK1|RPS6KA6|CDK13|PKD1|AKT3|CDK6|PRKAC…	http://amigo.geneontology.org/amigo/term/GO:0004674
transcription factor binding	Gene Ontology	GO:0008134	68	380	4.18193e-23	5.35078e-21	NFATC2|FOXP1|HDAC9|ARNTL|SIRT1|MEIS2|CTNNB1|SOX2|NFYA|PPARGC1B|FOXO4|PITX2|YWHAZ|MEF2C|PURB|TFAP2A|RBPJ|EGR1|JUN|RORB|RORA|HMGB3|KLF4|MED19|DOT1L|CNOT7|MAPK1|FEM1A|NCOA2|NR3C1|DNMT3A|SRF|ZFPM2|PIM1|TXLNG|MECP2|OGT|EPN1|CREB1|PER3|SALL4|PAX6|INSIG2|ZFP36L2|MAPK9|GATA6|SMAD7|GATA4|GATA2|RASA1|UBE2I|NFIA|UBXN7|E2F3|RBFOX2|TAF12|HNRNPD|APBB2|MBD5|PPARGC1A|FOXA2|HNRNPF|CXXC5|TCF12|ATF5|HLF|BCL2|PAK3	http://amigo.geneontology.org/amigo/term/GO:0008134
sequence-specific double-stranded DNA binding	Gene Ontology	GO:1990837	78	511	1.67214e-22	2.08732e-20	NR3C1|NR5A2|NFATC2|FOXK1|ELF2|GLIS2|THRB|FOXG1|SCRT2|KLF10|RORB|SNAI2|ERG|MEOX1|FOXO4|PITX2|CPSF4|ETS1|ARNTL|KLF12|RARB|LHX5|LHX6|CEBPD|EGR2|TFAP2C|EGR1|JUN|HNRNPU|SIX3|GLI3|SIX1|KLF4|ZIC3|VSX2|TFAP2A|HNRNPD|ISL2|NKX3-2|ESRRG|CDX2|SRF|FOXA2|FOXN2|CREB5|FLI1|OSR1|CREB1|NR2C2|KLF6|PAX6|GATA6|ETV5|GATA4|BCL11B|GATA2|PKNOX1|ARNT2|NFIC|NFIB|ATF6|E2F3|GFI1|FOXJ3|HMBOX1|SOX12|RFX7|RFX3|MEF2C|MEIS2|HOXA4…	http://amigo.geneontology.org/amigo/term/GO:1990837
dendrite	Gene Ontology	GO:0030425	77	521	1.76205e-21	2.14719e-19	ELAVL4|EPHA4|FUS|KCNC2|NFASC|PCSK2|CPEB4|EPHA5|PLK2|NCS1|CPEB3|ADCY9|CRTC1|KCND2|CASK|FMR1|SORBS2|KCNA2|NCOA2|ADORA2A|ATP2B2|PUM2|CACNA1C|FYN|BNIP3|EPHA7|DVL1|CDK5R1|RELN|DCX|KIF1A|SLC8A1|THY1|PPP1R9B|TXN2|CADM1|EPHB2|GNAQ|SPN|LRP4|SLC38A2|PRKCA|CAMK2A|TUBB3|NEGR1|PPP1R9A|MAP2|NUMA1|KIF1B|C9ORF72|KCNB1|P2RY1|SHANK3|AMFR|FSCN1|GPHN|UBE2I|BACE1|ERO1L|LRP1|DICER1|ADCY2|CNN3|KIF1C|ABI2|HSPB1|GRIK2|FX…	http://amigo.geneontology.org/amigo/term/GO:0030425
DNA-binding transcription factor activity, RNA polymerase II-specific	Gene Ontology	GO:0000981	64	364	1.80646e-21	2.15011e-19	NFATC2|SNAI2|FOXK1|GLIS2|NPAS3|ISL2|SOX2|ERG|FOXO4|PITX2|SOX1|ETS1|SOX5|ARNTL|KLF12|HEYL|KLF10|LHX5|LHX6|KLF6|EGR2|TFAP2C|EGR1|JUN|SIX1|SIX3|HNF1B|GLI3|KLF4|ZIC3|PCBP1|MYB|ELF2|FOXF1|MLXIP|SRF|SIM2|SP4|FLI1|CREB1|SALL4|PAX6|SALL1|GATA6|ETV5|GATA4|GATA2|PKNOX1|ARNT2|NFIC|NFIB|NFIA|E2F3|MEF2C|TFAP2A|MYBL1|FOXA2|FOXP1|HLF|GABPA|NFIX|DACH1|SOX12|POU2F1	http://amigo.geneontology.org/amigo/term/GO:0000981
intracellular signal transduction	Gene Ontology	GO:0035556	68	412	2.12584e-21	2.47274e-19	ASB11|MAP4K3|MAP4K4|MYO9A|DAPK1|NUAK1|CAB39|RASSF5|MCF2L|LATS2|AKT3|AKAP13|OXSR1|MAPKAPK3|MAPKAPK2|SHC1|DGKZ|MAPK9|SIK1|TFRC|SIK3|ITSN1|ARHGEF5|RPS6KB1|PLCH2|TIAM1|DVL1|MAPK6|MAPK7|DCX|MAPK8|DGKA|SPATA13|DGKD|CISH|ICK|SRC|ARHGEF12|MKNK1|CDC42BPB|HSPB1|PIKFYVE|PRKCA|WNK1|PRKCE|PLCL1|ARFGEF2|PLCD1|SMAD7|DEPDC1B|RASA2|SRPK2|SOCS5|RPS6KA3|RPS6KA6|ADCY2|DUSP1|PKD1|VAV2|ADCY9|MAPK1|GNA13|MYZAP|PDPK1|MA…	http://amigo.geneontology.org/amigo/term/GO:0035556
nucleic acid binding	Gene Ontology	GO:0003676	101	851	2.2209e-21	2.5259e-19	ZCCHC14|ZFPM2|ZFR|REXO1|REXO2|TNRC6B|SCRT2|GLI3|EIF3B|PTBP1|NABP2|HIC2|CASZ1|SP4|FXR2|REV3L|GPATCH8|SNAI2|SYNCRIP|ZCCHC4|ELAVL4|ENOX2|ELAVL2|GLIS2|NOVA1|FUBP1|KHDRBS1|CELF1|MATR3|PEG10|SRSF6|SRSF1|ZBTB5|EGR2|EGR1|PPARGC1A|PPARGC1B|PCBP4|PCBP2|ZIC3|RBM33|PCBP1|TSHZ3|RPP25|ZCCHC24|SFPQ|ZEB1|PHF20|ZEB2|PRDM16|PRDM15|RBFOX3|RBFOX2|DHX40|RBM26|PRDM1|RBM20|IL17RD|AGO2|ZFHX4|JAZF1|ZFHX3|IKZF2|TBK1|MECOM…	http://amigo.geneontology.org/amigo/term/GO:0003676
protein kinase binding	Gene Ontology	GO:0019901	77	530	4.3765e-21	4.86933e-19	NR3C1|ERRFI1|MAP3K1|ADD2|HSPB1|BAG5|NCS1|MAP2|MSN|CACUL1|RAPGEF2|TAOK1|FMR1|CAMK2N1|CCNT2|RHOA|GATA4|YWHAZ|SIK1|MAPK1|CDK12|CDK13|TEC|CRY2|NEK9|PPME1|TFRC|MAPK6|BICD1|DCX|CASR|PPP1R9A|CDK5R1|THY1|MAPRE1|PPP1R12A|DUSP3|MAPRE2|DVL1|SRC|TRAF2|TRAF3|SHC1|TRAF6|RAB11FIP2|CTNNB1|CDC25A|WNK1|PRKCE|PAX6|FGFR1OP|CTBP2|GATA6|BCL2L11|IQSEC1|RHEB|RHOF|ATP2B4|STXBP1|RPS6KA3|RHOBTB2|NME1|PPP2CA|GRB2|CBL|DNAJC3…	http://amigo.geneontology.org/amigo/term/GO:0019901
neuronal cell body	Gene Ontology	GO:0043025	83	612	6.0567e-21	6.59536e-19	MYH10|ELAVL4|TGFB2|FBXW11|ERMN|FUS|KCNC2|NUMA1|PCSK2|EPHA5|MYO1D|CPEB1|SLC6A1|CRTC1|OLFM1|GPM6A|RAPGEF2|FMR1|SLC38A2|SORBS2|ATP7A|NCAM1|CANX|P2RX6|NCOA2|ADORA2A|ATP2B2|ITSN1|PUM2|CACNA1C|PPARGC1A|CASK|SNX18|GRIN3A|TIAM1|DVL1|GRIK2|TUBB4A|DCX|CASR|SLC8A1|CDK5R1|PPP1R9B|ERC2|TXN2|RELN|EPHB2|KCND2|SPN|SNAP25|PRKCA|SDC2|KIF1A|CAMK2A|TUBB3|NEGR1|PPP1R9A|MAP2|SNPH|KCNB1|RHEB|AMFR|NRP1|KIF3A|GPHN|NEO1|B…	http://amigo.geneontology.org/amigo/term/GO:0043025
transcription regulatory region sequence-specific DNA binding	Gene Ontology	GO:0000976	57	299	1.03289e-20	1.10131e-18	NFATC2|FOXP1|FOXK1|GLIS2|ZFHX4|SMAD7|ZFHX3|NFYB|NFYA|PITX2|ARID4B|CBX4|IKZF2|ARNTL|KLF12|KLF10|FEZF1|CEBPD|EGR2|SOX12|EGR1|JUN|SIX1|CRY2|SIX3|HNF1B|KLF6|SOX2|KLF4|FOXF1|KDM2A|SOX5|NR5A2|FOXJ1|KMT2A|SP4|CREB1|PER3|SALL4|SFPQ|PAX6|SALL1|GATA6|GATA4|GFI1|ETV5|TBL1XR1|RFX3|MEF2C|TFAP2A|BASP1|FOXA2|TCF12|ATF5|GABPA|ATF6|POU2F1	http://amigo.geneontology.org/amigo/term/GO:0000976
postsynaptic density	Gene Ontology	GO:0014069	59	331	3.7934e-20	3.96216e-18	STX1A|ADD2|PDLIM5|CPEB4|CHMP4B|EPHA4|CPEB1|NCOA2|MAP2|KCND2|CTNND2|EPS8|FMR1|SORBS2|MAPKAPK2|P2RX6|YWHAZ|ADORA2A|CACNA1C|FYN|BNIP3|TIAM1|DLGAP1|PCBP2|SPN|SLC8A1|CDK5R1|PPP1R9B|SLC6A9|CADM1|SRC|NR3C1|DGKZ|INPP4A|CAMK2A|KCNAB2|PPP1R9A|FXR2|CASK|P2RY1|SHANK3|DVL1|CTNNA2|GPHN|CRTC1|EGLN1|LRP4|CNN3|PPP2CA|GRIK2|SNX27|MAPK1|KPNA1|PDPK1|CAMK2N1|RHEB|SIGMAR1|ERC2|PAK3	http://amigo.geneontology.org/amigo/term/GO:0014069
chromatin binding	Gene Ontology	GO:0003682	75	528	4.57834e-20	4.68639e-18	NR3C1|NFATC2|SNAI2|HMGN3|HMGB3|PHF21A|BAHD1|HNRNPU|POLG|FMR1|ERG|MEOX1|WDR82|SOX2|CBX5|CCNT2|CBX2|NCOA2|MEF2C|CBX4|CHD5|EGR2|GATA2|ASXL3|SMARCC1|JUN|PPARGC1A|PKNOX1|CTNNB1|GLI3|CDYL|NR5A2|SUZ12|SMARCAD1|HNRNPD|ASF1A|KMT2A|DNMT3A|SRF|TSHZ3|MECP2|FLI1|MLLT10|ATF5|SFPQ|PAX6|SALL1|CTBP2|SMARCD1|GATA6|PATZ1|GATA4|ZEB1|ATAD2B|TRIM66|BRD3|EZH1|NFIA|PSIP1|BAP1|MTF2|MBD5|TFAP2A|PITX2|FOXA2|MBTD1|FOXP1|SIX…	http://amigo.geneontology.org/amigo/term/GO:0003682
endoplasmic reticulum	Gene Ontology	GO:0005783	138	1490	8.94429e-20	8.97586e-18	PTGS2|MMGT1|UBQLN1|UBE2J1|ASB11|LYPLA1|MLEC|DOLPP1|JPH3|JPH1|VKORC1L1|SLC30A1|CANX|CERS6|SLC39A13|CERS5|FNDC5|THY1|SLC26A11|ZMPSTE24|HMGCR|TMEM100|OSBPL6|MAN1A2|SYNCRIP|ORMDL3|PARP16|TRAPPC3|NRXN1|TEX2|PIP4K2B|YIPF5|CH25H|ATP2A2|ATP2A3|ANO5|QSOX1|SERINC1|ARCN1|BCL2|TMEM110|PSENEN|SEC16B|ATP7A|ATP2B2|CHD5|APOO|PLA2G12A|CYP26B1|NPC1|UBXN4|FNDC3B|SAMD8|TXNRD3|COL4A3|ACO1|BNIP3|RHEB|G6PC|DNAJC3|GOSR2…	http://amigo.geneontology.org/amigo/term/GO:0005783
cell migration	Gene Ontology	GO:0016477	52	264	1.49111e-19	1.4676e-17	TGFB2|SPN|TSPAN11|EPHA2|MYO18A|USP9X|ERG|NFATC2|ARF4|RHOA|FLT1|TIAM1|AVL9|PTEN|PIK3CA|PIK3CB|PEAK1|RHOF|HBEGF|RND3|LURAP1|CDC42BPB|FNDC3B|LIMD1|PPP1R9B|MAPRE1|RELN|SPATA13|SRC|CLASP2|RAC1|ITGB8|RHOU|SYDE1|ASTN1|VEGFA|EFNA1|SNAI2|DEPDC1B|LAMC1|NRP1|FSCN1|CORO1C|ABI2|TMEFF2|VAV2|GPC2|NANOS1|ARC|PDPK1|SDC2|CDC42	http://amigo.geneontology.org/amigo/term/GO:0016477
endosome	Gene Ontology	GO:0005768	85	677	1.60369e-19	1.54862e-17	ANKFY1|TGFB2|AMOTL2|RAB4B|RAB21|MMGT1|CHMP4B|C9ORF72|TGFBR1|CORO1C|FKBP15|LDLRAD4|VPS11|RAPGEF2|ACKR2|SLC30A4|TRAF3|DENND6B|MAPKAPK2|CHMP5|FLT1|RAB8B|AVL9|RD3|ADRB1|SUN2|SLC30A10|VPS28|PIKFYVE|FYN|TBC1D5|INPP4A|SNX18|FGD5|NPC1|TFRC|EPHA4|OSBPL11|PML|XPR1|PAK3|RAB14|DGKD|IGF2|RAP2C|TRIO|LEPROTL1|SNAP25|MTM1|RUFY3|STAG1|EPN1|EPN3|GGA1|TBC1D12|ASTN1|OSBPL1A|ARFGEF2|MCOLN2|RHOA|ITSN1|OSBPL6|CLINT1|TP…	http://amigo.geneontology.org/amigo/term/GO:0005768
protein-containing complex	Gene Ontology	GO:0032991	96	843	2.87238e-19	2.72238e-17	PTGS2|CRKL|CDX2|RAPGEF2|CANX|RBPJ|CACNA1C|PARD6B|MPP5|ZMPSTE24|NOMO1|TJP1|GATA2|ATP2B4|POLG|ADCY2|NRXN1|GRB2|PAK3|ATP2A2|KHDRBS1|NR3C1|KHDRBS3|UBE2D1|PPM1F|PPM1E|TTR|SIRT1|MIER3|MLLT10|EIF4E|EPS8L2|TAF4|PEX5|GNAQ|ZNRF2|MEF2C|ESAM|BTBD1|ATXN1|STX1A|GIGYF1|SMAD7|STXBP1|CRYBG3|CBX5|NCOA2|DESI1|HNRNPU|CASK|MAPK1|MAPK6|DOT1L|UGGT2|RIMS2|UGGT1|ACVR2B|NDN|MECP2|SSX2IP|GGA1|SALL4|AMFR|LTF|DTNA|CTNNB1|TRP…	http://amigo.geneontology.org/amigo/term/GO:0032991
axon	Gene Ontology	GO:0030424	66	434	3.69253e-19	3.43606e-17	MYH10|ELAVL4|TGFB2|FKBP15|KCNC2|EPHA5|MYO1D|NCS1|ADCY9|STXBP1|OLFM1|MAP7|MAP2K4|FMR1|KCNA2|NCAM1|CANX|SEMA6A|ADORA2A|CNTNAP1|SLC38A2|CBL|DVL1|GRIK2|RELN|DCX|CASR|SLC8A1|CDK5R1|MAPK8|SETX|CADM1|EPHB2|SIRT1|EPHA4|HSPB1|SNAP25|PRKCA|KCNB1|CAMK2A|CREB1|TANC2|FXR2|DTNA|RHOA|KCNAB2|NRP1|CTNNA2|BACE1|SLC6A1|DICER1|KIF1A|KIF1B|KIF1C|HCN1|SYT1|CALCR|FEZ2|NFASC|STX1A|SCN3A|TUBB3|ANK3|MAPK1|SLC1A1|SLC1A2	http://amigo.geneontology.org/amigo/term/GO:0030424
protein-containing complex binding	Gene Ontology	GO:0044877	81	637	5.93353e-19	5.42282e-17	STX1A|TGFB2|MAP3K1|SALL1|MB21D2|NUMA1|HR|JUN|ERC2|PLK2|KHDRBS1|TRAF2|HNRNPU|CTNNB1|NFYB|KCND2|SLC4A1|TGFBR1|CBX5|LCA5|P2RX6|YWHAZ|ADORA2A|RARB|DLGAP1|NDUFA4|TTR|VPS28|NRAS|FYN|TBC1D5|CASK|NR3C1|HNF1B|PCSK2|TFRC|SYNJ1|GUCY1A2|CDC42BPB|NACC2|PPP1R9B|RIMS2|EPHB2|SRC|CLIC4|CTBP2|SHC1|RAC1|SLC25A3|CPD|PPP2R2A|SYDE1|TXN2|YWHAB|RAP1B|KCNAB2|NCOA2|KAT6B|SPN|SHANK3|RASA1|ARNT2|FGFR1|PPP1R9A|LRP1|GNAQ|HMBO…	http://amigo.geneontology.org/amigo/term/GO:0044877
perinuclear region of cytoplasm	Gene Ontology	GO:0048471	80	640	2.42388e-18	2.17639e-16	SRCAP|COPS8|UBQLN1|RAB4B|FUS|RASD1|BAG5|RPS6KB1|EPHA5|CPEB1|STXBP1|MSN|SLC5A3|SLC39A13|RAPGEF2|FMR1|SRC|SLC30A7|CCNT2|ATP7A|VLDLR|YWHAZ|PPM1F|SEC23A|RD3|TPPP|PUM2|PIKFYVE|FYN|CTNNB1|GOLGA1|NPC1|TFRC|SYNJ1|MYRIP|YWHAB|CDK5R1|TNKS2|RAB14|ATP2A2|FBXW7|IGF2|RAB8B|CLIC4|COL4A3BP|TRAF6|SPAG9|PRKCA|CPD|PRKCE|SPRR3|EPN3|AMFR|DCUN1D3|FGFR1OP|ARFGEF1|SLK|EIF4E|MEX3D|TMEM100|TAOK1|BICD1|FGFR1|SNAP25|KIRREL|…	http://amigo.geneontology.org/amigo/term/GO:0048471
cytoplasmic vesicle	Gene Ontology	GO:0031410	90	805	1.11733e-17	9.85944e-16	ZDHHC17|ADD2|AP1M2|FAM3C|ANP32E|SLC30A4|SLC30A7|ITSN1|GOLGA1|CLINT1|FCHSD1|C9ORF72|FGFR1|TRAPPC8|KIF1B|SYT1|SYT6|YIPF5|VIPAS39|MYRIP|ARCN1|NPTX1|IQSEC1|ATP7A|TFRC|NCOA2|UMOD|PIKFYVE|RPH3AL|EPN3|RND3|ASTN1|RHOA|RHOF|ZNRF1|DNAJC5|ATP6V0A1|AGFG1|STX1A|MYO1D|ABL2|GABRA1|RAB8B|SEC23A|FAM91A1|TBC1D5|SNX18|RAB14|KIF21B|CLIC4|BACE1|AMBRA1|ATP8A1|DLL1|ARFGEF2|SLC27A1|KIF1A|LRP4|SLC17A6|STX2|RUSC2|PCSK2|SI…	http://amigo.geneontology.org/amigo/term/GO:0031410
regulation of gene expression	Gene Ontology	GO:0010468	64	458	5.31522e-17	4.61073e-15	CRKL|AFF3|FOXG1|FUBP1|TGFBR1|BCL11B|CTNNB1|ACO1|PCBP4|SOX2|PIN1|ATP7A|NCOA2|TOB1|TBK1|MECOM|PIK3CA|RBPJ|NRAS|PTHLH|AFF1|GLI3|SRPK2|MAPK1|MAPK6|MAPK7|PCBP1|KDM2A|PCBP2|MAPK8|MYB|NOVA1|PRDM1|ICK|KMT2A|DNMT3A|TSHZ3|MECP2|RELN|SLC8A1|PAX6|GATA6|PATZ1|GATA4|SIX1|FOXN2|FGFR1|PRDM16|RC3H1|PRDM15|DICER1|TBL1XR1|MAPK9|PPP2CB|G6PC|HMG20A|MBD5|FOXA2|GDNF|CDK6|ATF5|MAK|NOVA2|BCL2	http://amigo.geneontology.org/amigo/term/GO:0010468
GTPase activator activity	Gene Ontology	GO:0005096	44	237	6.12761e-16	5.22685e-14	STARD13|GRTP1|DOCK4|STXBP5|RAPGEF2|USP6NL|ARHGAP6|ARL2BP|ARHGEF10L|SEC23A|RALGAPB|JUN|TBC1D5|ARHGEF1|ADAP1|ARHGAP20|EVI5|THY1|SIPA1L2|DLC1|TBC1D2B|ARHGEF12|MYO9A|MTSS1L|ARHGAP24|SYDE1|ELMOD1|AGAP1|ELMOD2|DEPDC1B|RAP1GAP2|RASA1|RASA2|RGS17|GNAQ|TBC1D22B|ASAP1|ARHGAP31|GIT2|TBC1D12|NRP1|AGFG1|TBC1D10B|TBC1D15	http://amigo.geneontology.org/amigo/term/GO:0005096
positive regulation of gene expression	Gene Ontology	GO:0010628	67	528	7.41795e-16	6.22378e-14	IL7R|TGFB2|PRDM1|TMEM135|FUBP1|NFATC2|PPARGC1A|CTNNB1|MSN|CNTN1|FMR1|SEC16B|KLF4|ETS1|PGF|PPM1F|SLC38A2|TFAP2A|RBPJ|EGR1|HNRNPU|HNF1B|TFRC|CASR|KDM2A|MAPK8|JAG1|HNRNPD|MEF2C|DGKD|ZMPSTE24|EPHB2|SRC|TGFBR1|MYCN|ITGB8|MECP2|RDX|OSR1|DLL1|LDLR|PAX6|VEGFA|GATA4|GATA2|CAMK2N1|SRPK2|MAPK9|DICER1|KIF1B|WNT3|OGT|CALCR|CSF1|NRXN1|MBD5|PTEN|ANK3|RIMS2|CDK6|TCF12|PID1|MAPK1|GABPA|CYP26B1|PIK3CB|AGO2	http://amigo.geneontology.org/amigo/term/GO:0010628
in utero embryonic development	Gene Ontology	GO:0001701	48	289	1.34702e-15	1.11195e-13	MYH10|PRDM1|ZFPM2|ERCC2|TGFBR1|CTNNB1|ZFAND5|FOXP1|PITX2|COL4A3BP|SLC30A1|SOX5|PITPNB|BCL2L11|SLIT2|MECOM|SYVN1|GLI3|LRP1B|FOXF1|MBNL1|MYB|DUSP3|GNA13|IGF2|LY6E|SRF|TSHZ3|EPN1|TANC2|DLL1|VEGFA|SEC24C|GATA6|SRSF1|GATA4|TMEM100|ARNT2|FGFR1|WDTC1|SALL4|KIF3A|USP9X|NOTCH2|FOXA2|RDH10|WNT9B|GABPA	http://amigo.geneontology.org/amigo/term/GO:0001701
actin cytoskeleton organization	Gene Ontology	GO:0030036	39	190	1.575e-15	1.2795e-13	MYH10|STARD13|TMOD3|PDLIM5|LIMK2|ARHGEF17|CORO1C|AMOTL2|SHROOM4|IQSEC1|SRF|ABL2|ARHGEF10L|WASF1|WASF2|WASF3|ARHGEF5|CDC42BPB|PPP1R9B|DLC1|FOXJ1|EPB41L2|FGD1|SHC1|DIAPH2|RAC1|ARHGEF18|RHOU|PHACTR3|RHOA|SPN|RHOF|FSCN1|CAPZA1|SPIRE1|RND3|KANK1|RHOBTB2|WIPF1	http://amigo.geneontology.org/amigo/term/GO:0030036
intracellular membrane-bounded organelle	Gene Ontology	GO:0043231	97	992	1.62154e-15	1.29673e-13	PTGS2|ZDHHC17|SMARCD1|AP1M2|CPD|DOLPP1|OSBPL1A|LDLRAD4|PPT2|PCSK2|CLINT1|SLC26A11|GUSB|CASZ1|SYNCRIP|HMGCR|ATP2B2|OSBPL6|ATP2B4|OSBPL11|TCF12|YIPF5|NOVA1|QSOX1|IQSEC1|SEC16B|ARNTL|CHD2|EGR2|PPARGC1A|CYP26B1|TFRC|CDK5R1|TXNRD3|CISD1|PIKFYVE|STAG1|EPN1|EPN3|COL4A3|ACO1|RHOA|RHOF|G6PC|MEF2C|ATP6V0A1|PIK3CB|AGFG1|SHROOM4|GPRC5A|RAB8B|CYP1B1|TBK1|TBC1D5|ADAP1|LURAP1|DOT1L|RAB14|AMBRA1|ATP8A1|GGA1|SALL…	http://amigo.geneontology.org/amigo/term/GO:0043231
axon guidance	Gene Ontology	GO:0007411	38	180	1.65209e-15	1.30083e-13	MYH10|EFNB2|TGFB2|EPHA7|EPHA5|EPHA4|EPHA2|CNTN4|SEMA4B|SEMA4D|SEMA6D|SEMA6A|FEZF1|B3GNT2|TEC|APBB2|GLI3|DVL1|CDK5R1|SLIT2|RELN|EPHB2|RAC1|TUBB3|EFNA1|NFASC|PAX6|NRP1|KIF3A|NEO1|SEMA3G|SEMA5A|SEMA3F|WNT3|ROBO2|PLXNA4|ANK3|RTN4RL1	http://amigo.geneontology.org/amigo/term/GO:0007411
actin binding	Gene Ontology	GO:0003779	53	363	5.2816e-15	4.09564e-13	MYH10|FKBP15|ERMN|ADD2|TMOD3|TMOD2|MYO1D|MAP2|MSN|SLC4A1|EPS8|SHROOM4|PXK|WASF1|WASF2|WASF3|TLN2|HNRNPU|TLN1|MPRIP|MARCKS|CDK5R1|SPN|CDK5R2|MOBP|HDGF|PDLIM5|PLS3|EPB41L2|DIAPH2|MTSS1L|ANLN|RDX|MYRIP|PHACTR3|WIPF2|PPP1R18|EPS8L2|SHANK3|FSCN1|FHOD1|CAPZA1|PPP1R9B|VASH2|CNN3|CORO1C|SPIRE1|ESPN|ARC|MYO9A|MYOZ3|WIPF1|MYOZ1	http://amigo.geneontology.org/amigo/term/GO:0003779
protein dephosphorylation	Gene Ontology	GO:0006470	33	138	5.57708e-15	4.26022e-13	FBXW11|PPP3R1|DUSP1|PPP4R2|PDXP|PPM1F|PPM1E|PTPN21|PPP6C|PPP1R12A|DUSP7|MTMR3|CTDSP1|DUSP3|MTM1|CDC25A|PPP2R2A|PTPN9|PHLPP2|PTPN4|PTPN13|PPP2CA|PPP2CB|CDC14A|PTPN14|PTPRG|PTEN|PTPRD|PTPN12|PPP2R5E|BCL2|PTPRJ|PPP2R5C	http://amigo.geneontology.org/amigo/term/GO:0006470
protein domain specific binding	Gene Ontology	GO:0019904	49	321	1.24401e-14	9.36304e-13	STX1A|TGM2|UBQLN1|PPP3R1|NUMA1|MYO1D|KHDRBS1|LIN7C|KHDRBS3|NCOA2|STXBP1|FMR1|SORBS2|GNAI3|YWHAZ|CACNA1C|MPP5|DLGAP1|YWHAB|YWHAG|RIMS2|GUSB|IGF2|SRC|SIRT1|MRPL17|GRB2|MECP2|SSX2IP|RDX|PPP1R9A|NFASC|TJP1|PRKAR1A|RHOA|SNAP25|TRPS1|DICER1|WNT3|TACC1|VPS11|MBD5|IRS4|BASP1|FOXA2|NPTXR|OGT|SCN5A|PPP2CA	http://amigo.geneontology.org/amigo/term/GO:0019904
neuron projection development	Gene Ontology	GO:0031175	34	164	7.86891e-14	5.83668e-12	MYH10|RAPGEF2|CNTNAP1|CNTN1|GPM6A|CNTN4|GPM6B|NCAM1|WASF1|CDK16|TOR1A|SPN|PPP1R9A|CDK5R1|GRIN1|PPP1R9B|NPTXR|SRF|SHC1|MECP2|ARFGEF1|LAMC1|MAPK8|FGFR1|MAP2|MAPK9|PLD2|CAMSAP2|CAMSAP1|NRXN1|MBD5|PTEN|CUL4B|GDNF	http://amigo.geneontology.org/amigo/term/GO:0031175
zinc ion binding	Gene Ontology	GO:0008270	73	682	1.03225e-13	7.54724e-12	NR3C1|TRIM46|EGR1|TRIM16|TRIM33|ZFR|CPD|KMT2A|ZFHX3|ADAMTS8|RC3H1|ZFAND6|TRAF6|ZFAND3|ZCCHC4|MATR3|VAT1L|ZCCHC14|SLC30A7|CPSF4|PEG10|USP20|EHMT1|RARB|USP49|SEC23A|GATA2|ESCO1|TEC|THRB|RORB|RORA|ESRRG|ZSWIM5|CLIP1|NR5A2|ZFHX4|MYT1L|GLO1|FBXW7|TRAF2|TRAF3|CXXC5|ZMYM4|PIKFYVE|PRKCA|TET3|NBR1|ZCCHC24|PTER|NR2C2|PML|SEC24C|DTNA|GATA6|ARIH1|GATA4|SHANK3|TRIM66|THAP1|TRPS1|USP13|NANOS1|RNF2|MBTD1|TRHDE|…	http://amigo.geneontology.org/amigo/term/GO:0008270
transcription regulator complex	Gene Ontology	GO:0005667	45	298	2.09178e-13	1.50785e-11	NFATC2|HDAC9|NPAS3|SMAD7|ZFHX3|RCOR3|NFYB|PITX2|SOX1|ETS1|SOX5|ARNTL|SIM2|HEYL|LPIN1|TFAP2A|RBPJ|TEC|JUN|SIX1|SIX3|HNF1B|TLE3|SOX2|KLF4|LIMD1|CREB1|SALL4|PAX6|DACH1|GATA6|PKNOX1|ARNT2|CTNNB1|MGA|NAA15|E2F3|WWTR1|GLIS2|RFX3|TCF12|ATF5|HLF|SOX12|POU2F1	http://amigo.geneontology.org/amigo/term/GO:0005667
chromatin organization	Gene Ontology	GO:0006325	48	338	2.52333e-13	1.78753e-11	NR3C1|SMARCC1|HMGN3|HDAC9|PHF21A|BAHD1|EZH1|ANP32E|NAA60|BAZ2A|ARID4B|CBX4|ATXN7L3|CBX2|EHMT1|CHD2|CHD5|SIRT1|CHD9|HNRNPU|SUZ12|KDM2A|CECR2|ASF1A|ZMPSTE24|KMT2A|DNMT3A|BEND3|TET3|KDM3B|SMARCD1|ING4|USP49|SETD5|PHF20|BRD3|TBL1XR1|OGT|DEK|MTF2|H2AFZ|HMG20A|FOXA2|MBTD1|NSD1|KAT6B|BAP1|SMARCAD1	http://amigo.geneontology.org/amigo/term/GO:0006325
angiogenesis	Gene Ontology	GO:0001525	41	251	2.54962e-13	1.78753e-11	EFNB2|PTGS2|AMOTL2|EPHA2|GAB1|FLT1|CYP1B1|WASF2|FZD8|PIK3CA|RBPJ|JUN|RORA|PKNOX1|HBEGF|ARHGAP24|THY1|SRPK2|EPHB2|CLIC4|SHC1|PRKCA|EFNA1|KCTD10|VEGFA|PLCD1|EMILIN3|TMEM100|TGFBR1|NRP1|FGFR1|NAA15|DICER1|PKD1|VAV2|NRXN1|PTEN|GNA13|SIRT1|HLF|PRKD1	http://amigo.geneontology.org/amigo/term/GO:0001525
dendritic spine	Gene Ontology	GO:0043197	35	183	2.67224e-13	1.84818e-11	MYH10|FUS|EPHA4|FMR1|ABL2|CANX|P2RX6|NCOA2|ITSN1|ARF4|TIAM1|DVL1|CDK5R1|SPN|SLC8A1|PPP1R9B|NR3C1|KCND2|RAC1|CAMK2A|TANC2|PPP1R9A|FXR2|ARFGEF2|RHOA|SHANK3|CNN3|ABI2|ASAP1|PTEN|ARC|LPAR1|SLC1A1|SLC1A2|CDC42	http://amigo.geneontology.org/amigo/term/GO:0043197
lamellipodium	Gene Ontology	GO:0030027	33	162	2.78722e-13	1.902e-11	MYH10|TMOD3|EPHA2|CTNNB1|CORO1C|PDXP|ABL2|KCNA2|DGKZ|WASF1|WASF2|WASF3|ITSN1|PIK3CA|CTNNA2|SPN|PPP1R9A|PPP1R9B|SPATA13|FGD1|RAC1|MTSS1L|RDX|TUBB3|RHOA|FSCN1|SNAP25|ARHGAP31|PLD2|PTPN13|STX2|MCF2L|ABI2	http://amigo.geneontology.org/amigo/term/GO:0030027
peptidyl-serine phosphorylation	Gene Ontology	GO:0018105	33	164	3.74915e-13	2.52476e-11	PLK2|HIPK3|LATS2|HIPK1|AKT3|MAPKAPK3|MAPKAPK2|TBK1|RPS6KB1|MAPK1|CDK5R1|MAPK7|MKNK1|MAPK8|MAPK9|DGKD|SRC|TGFBR1|CAB39|PRKCA|WNK1|PRKCE|CAMK2A|CSNK1G3|CSNK1G1|TTBK2|SBK1|SRPK2|PKD1|PDPK1|BCL2|PRKD1|PAK3	http://amigo.geneontology.org/amigo/term/GO:0018105
protein C-terminus binding	Gene Ontology	GO:0008022	39	233	4.94028e-13	3.28368e-11	ATP2A2|NUMA1|VGLL1|ERCC2|CTNNB1|SLC4A1|SH3GL1|FBLN5|NCOA2|HIC2|SLC9A3R2|CASK|KCNK3|PXK|PFKM|SYNJ1|SPN|YWHAB|VGLL3|PPP1R9B|MAPRE3|SRC|SIRT1|DGKZ|FIGN|PPP1R9A|ATP2B2|SHANK3|TAOK1|UBE2I|TJP1|PEX5|HCN1|SYT1|PPP2CB|PPP2CA|KPNA3|ATXN1|AGO2	http://amigo.geneontology.org/amigo/term/GO:0008022
neuron migration	Gene Ontology	GO:0001764	30	136	5.72392e-13	3.75577e-11	MYH10|CRKL|CTNNB1|USP9X|GPM6A|RAPGEF2|PITX2|SOX1|SEMA6A|FAT3|FEZF1|RAC1|FYN|APBB2|NEO1|PRKG1|RELN|DCX|CDK5R2|CDK5R1|MAPK8|SRF|NDN|ASTN1|PAX6|TRIM46|GATA2|NRP1|PEX5|MEF2C	http://amigo.geneontology.org/amigo/term/GO:0001764
transcription corepressor activity	Gene Ontology	GO:0003714	34	179	6.9112e-13	4.47741e-11	HDAC9|COPS2|CDX2|TCERG1|JAZF1|RCOR3|HIPK1|CDYL2|TOB1|TFAP2A|HR|HNRNPU|IRF2BP2|TLE3|CDYL|LIMD1|HDGF|CNOT7|YAF2|SIRT1|ZFPM2|MECP2|MIER3|IRF2BPL|TBL1XR1|EZH1|RBFOX2|HIPK3|WWTR1|MBD5|DR1|BASP1|NSD1|CTBP2	http://amigo.geneontology.org/amigo/term/GO:0003714
hydrolase activity	Gene Ontology	GO:0016787	122	1555	8.6637e-13	5.5426e-11	IMMP2L|PCSK2|LYPLA1|LYPLA2|CPD|REXO1|REXO2|USP20|NDST1|PPT2|ADAMTS8|INPP4A|RELN|MTMR3|ZMPSTE24|OTUD4|LIPG|MTM1|PAPPA|ACOT7|MAN1A2|DOLPP1|PLD2|OVCA2|PPP2CA|PTPN12|PPP2CB|PTER|PTPN14|APOBEC2|IMPAD1|PDXP|EIF5B|PPM1F|PPM1E|CHD2|CHD5|PTEN|CHD9|PLA2G12A|USP46|USP42|PLCH2|PPME1|PPP6C|SMARCAD1|THSD4|PTPN13|ITPK1|CDC25A|RPP25|PTPN9|RHOA|PTPN4|VASH2|G6PC|DHX40|CDC14A|PPTC7|PDE6G|ASPRV1|AGO2|HDAC9|AMPD2|IL1…	http://amigo.geneontology.org/amigo/term/GO:0016787
intracellular protein transport	Gene Ontology	GO:0006886	43	288	9.99042e-13	6.31246e-11	STX1A|SNX27|IPO11|MYRIP|AP1M2|GRTP1|AP3S2|AP1S2|TOMM22|ARF4|RABL3|SEC23A|FAM91A1|BCAP29|TBC1D5|TMED9|RAB38|EVI5|USP6NL|RAB14|RIMS2|IGF2|TBC1D2B|RAB21|RPH3AL|GRIK2|GGA1|AP4E1|ARL5A|ARL5B|STXBP1|TBC1D22B|VIPAS39|STX2|VPS11|STX6|KIF13A|STX12|IPO8|ARL4C|TBC1D12|TBC1D10B|TBC1D15	http://amigo.geneontology.org/amigo/term/GO:0006886
guanyl-nucleotide exchange factor activity	Gene Ontology	GO:0005085	33	171	1.02557e-12	6.40103e-11	SPATA13|ARFGEF2|EIF2B5|ARHGEF12|DOCK4|SBF1|AKAP13|RAPGEF2|IQSEC1|NGEF|DENND6B|ARHGEF10L|FGD5|RGL1|ARHGEF5|ARHGEF1|TIAM1|RAPGEFL1|RASGEF1C|TRIO|FGD1|RALGDS|FGD3|ARHGEF17|ARHGEF18|ARFGEF1|DENND5A|C9ORF72|SOS2|VAV2|MCF2L|ITSN1|DENND5B	http://amigo.geneontology.org/amigo/term/GO:0005085
protein transport	Gene Ontology	GO:0015031	66	612	1.17267e-12	7.23101e-11	LIN7C|RAB4B|IPO11|AP1M2|CHMP4B|GPM6B|CHP1|SYNRG|TBC1D5|AP3S2|ZFAND6|STXBP5|VPS11|AP1S2|TOMM22|SEC16B|ARF4|CHMP5|RAB8B|GGA1|STX6|SEC23A|RD3|ITSN1|VPS28|BCAP29|CETN2|NDC1|RAB38|STX12|GCC2|MTM1|RANBP6|RAB14|LCA5|NCOA2|MYO1D|IPO8|NUP107|HOOK3|CEP41|ATG10|AGAP1|AP4E1|ARFGEF1|ARFGEF2|MCOLN2|KIF3A|CNIH4|STXBP1|SNX12|TMED9|PEX5|EXOC5|VIPAS39|SPIRE1|SNX18|ARCN1|RAB11FIP2|KIF13A|RAB21|KPNA3|KPNA1|GOSR2|YIP…	http://amigo.geneontology.org/amigo/term/GO:0015031
rhythmic process	Gene Ontology	GO:0048511	31	152	1.41569e-12	8.6256e-11	ENOX2|UBE3A|SIRT1|HNRNPU|CRTC1|USP9X|FBXW11|CRY2|NCOA2|KLF10|SIK1|EGR1|RORB|RORA|GRIN3A|CDK5R1|PML|MAPK8|MAPK9|HNRNPD|FBXW7|ARNTL|KMT2A|CREB1|PER3|SFPQ|TARDBP|SETX|NFYA|PPARGC1A|OGT	http://amigo.geneontology.org/amigo/term/GO:0048511
Schaffer collateral - CA1 synapse	Gene Ontology	GO:0098685	27	113	1.64171e-12	9.88505e-11	EFNB2|CDH11|PPP3R1|EPHA7|EPHA4|CTNNB1|IQSEC1|STXBP5|NRXN1|FMR1|SH3GL1|NCAM1|DGKZ|SLC30A1|FYN|CASK|DVL1|SYNJ1|CADM1|EPN1|CAMK2A|PCDH8|SLC16A7|ADRB1|PTPRD|FBXL20|CDC42	http://amigo.geneontology.org/amigo/term/GO:0098685
enzyme binding	Gene Ontology	GO:0019899	53	427	1.70749e-12	1.01615e-10	PTGS2|PPP3R1|HDHD2|JUN|HSPA9|MLEC|SERINC1|TRIO|ZFHX3|RCOR3|MSN|SLC4A1|THRB|FOXO4|CBX4|ADORA2A|ATP2A2|SIRT1|PTEN|CACNA1C|FYN|CTNNB1|DVL1|PCBP2|YWHAB|RANBP9|MAPK8|TNKS2|SRC|TRAF2|RAC1|PRKCA|MECP2|PRKCE|CREB1|VAPB|ATF5|EIF4E|THY1|SNX12|UBE2I|BACE1|EGLN1|PEX5|NME1|PPP2CA|CALU|NOTCH2|MBD5|ANK1|GRB2|PHF6|SCN5A	http://amigo.geneontology.org/amigo/term/GO:0019899
negative regulation of apoptotic process	Gene Ontology	GO:0043066	61	547	2.35972e-12	1.38817e-10	PTGS2|TGFB2|MAP4K4|NAA15|DSTYK|JUN|PLK2|NR3C1|BCL11B|CTNNB1|MYO18A|PGF|RARB|SIRT1|PTEN|SNAI2|TEC|RPS6KB1|SIX1|APBB2|ARF4|HNF1B|GLI3|TFRC|MAPK7|PSMG2|GLO1|MAPK8|SETX|DAPK1|SRC|TRAF2|BNIP3L|SHC1|PIM1|TSC22D1|PDCD4|PRKCE|OSR1|TFAP2A|VEGFA|HMGCR|GATA6|GATA4|TGFBR1|RASA1|ARNT2|BNIP3|HIPK3|LRP1|GNAQ|ZFAND6|DUSP1|CAPN13|CBL|DNAJC3|ELK3|STAT5A|NKX3-2|ATF5|BCL2	http://amigo.geneontology.org/amigo/term/GO:0043066
regulation of Rho protein signal transduction	Gene Ontology	GO:0035023	23	79	2.39355e-12	1.39207e-10	FGD5|STARD13|ARHGEF12|AKAP13|EPS8|NGEF|ARHGEF10L|ITSN1|ARHGEF5|ARHGEF1|TIAM1|DLC1|SPATA13|TRIO|FGD1|FGD3|ARHGEF17|ARHGEF18|EPS8L2|SOS2|VAV2|MCF2L|KANK1	http://amigo.geneontology.org/amigo/term/GO:0035023
microtubule binding	Gene Ontology	GO:0008017	39	247	2.45949e-12	1.41435e-10	MAP6D1|MAP4K4|NUMA1|CHP1|VAPB|MAP2|FMR1|VASH2|BCL2L11|CGN|CETN2|TIAM1|CLIP1|DCX|KIF1A|REEP1|REEP3|MAPRE1|MAPRE3|MAPRE2|JAKMIP3|CLASP2|CLASP1|HOOK3|MTUS2|SNPH|TRIM46|MDM1|TRAF3IP1|CEP350|KIF3A|KIF1B|CNN3|KIF1C|CAMSAP2|CAMSAP1|SGIP1|KIF13A|KIF21B	http://amigo.geneontology.org/amigo/term/GO:0008017
intracellular anatomical structure	Gene Ontology	GO:0005622	57	492	3.13271e-12	1.78147e-10	RASGEF1C|SMARCC1|UBL3|TRIM33|SMAD7|NR3C1|PTHLH|MAP2|RAPGEF2|BCL2|PITPNA|PITPNB|GGA1|VSIG8|WASF2|LGALSL|RGL1|PLA2G12A|MRPL17|CETN2|SMC6|RAPGEFL1|VSX2|RAB14|ITPK1|CLIC4|RALGDS|HSPB1|RAC1|CDC25A|TUBB3|RHOU|RAP1B|ATG10|PAX6|RHOBTB2|RHOA|BCL11B|RHOF|TRIM66|GPHN|NFIC|NFIB|NFIA|TRIM2|RBFOX3|SOS2|PARP16|OGT|CAPN13|DHX40|RND3|MYZAP|BAP1|NFIX|FAM126B|CDC42	http://amigo.geneontology.org/amigo/term/GO:0005622
growth cone	Gene Ontology	GO:0030426	31	160	4.52287e-12	2.54374e-10	MYH10|ELAVL4|FKBP15|TMOD2|ERC2|CPEB1|USP9X|FMR1|NCAM1|SNX18|DVL1|TOR1A|SPN|CDK5R2|PPP1R9A|CDK5R1|THY1|PPP1R9B|SETX|SIRT1|DCX|TSHZ3|TUBB3|FXR2|NRP1|FSCN1|SNAP25|DICER1|AMFR|CBL|NPTXR	http://amigo.geneontology.org/amigo/term/GO:0030426
regulation of cell shape	Gene Ontology	GO:0008360	30	150	4.97262e-12	2.76629e-10	MYH10|ERMN|MSN|EPS8|SEMA4D|WASF3|FYN|LIMD1|DLC1|ZMPSTE24|EPB41L2|FGD1|RAC1|ARHGEF18|RDX|RHOU|FERMT2|RHOBTB2|RHOA|P2RY1|RHOF|PLXNC1|AKAP2|PLXNA1|PLXNA4|RND3|GNA13|VEGFA|LPAR1|GAS7	http://amigo.geneontology.org/amigo/term/GO:0008360
learning	Gene Ontology	GO:0007612	21	67	6.66034e-12	3.66534e-10	ELAVL4|PTGS2|SLC6A1|ABL2|ATXN1L|UBA6|ATAD1|MECP2|ATP8A1|JUN|RELN|NRXN1|ARF4|MBD5|JPH3|SYNJ1|CTNND2|EPHB2|PAK7|SHANK3|ATXN1	http://amigo.geneontology.org/amigo/term/GO:0007612
RNA binding	Gene Ontology	GO:0003723	78	834	7.7113e-12	4.19856e-10	ELAVL4|MSI2|FUS|ELAVL2|HMGB3|CPEB4|NOVA1|FUBP1|CPEB1|PRPF8|CELF1|PPARGC1A|PUM2|EIF4E|RBMS1|TNRC6B|MATR3|RC3H1|FMR1|BAZ2A|CPSF4|SFPQ|CPEB3|SRSF1|SRSF6|ATXN1L|PURB|TRUB1|EIF3B|HNRNPU|PPARGC1B|STRAP|PCBP4|PCBP2|SUZ12|PCBP1|MBNL1|PDCD4|MBNL3|CNOT7|NOVA2|ZFR|DCP2|KHDRBS1|HDLBP|RPP25|ZFP36L2|PPP1R10|FXR2|MEX3B|KHDRBS3|ACO1|SETX|THOC3|RBFOX3|MEX3D|NUFIP2|PTBP1|TARDBP|SYNCRIP|DHX40|DICER1|RBFOX2|EIF4G3|Y…	http://amigo.geneontology.org/amigo/term/GO:0003723
neuron differentiation	Gene Ontology	GO:0030182	31	164	7.88798e-12	4.24955e-10	ELAVL4|COPS2|EPHA2|CTNNB1|HIPK1|PIN1|ABL2|MBD5|LHX5|LHX6|RBPJ|CDK5R1|MYT1L|GDNF|SHC1|NDN|MECP2|CHRDL1|TUBB3|EFNA1|GPC2|SNPH|ATP2B2|GATA2|LRP4|WNT3|WNT2|MEF2C|PTPRD|WNT9B|GAS7	http://amigo.geneontology.org/amigo/term/GO:0030182
ion channel binding	Gene Ontology	GO:0044325	29	143	8.34838e-12	4.45073e-10	STX1A|KCNC2|ATP2A3|CTNNB1|SLC5A3|FMR1|SH3GL1|YWHAZ|ATP2A2|CACNA1C|FYN|SPN|CASR|SLC8A1|PPP1R9B|RIMS2|SRC|EPN1|KCNAB2|PPP1R9A|KCNB1|RASA1|SNAP25|SCN4B|PPP2CA|ANK1|ANK3|GPD1L|SCN5A	http://amigo.geneontology.org/amigo/term/GO:0044325
negative regulation of neuron apoptotic process	Gene Ontology	GO:0043524	32	177	1.02117e-11	5.38798e-10	CPEB4|SIX1|STXBP1|OXR1|FMR1|PIN1|ATP7A|NES|ADORA2A|TFAP2A|PIK3CA|TEC|FYN|PPARGC1A|MEF2C|SIRT1|MECP2|AMBRA1|JUN|VEGFA|CNTFR|RHOA|NRP1|LRP1|DNAJC5|GRIK2|MBD5|ITSN1|GDNF|SLC30A10|PDPK1|BCL2	http://amigo.geneontology.org/amigo/term/GO:0043524
RNA polymerase II transcription regulatory region sequence-specific DNA binding	Gene Ontology	GO:0000977	47	366	1.07403e-11	5.60906e-10	TEC|FOXK1|GLIS2|CDX2|NR3C1|DACH1|MXD4|MXD3|KLF12|HEYL|RARB|LHX5|LHX6|PURB|MECOM|TFAP2C|EGR1|RORA|ATF6|HNF1B|GLI3|FOXF1|MYT1L|ZIC3|ESRRG|ZBTB5|OSR1|NR2C2|CREBRF|ZBTB10|SNAI2|ETV5|GATA4|MGA|TRPS1|E2F3|NME1|BNC2|MXI1|MTF2|NFIX|MEF2C|TFAP2A|HOXA4|ATF5|MLXIP|LIN54	http://amigo.geneontology.org/amigo/term/GO:0000977
mRNA binding	Gene Ontology	GO:0003729	36	227	1.51752e-11	7.84514e-10	ELAVL4|NOVA2|NOVA1|FUBP1|KHDRBS1|CELF1|PUM2|YTHDF2|MATR3|FMR1|RBM26|SRSF6|SRSF1|PURB|RC3H1|PCBP4|PCBP2|PCBP1|PTBP1|HNRNPD|CPEB1|MECP2|HDLBP|FXR2|KHDRBS3|SYNCRIP|RBFOX3|RBFOX2|NANOS1|SRRM4|MBD5|EIF4G3|ARC|RBM20|G3BP2|AGO2	http://amigo.geneontology.org/amigo/term/GO:0003729
nuclear body	Gene Ontology	GO:0016604	43	317	1.66954e-11	8.54472e-10	SRCAP|HR|THRB|ARNTL|ZFHX3|CRTC1|IMPAD1|SETBP1|CBX4|POLK|RAB8B|SIM2|ELF2|AFF3|EHMT1|REXO1|CREBRF|UBXN7|CNOT7|NCOA2|HIPK3|SUZ12|ARIH1|NBR1|FLI1|PPP1R10|GATA4|NUFIP2|UBE2I|SBF1|PRDM15|GFI1|LRP4|HMBOX1|WWTR1|SETX|RNF169|CSF1|CDC14A|HOXA4|DCAF7|RNF2|PAK3	http://amigo.geneontology.org/amigo/term/GO:0016604
signal transduction	Gene Ontology	GO:0007165	95	1142	1.80537e-11	9.14841e-10	PLCXD3|PPP4R1|ZFAND6|AKT3|RAPGEF2|ARHGAP20|MAGI1|ARHGAP24|SYDE1|SHC1|TRHDE|PGF|DEPDC1B|NRXN1|WNT3|DAPK1|PAK3|ULK2|STARD13|GPR12|RASD1|RASSF5|GAB1|ARHGAP6|ADORA2A|GABRA1|PLCH2|TIAM1|PRKG1|GPR161|ARNT2|PLXNC1|LPAR1|GNAQ|CBL|FZD8|PPP2R5E|SNX27|PPP2R5C|RAP1B|GABRA4|GPRC5A|GNAI3|LMBR1|S1PR3|RPS6KB1|MAPK1|PPP1R12A|CASR|MAPK8|DLC1|GPR85|RAP2C|ACVR2B|COL4A3BP|RALGDS|PLCL1|GPR63|PLCD1|PHLPP2|GPR156|IRS4|P…	http://amigo.geneontology.org/amigo/term/GO:0007165
heart development	Gene Ontology	GO:0007507	38	255	2.1627e-11	1.08516e-09	MYH10|TGFB2|FOXP1|PPP3R1|PDLIM5|HDAC9|VCAN|TGFBR1|GAB1|CTNNB1|AKAP13|PITX2|CRKL|NDST1|RBPJ|CACNA1C|GLI3|MAPK1|FOXF1|FOXJ1|ACVR2B|SRF|SHC1|ZFPM2|OSR1|SALL4|SYPL2|SALL1|PRKAR1A|GATA4|NRP1|KIF3A|KCTD10|GNAQ|MEF2C|PTEN|RBM20|PTPRJ	http://amigo.geneontology.org/amigo/term/GO:0007507
negative regulation of cell population proliferation	Gene Ontology	GO:0008285	48	390	2.47497e-11	1.2298e-09	PTGS2|COPS8|DUSP1|CPEB1|TGFB2|PDS5B|CTNNB1|RAPGEF2|FOXO4|PML|ADORA2A|RASSF5|RARB|TOB1|FEZF1|TFAP2A|RBPJ|JUN|GLI3|KLF4|SLIT2|VSX2|NACC2|DLC1|CYP1B1|KMT2A|SRF|ZBTB7C|NDN|PRKCA|MUC2|AMBRA1|DLL1|PAX6|ING4|CHD5|BCL11B|ZEB1|BAP1|NFIB|CNOT7|PTPN14|PTEN|ATF5|CAMK2N1|BCL2|PTPRJ|PAK3	http://amigo.geneontology.org/amigo/term/GO:0008285
phosphoprotein phosphatase activity	Gene Ontology	GO:0004721	28	140	2.5276e-11	1.24387e-09	PPP3R1|DUSP1|PDXP|PTPN14|PPM1F|PPM1E|PTPN21|PPP6C|PPP1R12A|DUSP7|MTMR3|CTDSP1|DUSP3|MTM1|CDC25A|PTPN9|PHLPP2|PTPN4|PTPN13|PPP2CA|PPP2CB|CDC14A|PPTC7|PTPRG|PTEN|PTPRD|PTPN12|PTPRJ	http://amigo.geneontology.org/amigo/term/GO:0004721
positive regulation of apoptotic process	Gene Ontology	GO:0043065	45	355	4.32222e-11	2.10677e-09	PTGS2|TGM2|EPHA7|TOMM22|TGFB2|CTNNB1|LATS2|OLFM1|RIPK2|MAP2K4|ING4|RARB|CYP1B1|PTEN|JUN|APBB2|CSRNP3|SLIT2|USP27X|MAPK8|MAPK9|DUSP1|DAPK1|SRC|TGFBR1|EIF2B5|BNIP3L|TSC22D1|MUC2|THSD4|CREB1|DCUN1D3|SLK|GATA6|BCL2L11|BNIP3|EGLN1|ATF6|MTCH2|PPP2CA|NOTCH2|ADRB1|SIRT1|LPAR1|PAK3	http://amigo.geneontology.org/amigo/term/GO:0043065
actin filament organization	Gene Ontology	GO:0007015	27	135	5.69993e-11	2.7521e-09	ERMN|TMOD3|TMOD2|MYO1D|MPRIP|SHROOM4|ARHGAP6|SORBS2|ABL2|PPARGC1B|MARCKS|SPN|PPP1R9A|PPP1R9B|SRF|DIAPH2|RAC1|RHOBTB2|RHOA|RHOF|FSCN1|AKAP2|CORO1C|SPIRE1|RND3|BCL2|CDC42	http://amigo.geneontology.org/amigo/term/GO:0007015
animal organ morphogenesis	Gene Ontology	GO:0009887	29	157	5.99459e-11	2.86732e-09	EFNB2|IGF2|SMARCC1|CRKL|THRB|CDX2|PITX2|NBL1|ASXL3|EPHB2|MEIS2|MAPK1|FOXF1|JAG1|GREM2|TRAF6|FLI1|DLL1|PRKAR1A|PBX4|LAMC1|NRP1|WNT3|TMEFF2|NOTCH2|RDH10|WNT9B|NDST1|BCL2	http://amigo.geneontology.org/amigo/term/GO:0009887
protein autophosphorylation	Gene Ontology	GO:0046777	31	182	8.0381e-11	3.80916e-09	STK10|MKNK1|OXSR1|MAPKAPK3|MAPKAPK2|FLT1|MINK1|CDK12|PIM1|FYN|THY1|HSPA9|DAPK1|ULK2|SRC|TGFBR1|EPHA4|PEAK1|PRKCA|WNK1|CAMK2A|CSNK1G3|AAK1|CSNK1G1|SLK|TAOK1|FGFR1|PKD1|MAK|PRKD1|PAK3	http://amigo.geneontology.org/amigo/term/GO:0046777
trans-Golgi network	Gene Ontology	GO:0005802	33	207	9.35397e-11	4.39207e-09	TGFB2|ARFGEF2|AP1M2|CPD|AP3S2|MYO18A|ATP11C|ATP7A|GCNT1|FAM91A1|RAC1|RAB38|GOLGA1|GCC2|RAB14|IGF2|CLASP2|BACE1|ATP8A1|AP4E1|ARFGEF1|DENND5A|CHST2|ARL5A|BICD1|ARL5B|SNAP25|PKD1|RAB30|STX6|RAB21|CHID1|PRKD1	http://amigo.geneontology.org/amigo/term/GO:0005802
regulation of cell population proliferation	Gene Ontology	GO:0042127	34	221	1.13857e-10	5.29744e-09	PTGS2|TGFB2|JUN|SIRT1|PDS5B|CTNNB1|RAPGEF2|PITX2|PIN1|LHX5|TFAP2A|TFAP2C|FYN|SIX3|GLI3|KLF4|NR5A2|SPN|PPP1R9B|SRC|NR3C1|SHC1|SRM|ATF5|PLCD1|FGFR1|JAG1|SLC7A11|MECOM|STAT5A|PRDM1|CDK6|PID1|RBPJ	http://amigo.geneontology.org/amigo/term/GO:0042127
centrosome	Gene Ontology	GO:0005813	54	502	1.43752e-10	6.62815e-09	FBXW11|NUMA1|PLK2|CPEB1|CETN2|CTNNB1|SLAIN2|HIPK1|ARL2BP|MAPKAPK2|USP20|GNAI3|HNRNPU|NEK9|CLIP1|MARCKS|RANBP9|BICD1|CAMSAP2|TRAF3IP1|MAPRE1|PPP1R12A|CLIC4|TCHP|CDK6|CLASP1|NDN|HOOK3|MECP2|CEP41|MTUS2|FGFR1OP|PRKAR1A|DYNC1LI2|SMAD7|MDM1|RAP1GAP2|CEP350|KIF3A|NME1|CEP170|HMBOX1|SLC16A1|ARL2|CDC14A|MBD5|KIF13A|ACTR1A|PRKACB|ATF5|MAK|TUBGCP4|TGIF2|CCNJ	http://amigo.geneontology.org/amigo/term/GO:0005813
histone deacetylase binding	Gene Ontology	GO:0042826	25	122	1.85893e-10	8.49462e-09	HDAC9|CBX5|SIK1|MBD5|CHD5|GLI3|SIX3|HR|KLF4|NACC2|MAPK8|HNRNPD|SRF|TRAF6|RAC1|MECP2|MIER3|YWHAB|SFPQ|BRMS1L|WDTC1|LPIN1|MEF2C|PRDM1|PHF6	http://amigo.geneontology.org/amigo/term/GO:0042826
cell cycle	Gene Ontology	GO:0007049	61	619	2.33804e-10	1.05894e-08	STARD13|NUMA1|STK10|ARL2|KHDRBS1|CETN2|LATS2|USP9X|EPB41L2|FOXO4|PIN1|CCNT2|URGCP|MAPK7|DUSP1|SIK1|PARD6B|TPPP|ESCO1|RPS6KB1|HNRNPU|NEK9|KLHL18|CCPG1|MAPK6|ENSA|EVI5|PPP6C|REEP3|CABLES2|MAPRE1|MAPRE3|MAPRE2|SRC|FIGN|CLASP2|CLASP1|PIM1|TXLNG|CACUL1|CDC25A|ANLN|PRKCE|ING4|RHOA|PDS5B|UBE2I|THAP1|RPS6KA3|E2F3|FBXW11|TACC1|SNX18|CDC14A|GNAI3|KIF13A|CUL4B|PARD3B|CDK6|MAPK1|LIN54	http://amigo.geneontology.org/amigo/term/GO:0007049
positive regulation of cell population proliferation	Gene Ontology	GO:0008284	56	545	3.1457e-10	1.41225e-08	IL7R|PTGS2|TGFB2|CRKL|THRB|CDX2|SIRT1|RPS15A|PTHLH|CTNNB1|HIPK1|ST8SIA1|ETS1|PGF|MYCN|RARB|GCNT2|TIAM1|RBPJ|JUN|MEIS2|HBEGF|SRPK2|CCPG1|ARNT2|SUZ12|VSX2|DOT1L|CNOT7|CNOT6|IGF2|TGFBR1|SHC1|TSC22D1|CACUL1|MECP2|CASR|DLL1|FGFR1OP|HMGCR|CNTFR|EFNB2|FGFR1|E2F3|WWTR1|WNT2|CSF1|NOTCH2|MBD5|PTEN|STAT5A|NMB|GDNF|VEGFA|BCL2|LIFR	http://amigo.geneontology.org/amigo/term/GO:0008284
Golgi membrane	Gene Ontology	GO:0000139	30	182	3.24578e-10	1.44452e-08	ZDHHC17|PI4KB|NUMA1|MMGT1|QSOX1|CHP1|LDLRAD4|NAA60|SLC30A7|GNAI3|SEC23A|APOO|RAC1|SLC35A4|GOLGA7|LFNG|PIKFYVE|STAG1|PRKCE|CPLX3|MGAT2|ARFGEF1|ARFGEF2|CHST2|MAN1A2|HPD|MBTPS2|TRAPPC3|GOSR2|CDC42	http://amigo.geneontology.org/amigo/term/GO:0000139
mitochondrion	Gene Ontology	GO:0005739	122	1723	3.90112e-10	1.7212e-08	TGM2|PHYHIPL|RAB4B|IMMP2L|LYPLA1|HSPA9|REXO2|ARL2BP|CREBZF|TRUB1|BAG5|HEBP2|NADK2|NME1|SHC1|SLC25A3|CAMK2A|CREB1|RPS15A|SLC25A25|MRRF|STXBP1|MTCH2|PTEN|AMMECR1|GRIP1|ACLY|PAK7|STARD13|ATP6V1A|SFXN2|NPTX1|SFXN1|PSENEN|SLC25A39|PPM1E|APOO|TFRC|PPP6C|TXNRD3|SIRT1|CISD1|MRPL17|TSHZ3|SNPH|ACO1|MTFR1|RHOA|BNIP3|SLC25A42|RPS6KA6|GLYCTK|PPTC7|DLAT|AGO2|PI4KB|TMEM135|TCHP|ZFHX3|POLG|RHOT1|RAB8B|CYP1B1|RPS…	http://amigo.geneontology.org/amigo/term/GO:0005739
Rho guanyl-nucleotide exchange factor activity	Gene Ontology	GO:0005089	19	69	4.22427e-10	1.84785e-08	SPATA13|FGD5|TRIO|VAV2|FGD1|SOS2|FGD3|ITSN1|ARHGEF18|ARHGEF5|ARHGEF12|ARHGEF1|TIAM1|EPS8L2|AKAP13|MCF2L|NGEF|ARHGEF17|ARHGEF10L	http://amigo.geneontology.org/amigo/term/GO:0005089
small GTPase mediated signal transduction	Gene Ontology	GO:0007264	22	97	4.34316e-10	1.88375e-08	RAP1B|DOCK4|RAPGEF2|ITSN1|RGL1|TIAM1|RAPGEFL1|RASGEF1C|RALGDS|RAC1|ARHGEF18|RHOU|RHOBTB2|RHOA|RHOF|SOS2|VAV2|ARHGAP31|RND3|G3BP2|RHEB|CDC42	http://amigo.geneontology.org/amigo/term/GO:0007264
ion transport	Gene Ontology	GO:0006811	58	586	5.56726e-10	2.39439e-08	ATP6V1A|ADD2|KCNC2|ATP2A3|SLC4A4|SLC5A3|SLC4A1|SFXN1|SLC30A4|SLC30A7|TCN2|KCNA2|MICU1|P2RX6|SLC39A13|ATP2B2|ATP2A2|GABRA1|SLC22A23|SLC30A10|CACNA1C|KCND2|SLC30A1|KCNK3|TTYH2|SLC8A1|ATP6V1B2|SLC26A11|SLC6A15|CLIC4|CLIC5|LRRC8A|KCNJ16|KCNJ15|SLC38A2|WNK1|GABRA4|GRIK2|KCNAB2|SLC39A9|LTF|MCOLN2|KCNB1|CACNA2D1|ATP2B4|TPCN1|ATP7A|SCN4B|SLC39A14|HCN1|SLC17A6|HEPHL1|ELK3|ATP6V0A1|SFXN2|ATP6V0E2|SCN5A|SCN…	http://amigo.geneontology.org/amigo/term/GO:0006811
protein stabilization	Gene Ontology	GO:0050821	29	176	6.41831e-10	2.73741e-08	BAG5|SMAD7|CHP1|STXBP1|USP9X|WDR81|CREBL2|PIN1|RABL3|APBB2|SYVN1|DVL1|GOLGA7|PML|FBXW7|EPHA4|PIM1|USP27X|CREB1|PER3|USP13|AAK1|EFNA1|NAA15|GNAQ|PTEN|STX12|CRTAP|PAK3	http://amigo.geneontology.org/amigo/term/GO:0050821
negative regulation of protein phosphorylation	Gene Ontology	GO:0001933	22	100	7.13459e-10	3.01775e-08	CRKL|KIRREL|CHP1|CORO1C|MYADM|PPARGC1A|DVL1|SLIT2|TRAF3IP1|CTDSP1|EPHB2|PRKCA|PAX6|C9ORF72|PTPN13|TARDBP|WWTR1|OGT|PTEN|PPP1R15B|PID1|PPP2CA	http://amigo.geneontology.org/amigo/term/GO:0001933
endocytosis	Gene Ontology	GO:0006897	30	189	7.2116e-10	3.02533e-08	FKBP15|VLDLR|SYNRG|SH3GL1|USP20|MRC2|WASF2|ITSN1|PIK3CB|LRP1B|SNX18|NPC1|TFRC|CLINT1|RAC1|EPN1|EPN3|CSNK1G3|AAK1|CSNK1G1|RHOU|C9ORF72|LRP1|NME1|LRP4|ANKFY1|LDLR|SGIP1|ARC|CDC42	http://amigo.geneontology.org/amigo/term/GO:0006897
DNA-binding transcription repressor activity, RNA polymerase II-specific	Gene Ontology	GO:0001227	36	266	7.70268e-10	3.20506e-08	NFATC2|FOXP1|FOXK1|GLIS2|CDX2|ZFHX3|DACH1|PITX2|MXD4|MXD3|KLF12|HEYL|FEZF1|TFAP2A|TFAP2C|JUN|MYT1L|HDGF|NKX3-2|NR3C1|ZBTB5|NACC2|PAX6|SALL1|ATF5|SNAI2|ZEB1|ZEB2|THAP1|GFI1|HMBOX1|MXI1|HBP1|PURB|PRDM1|PHF6	http://amigo.geneontology.org/amigo/term/GO:0001227
post-embryonic development	Gene Ontology	GO:0009791	23	111	8.13478e-10	3.35757e-08	ERCC2|ACVR2B|BCL11B|USP9X|SCHIP1|ABL2|BCL2L11|MECOM|SLC8A1|KMT2A|NDN|MECP2|PLAGL2|ACO1|TGFBR1|DICER1|GNAQ|MBD5|PRDM1|ATF5|IMPAD1|BCL2|AGO2	http://amigo.geneontology.org/amigo/term/GO:0009791
forebrain development	Gene Ontology	GO:0030900	20	84	1.29657e-09	5.30867e-08	NFIB|SRF|FEZF1|SRC|MECOM|NDST1|FOXG1|RAC1|FYN|CTNNB1|GLI3|PAX6|PRKG1|RELN|SOX2|TTBK2|APLP2|SOX1|DLC1|KIF3A	http://amigo.geneontology.org/amigo/term/GO:0030900
positive regulation of cell migration	Gene Ontology	GO:0030335	34	247	1.53065e-09	6.21735e-08	TGFB2|MAP4K4|CPEB1|MYADM|SEMA4B|SEMA4D|PLD2|FLT1|PPM1F|GCNT2|SUN2|TIAM1|HBEGF|ETS1|FOXF1|MAPK8|SEMA6A|TGFBR1|SPAG9|PRKCA|ATP8A1|RDX|FGFR1OP|SNAI2|TJP1|SEMA3G|SEMA5A|SEMA3F|LRRC15|CSF1|SEMA6D|TFAP2A|VEGFA|ELP5	http://amigo.geneontology.org/amigo/term/GO:0030335
actin cytoskeleton	Gene Ontology	GO:0015629	33	236	1.86534e-09	7.51719e-08	ESPN|MYO1D|MAP2|CORO1C|EPB41L2|AKAP13|SHROOM4|PDXP|ARHGAP6|ABL2|FLT1|MYRIP|NDC1|PPP1R12A|SPN|PPP1R9A|PPP1R9B|DAPK1|PDLIM5|CLIC5|PEAK1|ANLN|FSCN1|SNAP25|TAF5|LRP4|CNN3|MPRIP|CTNNA2|ARC|MYOZ3|WIPF1|MYOZ1	http://amigo.geneontology.org/amigo/term/GO:0015629
SH3 domain binding	Gene Ontology	GO:0017124	24	129	2.31589e-09	9.25994e-08	ERRFI1|MAP4K3|ESPN|KHDRBS1|KHDRBS3|CNTNAP1|ARHGAP6|SH3GL1|WASF2|SYNJ1|NCKIPSD|PRKCE|CCDC6|DOCK4|SHANK3|SH3BGRL2|ABI2|PTPN12|CBL|SGIP1|ARHGAP31|GRB2|WIPF1|PAK3	http://amigo.geneontology.org/amigo/term/GO:0017124
basolateral plasma membrane	Gene Ontology	GO:0016323	32	226	2.48528e-09	9.82618e-08	LIN7C|CDH17|DSTYK|SLC6A9|MYO1D|CTNNB1|MSN|SLC4A1|ATP7A|KCNC2|SLC39A14|CASK|TFRC|CASR|SLC8A1|CADM1|TGFBR1|UMOD|LDLR|LRP1|P2RY1|ATP2B4|CTNNA2|TJP1|SLC4A4|HCN1|SLC16A3|STX2|SLC16A1|ANK3|ABCC4|ABCC5	http://amigo.geneontology.org/amigo/term/GO:0016323
extrinsic component of cytoplasmic side of plasma membrane	Gene Ontology	GO:0031234	18	69	2.5151e-09	9.82618e-08	SNAP25|SNX18|ATP2A2|ERRFI1|EPN1|FYN|MCF2L|SRC|KCNAB2|FERMT2|TIAM1|SRM|MYZAP|DTNA|RHOA|CDK16|SHANK3|GPHN	http://amigo.geneontology.org/amigo/term/GO:0031234
ruffle membrane	Gene Ontology	GO:0032587	18	69	2.5151e-09	9.82618e-08	SPATA13|SRC|CLASP2|RAC1|MTSS1L|ARF4|MAP2|TIAM1|SPN|EPS8L2|EPS8|KANK1|PDXP|RHOA|PPP1R9B|DLC1|PTPRJ|NME1	http://amigo.geneontology.org/amigo/term/GO:0032587
GTP binding	Gene Ontology	GO:0005525	41	350	2.55751e-09	9.91615e-08	TGM2|RAB4B|RASD1|ARL2|RAP1B|RHOT1|ARF4|URGCP|RABL3|RAB8B|GNAI3|RAB30|EIF5B|NRAS|RAB38|GPN1|HBS1L|RAB14|DAPK1|NME1|ARL4C|RAP2C|RAC1|TUBB3|RHOU|AGAP1|RHOBTB2|EFNA1|RHOA|ARL5A|RHOF|ARL5B|RAB21|GNAQ|TUBB4A|ATL2|MFN2|RND3|GNA13|RHEB|CDC42	http://amigo.geneontology.org/amigo/term/GO:0005525
apoptotic process	Gene Ontology	GO:0006915	55	565	2.65471e-09	1.02156e-07	EPHA7|ERCC2|TCHP|RASSF5|EPHA2|MFN2|HIPK3|ZFAND6|RIPK2|MAP2K4|CSRNP3|PEG10|SEMA6A|PPM1F|BCL2L11|SIRT1|PTEN|MECOM|BCAP29|RPS6KB1|SIX1|SULF1|RELT|TIAM1|MAPK1|PML|PDCD4|DLC1|DAPK1|CADM1|TRAF2|TRAF3|BNIP3L|PIM1|PRKCA|MUC2|THSD4|UMOD|SLK|ING4|TGFBR1|TAOK1|BNIP3|ERO1L|OGT|PKD1|XKR8|MEF2C|ADRB1|GRIP1|BCL2|CDIP1|PAK7|PRKD1|PAK3	http://amigo.geneontology.org/amigo/term/GO:0006915
peptidyl-threonine phosphorylation	Gene Ontology	GO:0018107	18	70	3.05322e-09	1.16615e-07	TGFBR1|WNK1|OXSR1|TBK1|PRKCA|PKD1|UMOD|HIPK3|MAPK1|HIPK1|AKT3|CDK5R1|CDC42BPB|PDPK1|MAPK8|SBK1|PRKD1|BCL2	http://amigo.geneontology.org/amigo/term/GO:0018107
cell population proliferation	Gene Ontology	GO:0008283	27	166	3.16495e-09	1.19987e-07	MYH10|COPS2|ERCC2|RAP1B|CTNNB1|POLR3G|MAP7|NAA60|NDST1|SIX1|SRC|COL4A3BP|LIPG|RAC1|USP13|VEGFA|PRKAR1A|DACH1|LRP1|DICER1|TACC1|CSF1|PURB|GDNF|KANK1|PDPK1|BCL2	http://amigo.geneontology.org/amigo/term/GO:0008283
transcription coactivator activity	Gene Ontology	GO:0003713	30	203	3.20975e-09	1.20791e-07	ZFPM2|MED20|SIRT1|CTNNB1|TAF12|ARL2BP|ATXN7L3|NCOA2|MAML2|LPIN1|TFAP2A|SOX12|UBE3A|PPARGC1A|MED13|MYT1L|YAF2|RAP2C|NR3C1|SP4|PML|ING4|CTBP2|PRDM16|TAF5|PSIP1|WWTR1|DR1|MAK|TADA1	http://amigo.geneontology.org/amigo/term/GO:0003713
regulation of GTPase activity	Gene Ontology	GO:0043087	19	82	4.90019e-09	1.8306e-07	PLXNC1|ADAP1|VAV2|NGEF|PLXNA1|EPHA5|ARHGEF5|RDX|PLXNA4|SBF1|TIAM1|PRKG1|EPHA4|EVI5|FGD1|ARHGAP6|TBC1D10B|RASA2|TBC1D15	http://amigo.geneontology.org/amigo/term/GO:0043087
activation of GTPase activity	Gene Ontology	GO:0090630	20	92	5.00192e-09	1.85506e-07	MTSS1L|TBC1D2B|NGEF|CRKL|TBC1D10B|CORO1C|RALGAPB|TIAM1|FOXJ1|ARHGEF5|EPHA2|TBC1D5|TBC1D22B|GRTP1|EVI5|TBC1D12|ARHGAP24|USP6NL|RASA1|TBC1D15	http://amigo.geneontology.org/amigo/term/GO:0090630
ubiquitin protein ligase binding	Gene Ontology	GO:0031625	37	302	5.15958e-09	1.89977e-07	UBE2J1|BAG5|HSPA9|SMAD7|TGFBR1|UBE2D1|USP9X|YWHAZ|ARIH1|MFN2|FZD8|JUN|PPARGC1A|SMC6|PCBP2|CACUL1|PML|UBXN7|FBXW7|SRC|TRAF2|TRAF3|TRAF6|AMBRA1|PER3|USP13|PAX6|PRKAR1A|SCN5A|ABI2|GRIK2|EGR2|CUL4B|PRKACB|ATF6|UBE2W|BCL2	http://amigo.geneontology.org/amigo/term/GO:0031625
postsynapse	Gene Ontology	GO:0098794	23	126	6.80903e-09	2.48919e-07	ADD2|CPEB4|NCS1|CPEB3|STXBP1|FMR1|GABRA4|ABL2|GABRA1|NCOA2|WASF1|WASF3|SLC8A1|DGKD|RAC1|EPN1|FXR2|EIF4E|RHOA|GPHN|SNAP25|KIF1A|ATAD1	http://amigo.geneontology.org/amigo/term/GO:0098794
dendrite morphogenesis	Gene Ontology	GO:0048813	15	48	6.9399e-09	2.51903e-07	ELAVL4|MINK1|RBFOX2|LRP4|RAC1|SDC2|FYN|CAMK2A|DVL1|DCX|MAPK8|ABL2|ATP7A|CTNNA2|VLDLR	http://amigo.geneontology.org/amigo/term/GO:0048813
nuclear chromatin	Gene Ontology	GO:0000790	34	266	8.26342e-09	2.97832e-07	NFATC2|HMGB3|THRB|POLR3G|MEF2C|CDK12|CDK13|ASXL3|EGR1|JUN|PPARGC1A|KLF4|NACC2|HNRNPD|ASF1A|SIRT1|SRF|MECP2|CREB1|PPP1R10|TAF4|SNAI2|GATA4|ZEB2|TAF5|TRPS1|PSIP1|H2AFZ|RFX3|MBD5|PAX6|TCF12|KAT6B|GABPA	http://amigo.geneontology.org/amigo/term/GO:0000790
positive regulation of neuron apoptotic process	Gene Ontology	GO:0043525	18	76	9.2204e-09	3.3e-07	BACE1|TGFB2|BCL2L11|TFAP2A|GRIK2|EGR1|JUN|NR3C1|CTNNB1|EPHA7|SRPK2|CDK5R1|RHOA|MAP2K4|MAPK8|PAK3|PIN1|CDC42	http://amigo.geneontology.org/amigo/term/GO:0043525
protein homodimerization activity	Gene Ontology	GO:0042803	60	671	9.35269e-09	3.3241e-07	PTGS2|FMR1|ADD2|CHMP4B|VAPB|CSF1|PITX2|RIPK2|SCHIP1|NAA60|PDXP|BNIP3L|RABL3|FBLN5|PANK1|SLC39A13|HEYL|SLC4A1|TPPP|TEC|BNIP3|HNF1B|TFRC|MAPK6|SLIT2|CASR|NACC2|NADK2|STK10|DGKD|CADM1|MGAT2|HMGCS1|KMT2A|SRF|HSPB1|RAB11FIP2|SEPHS1|CAMK2A|PML|FXR2|FGFR1OP|SLK|ACOT7|TGFB2|FGFR1|THAP1|MTUS2|TPCN1|LRP4|WWTR1|SFPQ|SYT6|GDNF|BCL2|TCF12|GPD1L|PIP4K2B|NRBP1|PAK3	http://amigo.geneontology.org/amigo/term/GO:0042803
microtubule	Gene Ontology	GO:0005874	39	343	1.30119e-08	4.59276e-07	MAP6D1|NUMA1|RASSF5|MAP2|MAP7|FMR1|NCOA2|BCL2L11|TPPP|TIAM1|CLIP1|DVL1|SYNJ1|DCX|KIF1A|SLC8A1|REEP3|MAPRE1|MAPRE3|MAPRE2|CLASP2|CLASP1|FIGN|HOOK3|TUBB3|KCNAB2|MTUS2|DYNC1LI2|MDM1|KIF3A|KIF1B|CEP170|KIF1C|CAMSAP2|TUBB4A|CAMSAP1|KIF13A|KIF21B|TUBGCP4	http://amigo.geneontology.org/amigo/term/GO:0005874
vesicle-mediated transport	Gene Ontology	GO:0016192	32	246	1.54805e-08	5.42665e-07	STX1A|AP1M2|STXBP1|VPS11|AP1S2|SEC16B|ARF4|ARL4C|CNIH4|BCAP29|RAB38|CLINT1|SYT6|SEC23A|SPAG9|GGA1|AP4E1|ARL5A|ARL5B|AP3S2|KIF1A|KIF1B|KIF1C|SYT1|TRAPPC3|STX2|SPIRE1|ARCN1|STX6|STX12|GOSR2|YIPF5	http://amigo.geneontology.org/amigo/term/GO:0016192
positive regulation of neuron differentiation	Gene Ontology	GO:0045666	21	112	2.02581e-08	7.05312e-07	HEYL|RARB|ETV5|FEZF1|SPAG9|NBL1|FOXG1|GATA2|MMD2|MEF2C|PTEN|CDON|FOXA2|SALL1|TCF12|SOX2|MMD|RHOA|ZEB1|TGIF2|FGFR1	http://amigo.geneontology.org/amigo/term/GO:0045666
kinase binding	Gene Ontology	GO:0019900	21	113	2.3194e-08	8.02072e-07	STX1A|ERRFI1|UBQLN1|KIF1B|SRC|PARP16|CTNNB1|CAB39|CHP1|CRY2|PER3|TIAM1|PFKM|FOXA2|ATF5|SPN|JAKMIP3|MYCN|PPP1R9B|RASA1|DGKD	http://amigo.geneontology.org/amigo/term/GO:0019900
cell adhesion	Gene Ontology	GO:0007155	53	572	2.338e-08	8.03078e-07	MYH10|EFNB2|CDH17|NUAK1|EPHA4|VCAN|EPHA2|CNTNAP1|CNTN1|CTNND2|CNTN4|ABL2|NCAM1|FBLN5|FAT3|CNR2|NCAN|PIK3CB|TLN2|TLN1|PRKCA|CTNNB1|NEO1|TOR1A|RELN|THY1|PCDH20|CADM1|SRC|PARD3B|RAC1|CDH20|ITGB8|PRKCE|SSX2IP|LPP|NEGR1|ASTN1|COL4A3|CYP1B1|RHOA|LAMC1|CTNNA2|PCDH8|FERMT2|NFASC|NRXN1|NPNT|CDON|ESAM|CDH11|AMIGO3|PCDH19	http://amigo.geneontology.org/amigo/term/GO:0007155
nuclear membrane	Gene Ontology	GO:0031965	28	199	2.72743e-08	9.30598e-07	STX1A|LYPLA1|PUM2|ACKR2|SLC30A1|LPIN1|SUN2|OSBPL6|NDC1|PHF20|TOR1A|PML|MAD2L1BP|NTF3|NUP107|TXLNG|SEPHS1|CNEP1R1|C9ORF72|GATA6|RAP1GAP2|RASA1|CTNNB1|AKIRIN1|SH3BGRL2|SLC16A3|NRXN1|BCL2	http://amigo.geneontology.org/amigo/term/GO:0031965
negative regulation of gene expression	Gene Ontology	GO:0010629	39	354	2.82074e-08	9.56063e-07	TGFB2|CRKL|CTNNB1|NRXN1|MYADM|FMR1|MEF2C|HEYL|SRSF6|ADIPOR2|SNX12|TBK1|PIK3CA|FYN|KLF4|SLIT2|FGFR1|CNOT7|DGKD|FBXW7|SIRT1|MYCN|ITGB8|MECP2|CREB1|LDLR|VEGFA|GATA4|GATA2|ATP2B4|TARDBP|DICER1|NME1|HNRNPD|NOTCH2|MBD5|PRDM1|ZMPSTE24|POU2F1	http://amigo.geneontology.org/amigo/term/GO:0010629
focal adhesion	Gene Ontology	GO:0005925	25	162	3.01576e-08	1.01544e-06	MAP4K4|ARL2|EPHA2|MSN|REXO2|SHROOM4|TLN2|TLN1|MAPK1|ARHGAP24|LIMD1|DLC1|MAPRE2|CLASP2|CLASP1|PEAK1|ITGB8|RDX|LPP|FERMT2|NRP1|MAPRE1|MTF2|CBL|TADA1	http://amigo.geneontology.org/amigo/term/GO:0005925
regulation of mRNA stability	Gene Ontology	GO:0043488	12	31	3.25635e-08	1.08928e-06	ELAVL4|DCP2|CALCR|PCBP4|ZFP36L2|PUM2|YTHDF2|FXR2|FMR1|RC3H1|ALKBH5|HNRNPD	http://amigo.geneontology.org/amigo/term/GO:0043488
myelin sheath	Gene Ontology	GO:0043209	27	188	3.28661e-08	1.09227e-06	ATP6V1A|HSPA9|MYO1D|CNTNAP1|MSN|CNTN1|ERMN|PITPNA|NCAM1|CANX|TPPP|THY1|YWHAG|STXBP1|SLC25A3|RDX|NFASC|DLAT|MOBP|ATP6V1B2|FSCN1|SNAP25|NME1|TUBB4A|ACTR1A|BCL2|CDC42	http://amigo.geneontology.org/amigo/term/GO:0043209
adherens junction	Gene Ontology	GO:0005912	22	128	3.72928e-08	1.23138e-06	CDH11|EPHA5|SMAD7|CTNNB1|CTNND2|SHROOM4|MPP5|TLN1|MAGI1|LIMD1|JAG1|PDLIM5|ESAM|CDH20|RDX|SSX2IP|DLL1|VEGFA|CTNNA2|TJP1|ABI2|PARD3B	http://amigo.geneontology.org/amigo/term/GO:0005912
Rab GTPase binding	Gene Ontology	GO:0017137	23	140	3.85624e-08	1.26514e-06	MYRIP|GRTP1|STXBP5|TBC1D5|EVI5|USP6NL|RIMS2|TBC1D2B|RAC1|RPH3AL|DENND5A|C9ORF72|MOBP|BICD1|KIF3A|DMXL2|RAB11FIP2|TBC1D22B|ANKFY1|RUSC2|TBC1D12|TBC1D10B|TBC1D15	http://amigo.geneontology.org/amigo/term/GO:0017137
ephrin receptor binding	Gene Ontology	GO:0046875	12	32	4.32702e-08	1.41055e-06	EFNB2|SRC|NGEF|SHC1|EPHA7|EPHA4|FYN|EFNA1|TIAM1|GRB2|CDK5R1|CBL	http://amigo.geneontology.org/amigo/term/GO:0046875
postsynaptic membrane	Gene Ontology	GO:0045211	29	219	5.09222e-08	1.64949e-06	LIN7C|KCNC2|EPHA7|EPHA4|CTNNB1|DLGAP1|FMR1|GABRA4|SEMA4B|GABRA1|NCOA2|ADORA2A|ANK1|CACNA1C|GRIN3A|ARC|SLC8A1|KCND2|KCNB1|P2RY1|SHANK3|GPHN|PCDH8|GPR156|GRIK2|ATAD1|PTEN|ANK3|SIGMAR1	http://amigo.geneontology.org/amigo/term/GO:0045211
dendrite development	Gene Ontology	GO:0016358	14	49	5.65121e-08	1.81905e-06	NCOA2|GRIN3A|CRKL|RAC1|ABI2|MECP2|RELN|MAP2|PRKG1|MBD5|SPN|PPP1R9B|NRP1|PAK3	http://amigo.geneontology.org/amigo/term/GO:0016358
positive regulation of blood vessel endothelial cell migration	Gene Ontology	GO:0043536	13	41	6.07357e-08	1.94278e-06	IGF2|SIRT1|HSPB1|PRKCA|PKD1|AKT3|STAT5A|ETS1|VEGFA|PDPK1|GATA2|PRKD1|FGFR1	http://amigo.geneontology.org/amigo/term/GO:0043536
negative regulation of neuron differentiation	Gene Ontology	GO:0045665	17	78	6.75979e-08	2.14886e-06	HMG20A|ISL2|FOXA2|CASZ1|DLL1|FOXG1|EIF4E|SIX3|GLI3|SOX2|PAX6|CNTN4|FMR1|RHOA|JAG1|CTDSP1|PTBP1	http://amigo.geneontology.org/amigo/term/GO:0045665
GTPase activity	Gene Ontology	GO:0003924	34	294	7.541e-08	2.3824e-06	RAB4B|RASD1|ARL2|RAP1B|RHOT1|EIF5B|RABL3|RAB8B|GNAI3|RAB30|TPPP|NRAS|RAB38|GPN1|HBS1L|RAB14|RAP2C|RAC1|TUBB3|RHOU|AGAP1|RHOBTB2|EFNA1|RHOA|RHOF|RAB21|GNAQ|TUBB4A|ATL2|MFN2|RND3|GNA13|RHEB|CDC42	http://amigo.geneontology.org/amigo/term/GO:0003924
positive regulation of smooth muscle cell proliferation	Gene Ontology	GO:0048661	17	79	7.93347e-08	2.49101e-06	PTGS2|TGM2|EGR1|SHC1|TRAF6|PRKCA|RPS6KB1|RBPJ|TEC|JUN|PPARGC1A|HBEGF|VEGFA|HMGCR|PIK3CA|ABCC4|GNAQ	http://amigo.geneontology.org/amigo/term/GO:0048661
integral component of plasma membrane	Gene Ontology	GO:0005887	88	1232	8.32158e-08	2.59694e-06	SLC6A1|TSPAN11|SLC6A9|TSPAN13|SEMA4B|SEMA4D|SLC39A14|SLC26A11|SLC38A2|TSPAN9|ATP2B4|FGFR1|PCDH20|SEMA3G|ADCY2|HCN1|SLC2A5|ADCY9|ELK3|CDON|GRIK2|SLC7A2|SLC7A1|PSENEN|ADORA2A|GABRA1|NPC1|TFRC|LMBR1|SAMD8|EPHB2|SLC14A1|NFASC|PLXNC1|IPO8|PCDH19|SLC16A7|STX1A|TMEM130|EPHA7|EPHA5|EPHA4|EPHA2|SLC4A4|SLC4A1|GABRA4|KCNA2|FLT1|CNR2|KCNC2|S1PR3|BCAP29|HBEGF|CASR|SLC8A1|SLC6A12|SLC6A11|GPR85|SLC6A15|LRRC8A|A…	http://amigo.geneontology.org/amigo/term/GO:0005887
transmembrane transport	Gene Ontology	GO:0055085	42	418	8.88872e-08	2.75712e-06	KCNC2|ANO5|SLC7A2|SLC7A1|SLC4A4|SLC5A3|SFXN2|SFXN1|SLC30A4|SLC30A7|SLC30A1|SLC39A13|SLC39A14|SLC22A23|SLC30A10|CACNA1C|SLC8A1|SLC26A11|MFSD9|KCND2|SLC2A5|ATP8A1|SLC39A9|SLC16A1|SLC25A25|KCNB1|SLC25A42|TPCN1|HCN1|SLC16A3|SLC16A2|SLC7A11|SLC16A7|SCN3A|ELK3|KCNA2|ABCC4|ABCC5|ATP6V0E2|SCN5A|SLC19A2|SLC17A6	http://amigo.geneontology.org/amigo/term/GO:0055085
negative regulation of protein kinase activity	Gene Ontology	GO:0006469	16	70	9.29081e-08	2.86448e-06	ADORA2A|PPM1E|GNAQ|PPM1F|PRKCA|HSPB1|CHP1|PKIA|DNAJC3|WWTR1|DVL1|FGFR1OP|PRKAR1A|PDPK1|THY1|CAMK2N1	http://amigo.geneontology.org/amigo/term/GO:0006469
transcription coregulator activity	Gene Ontology	GO:0003712	18	92	1.16793e-07	3.57931e-06	PRDM16|FUS|MED13L|MED20|HR|MED22|TCERG1|PPARGC1A|MAMSTR|PTPN14|NSD1|MED13|PPARGC1B|KDM2A|KDM3B|MED19|BTAF1|YAF2	http://amigo.geneontology.org/amigo/term/GO:0003712
apical plasma membrane	Gene Ontology	GO:0016324	37	345	1.1758e-07	3.582e-06	AMOTL2|ATP6V1A|KCNC2|DSTYK|SLC6A9|MSN|RAPGEF2|SHROOM4|ATP7A|ATP2B2|MYRIP|SLC39A14|SLC9A3R2|PARD6B|PFKM|CASR|THY1|JAG1|RAB14|ITPK1|TGFBR1|SLC2A5|UMOD|RDX|DLL1|CNTFR|P2RY1|ATP6V1B2|TJP1|SLC16A1|SLC16A3|SLC16A2|PTEN|PARD3B|ABCC4|ABCC5|SLC1A1	http://amigo.geneontology.org/amigo/term/GO:0016324
negative regulation of neuron projection development	Gene Ontology	GO:0010977	17	82	1.26583e-07	3.83345e-06	EFNB2|LRP1|GFI1|BAG5|RAP1GAP2|RBPJ|EPHA4|PTPRG|PTEN|PTPN9|DENND5A|KANK1|AMIGO3|LPAR1|RTN4RL1|RHOA|MAP4K4	http://amigo.geneontology.org/amigo/term/GO:0010977
regulation of synaptic plasticity	Gene Ontology	GO:0048167	14	53	1.2887e-07	3.87975e-06	BACE1|MEF2C|MECP2|PLK2|CPEB3|MBD5|JPH3|CTNND2|RAPGEF2|ATP2B2|SHANK3|YWHAG|RIMS2|FGF14	http://amigo.geneontology.org/amigo/term/GO:0048167
regulation of alternative mRNA splicing, via spliceosome	Gene Ontology	GO:0000381	16	72	1.29816e-07	3.88537e-06	SRSF6|RBFOX3|RBFOX2|NOVA2|NOVA1|KHDRBS1|HNRNPU|CELF1|SRRM4|SRSF1|FXR2|KHDRBS3|FMR1|MBNL1|PTBP1|MBNL3	http://amigo.geneontology.org/amigo/term/GO:0000381
kidney development	Gene Ontology	GO:0001822	23	151	1.30984e-07	3.89755e-06	TGFB2|GLIS2|TGFBR1|CTNNB1|SCHIP1|BCL2L11|TFAP2A|SIX1|SULF1|HNF1B|GLI3|SLIT2|TRAF3IP1|WNT9B|ACVR2B|UMOD|VEGFA|KIF3A|LRP4|PRDM1|SALL1|GREB1L|BCL2	http://amigo.geneontology.org/amigo/term/GO:0001822
cell surface	Gene Ontology	GO:0009986	57	679	1.56074e-07	4.61725e-06	TGFB2|ROBO2|VLDLR|CDH17|LRRC15|EPHA4|VCAN|EPHA2|SLC7A11|MSN|SLC4A1|NRXN1|SEMA6D|NCAM1|LPAR1|CACNA1C|RPS6KB1|HNRNPU|SULF1|HBEGF|TFRC|SLIT2|CASR|THY1|ACVR2A|CLIC4|LRRC8A|LIPG|ITGB8|UMOD|MRC2|LDLR|VEGFA|LTF|CD8A|KCNB1|TGFBR1|NRP1|BACE1|SLC6A1|TJP1|NEO1|LRP4|SLC4A4|HCN1|SDC2|STX2|GPC2|NOTCH2|GJC1|CDON|ANK3|SLC1A2|SCN5A|RTN4RL1|PTPRJ|CKAP4	http://amigo.geneontology.org/amigo/term/GO:0009986
semaphorin-plexin signaling pathway	Gene Ontology	GO:0071526	12	37	1.59571e-07	4.69359e-06	PLXNC1|SEMA5A|SEMA3G|SEMA3F|PLXNA1|RAC1|SEMA6D|PLXNA4|SEMA4B|SEMA4D|NRP1|SEMA6A	http://amigo.geneontology.org/amigo/term/GO:0071526
regulation of protein phosphorylation	Gene Ontology	GO:0001932	16	74	1.79589e-07	5.22236e-06	FNIP2|DICER1|LRP4|HSPB1|PPP2CA|PIK3CA|NRAS|CORO1C|CCNYL1|DVL1|WNT9B|SPN|PML|PIN1|PPP1R9B|PRKAR1A	http://amigo.geneontology.org/amigo/term/GO:0001932
cellular response to hypoxia	Gene Ontology	GO:0071456	16	74	1.79589e-07	5.22236e-06	EGLN1|KCND2|BNIP3L|VLDLR|PRKCE|UBQLN1|CPEB1|SIRT1|RORA|KCNK3|PTEN|VEGFA|GATA6|HLF|BCL2|BNIP3	http://amigo.geneontology.org/amigo/term/GO:0071456
brain development	Gene Ontology	GO:0007420	25	180	1.85482e-07	5.36326e-06	MYH10|IMMP2L|EPHA7|ZFHX3|SHROOM4|ATXN1L|MEIS2|SIX3|GLI3|SYNJ1|RELN|DCX|CDK5R1|FOXJ1|MECP2|PAX6|PBX4|ARNT2|FGFR1|NFIB|SLC7A11|MBD5|AMIGO3|PCDH19|ATXN1	http://amigo.geneontology.org/amigo/term/GO:0007420
ureteric bud development	Gene Ontology	GO:0001657	13	46	1.86846e-07	5.3669e-06	RARB|SLIT2|TSHZ3|ROBO2|VCAN|OSR1|SIX1|NPNT|SALL1|GDNF|SMAD7|BCL2|FGFR1	http://amigo.geneontology.org/amigo/term/GO:0001657
regulation of translation	Gene Ontology	GO:0006417	22	142	1.87705e-07	5.3669e-06	CPEB4|MKNK1|CPEB1|CPEB3|PUM2|EIF4E|TNRC6B|MATR3|FMR1|RPS6KB1|PTBP1|CNOT7|CNOT6|DAPK1|FXR2|ACO1|EIF4G3|DNAJC3|NANOS1|PPP1R15B|RBM20|AGO2	http://amigo.geneontology.org/amigo/term/GO:0006417
lipid metabolic process	Gene Ontology	GO:0006629	48	532	2.18384e-07	6.20938e-06	PTGS2|VLDLR|CRKL|PTDSS1|LYPLA1|LYPLA2|PLCD1|SERINC1|JAZF1|MBOAT2|SPTSSA|CDIPT|CERS6|CERS5|CYP1B1|ADIPOR2|PLA2G12A|PLCXD3|PLCH2|NPC1|ETNK1|DGKA|MTMR3|HMGCS1|HDLBP|LIPG|MTM1|UMOD|PLCL1|LDLR|INSIG2|CNEP1R1|HMGCR|TTC39B|ACOT7|SLC27A1|PLD2|SLC16A1|SAMD8|CDS2|LPIN1|CEPT1|ST8SIA1|PTEN|GDPD4|PLAGL2|ACLY|CH25H	http://amigo.geneontology.org/amigo/term/GO:0006629
regulation of circadian rhythm	Gene Ontology	GO:0042752	15	66	2.48202e-07	7.01822e-06	KLF10|CRY2|SFPQ|MAPK9|UBE3A|RORB|RORA|PPARGC1A|USP9X|CREB1|PML|MAPK8|FBXW7|HNRNPD|TARDBP	http://amigo.geneontology.org/amigo/term/GO:0042752
lipid binding	Gene Ontology	GO:0008289	34	312	2.6928e-07	7.5724e-06	STARD13|NUMA1|NR3C1|OSBPL1A|IQSEC1|PITPNA|MAPKAPK2|PITPNB|SNX12|SH3GL1|ARHGEF5|INPP4B|SNX18|TIAM1|NR5A2|CDK5R2|DGKA|DLC1|PAQR9|TRAF2|COL4A3BP|PGRMC2|CLINT1|EPN1|EPN3|FERMT2|FCHSD1|OSBPL6|OSBPL11|OGT|MCF2L|TEX2|WDFY3|SNX27	http://amigo.geneontology.org/amigo/term/GO:0008289
mRNA processing	Gene Ontology	GO:0006397	36	343	2.79454e-07	7.81555e-06	ELAVL4|AAR2|TCERG1|CELF1|PRPF8|FMR1|CPSF4|SRSF6|USP49|CDK12|CDK13|HNRNPU|STRAP|SRPK2|PCBP1|MBNL1|PTBP1|MBNL3|KHDRBS3|KHDRBS1|PRPF4B|SFPQ|PPP4R2|THOC3|SRSF1|TARDBP|SYNCRIP|RBFOX3|RBFOX2|SRRM4|RBM26|APOBEC2|HNRNPF|RBM20|CPEB1|ALKBH5	http://amigo.geneontology.org/amigo/term/GO:0006397
protein heterodimerization activity	Gene Ontology	GO:0046982	32	283	2.84666e-07	7.91804e-06	ADD2|VAPB|TAF12|KRT1|SYT6|BCL2|FMR1|BTBD11|MICU1|ARNTL|SIM2|RALGAPB|NPAS3|MAPK6|PML|DGKD|SEPHS1|FXR2|KCNB1|P2RY1|ARNT2|SOS2|NFYB|DR1|SYT1|H2AFZ|MEF2C|ADRB1|TCF12|HLF|ATF6|PPP2CA	http://amigo.geneontology.org/amigo/term/GO:0046982
presynaptic membrane	Gene Ontology	GO:0042734	16	77	2.87112e-07	7.9429e-06	STX1A|ADORA2A|CACNA1C|KCNC2|SNAP25|ITSN1|SYT1|GRIK2|STX2|NRXN1|CTNNB1|SNPH|CASK|SLC1A2|ERC2|RIMS2	http://amigo.geneontology.org/amigo/term/GO:0042734
microtubule cytoskeleton organization	Gene Ontology	GO:0000226	22	147	3.1916e-07	8.78205e-06	CAMSAP1|MAP2|TTBK2|MAP7|RANBP10|SIK3|CGN|CLASP2|CLASP1|TUBB3|MAP7D1|DYNC1LI2|TRIM46|TAOK1|CAMSAP2|TACC1|TUBB4A|MAP6D1|CDC14A|PARD3B|ATXN7|TUBGCP4	http://amigo.geneontology.org/amigo/term/GO:0000226
presynapse	Gene Ontology	GO:0098793	19	111	3.28806e-07	8.99908e-06	RAB8B|BACE1|CDK5R1|KIF1A|DNAJC5|SLC17A6|EPN1|AAK1|YWHAG|STXBP1|FXR2|DVL1|STXBP5|FMR1|SYNJ1|SGIP1|SH3GL1|SLC1A1|DGKD	http://amigo.geneontology.org/amigo/term/GO:0098793
hippocampal mossy fiber to CA3 synapse	Gene Ontology	GO:0098686	13	49	3.46053e-07	9.40721e-06	YWHAZ|BACE1|EPHA7|SYT1|GRIK2|MAL2|SLC16A7|PTPRD|STXBP5|FMR1|SH3GL1|SLC6A9|CTNNA2	http://amigo.geneontology.org/amigo/term/GO:0098686
axonogenesis	Gene Ontology	GO:0007409	18	100	3.47394e-07	9.40721e-06	MYH10|ULK2|PAX6|SLITRK1|ISL2|NDN|CREB1|ANK3|MAP2|DVL1|STXBP5|SLIT2|BCL2|TRIM46|BCL11B|PITPNA|CTNNA2|PAK3	http://amigo.geneontology.org/amigo/term/GO:0007409
regulation of actin cytoskeleton organization	Gene Ontology	GO:0032956	16	79	3.88217e-07	1.04026e-05	TGFB2|LRP1|CLASP2|RAC1|EPHA5|ARHGEF5|TAOK1|RND3|RHOBTB2|GPM6B|CDK5R1|RHOA|DLC1|RHOF|FSCN1|PAK3	http://amigo.geneontology.org/amigo/term/GO:0032956
cell fate commitment	Gene Ontology	GO:0045165	16	79	3.88217e-07	1.04026e-05	GFI1|WNT3|WNT2|RBPJ|PML|MEF2C|GATA6|PAX6|WNT9B|VSX2|SOX2|GATA4|SOX5|GATA2|SOX12|PRDM1	http://amigo.geneontology.org/amigo/term/GO:0045165
calcium ion binding	Gene Ontology	GO:0005509	52	613	4.03646e-07	1.07597e-05	CDH11|TGM2|VLDLR|CDH17|CAB39|VCAN|NCS1|CLGN|SYT6|FBLN5|CANX|NPNT|NCAN|PPP3R1|ITSN1|PLA2G12A|CETN2|SULF1|PLCH2|CBL|LRP1B|CDK5R1|SLIT2|CASR|DGKA|ATP2A2|PLS3|LTBP3|CDH20|CHP1|UMOD|JAG1|MICU1|DLL1|LDLR|SLC25A25|ATP2B2|MAN1A2|PCDH8|LRP1|LRP4|SYT1|TUBB4A|CAPN13|CALU|NOTCH2|FAT3|PLCD1|PCDH20|PCDH19|NRXN1|RHOT1	http://amigo.geneontology.org/amigo/term/GO:0005509
RNA splicing	Gene Ontology	GO:0008380	30	259	4.17985e-07	1.10842e-05	ELAVL4|FUS|AAR2|PRPF4B|CELF1|PRPF8|FMR1|SRSF6|USP49|CDK12|CDK13|HNRNPU|STRAP|SRPK2|MBNL1|PTBP1|MBNL3|HNRNPF|TCERG1|UMOD|SFPQ|PPP4R2|THOC3|SRSF1|TARDBP|SYNCRIP|RBFOX3|RBFOX2|SRRM4|RBM20	http://amigo.geneontology.org/amigo/term/GO:0008380
recycling endosome	Gene Ontology	GO:0055037	19	114	4.72009e-07	1.24523e-05	NCOA2|RAP2C|RAB4B|AVL9|BACE1|SLC30A10|VIPAS39|PANK1|STX6|FCHSD1|TFRC|ATP11C|ARFGEF2|MCOLN2|TBC1D12|TUBGCP4|GPR161|DENND6B|RAB14	http://amigo.geneontology.org/amigo/term/GO:0055037
cell-cell adhesion	Gene Ontology	GO:0098609	22	151	4.80338e-07	1.25427e-05	CDH11|CDH17|KIRREL|CTNNB1|CTNND2|TLN2|TLN1|SLIT2|THY1|FOXF1|SRF|SHC1|CDH20|LPP|NEGR1|ASTN1|TJP1|FAT3|CDON|ESAM|CDC42|BCL2	http://amigo.geneontology.org/amigo/term/GO:0098609
positive regulation of angiogenesis	Gene Ontology	GO:0045766	22	151	4.80338e-07	1.25427e-05	GAB1|AKT3|FLT1|CYP1B1|NRAS|ETS1|IGF2|SIRT1|HSPB1|PRKCA|ITGB8|VEGFA|GATA6|GATA4|GATA2|NRP1|VASH2|SEMA5A|PKD1|PDPK1|PRKD1|AGO2	http://amigo.geneontology.org/amigo/term/GO:0045766
calmodulin binding	Gene Ontology	GO:0005516	25	191	5.04179e-07	1.30984e-05	MYH10|CAMSAP1|ADD2|MYO1D|MAP2|MAPKAPK3|MAPKAPK2|CACNA1C|CASK|MARCKS|SLC8A1|DAPK1|ESRRG|MKNK1|CAMK2A|FBXL2|ATP2B2|ATP2B4|TJP1|CNN3|CAMSAP2|SYT1|MAP6D1|SCN5A|SCN3A	http://amigo.geneontology.org/amigo/term/GO:0005516
double-stranded DNA binding	Gene Ontology	GO:0003690	22	152	5.30903e-07	1.3723e-05	JUN|CDX2|EGR1|AFF3|HNRNPU|KLF6|KLF4|NR5A2|ZMPSTE24|NR3C1|CREB1|THRB|PAX6|GATA6|ZEB1|TARDBP|NFIC|NFIB|PURB|STAT5A|FOXA2|MAPK1	http://amigo.geneontology.org/amigo/term/GO:0003690
perikaryon	Gene Ontology	GO:0043204	21	140	5.68002e-07	1.46082e-05	MAPK9|RBFOX3|FUS|KCNC2|HSPB1|PCSK2|ATP7A|GRIK2|C9ORF72|KCNB1|MAPK1|CTNND2|EPHA4|MAP2K4|FMR1|PDPK1|MAPK8|TMEM100|KCNA2|SLC1A1|RELN	http://amigo.geneontology.org/amigo/term/GO:0043204
negative regulation of cell migration	Gene Ontology	GO:0030336	20	128	5.91926e-07	1.51474e-05	RAP2C|CLIC4|SRF|RECK|MUC2|TMEFF2|SULF1|PTEN|KLF4|LDLRAD4|SLIT2|KANK1|DACH1|CYP1B1|THY1|JAG1|DLC1|PTPRJ|DUSP3|BCL2	http://amigo.geneontology.org/amigo/term/GO:0030336
positive regulation of cardiac muscle cell proliferation	Gene Ontology	GO:0060045	10	27	6.39565e-07	1.62851e-05	PIM1|ZFPM2|WNT2|RBPJ|MEF2C|MAPK1|GATA6|GATA4|NCAM1|FGFR1	http://amigo.geneontology.org/amigo/term/GO:0060045
protein localization to plasma membrane	Gene Ontology	GO:0072659	22	154	6.46966e-07	1.63919e-05	EPHA2|STXBP1|SLC4A1|MAP7|RAPGEF2|MYADM|RAB8B|SEC23A|SLC9A3R2|MPP5|CLASP2|RAC1|RDX|NFASC|CASK|KCNB1|P2RY1|EXOC5|GPR158|ANK1|ANK3|FAM126B	http://amigo.geneontology.org/amigo/term/GO:0072659
cell cortex	Gene Ontology	GO:0005938	20	129	6.60206e-07	1.6574e-05	MYH10|MARCKS|TRAF2|ERMN|CLASP2|CLASP1|NUMA1|PKD1|RAC1|SPIRE1|PARD6B|RHOF|CTNNB1|RND3|RHOBTB2|PARD3B|EPS8|RHOA|PRKD1|AKAP13	http://amigo.geneontology.org/amigo/term/GO:0005938
cell-cell junction	Gene Ontology	GO:0005911	27	222	6.63165e-07	1.6574e-05	LIN7C|KIRREL|RAP1B|GAB1|CTNNB1|CTNND2|MYADM|PDXP|NCAM1|WASF2|CASK|TIAM1|MAGI1|LIMD1|CADM1|CLIC4|PIKFYVE|FSCN1|CAPZA1|TJP1|PKD1|STX2|PRKD1|GRB2|ESAM|PTPRJ|CDC42	http://amigo.geneontology.org/amigo/term/GO:0005911
filopodium	Gene Ontology	GO:0030175	14	62	6.63865e-07	1.6574e-05	SPATA13|SNAP25|ERMN|MTM1|EPHA4|RDX|TUBB3|MSN|GPM6A|NPTXR|SPN|PPP1R9A|PPP1R9B|FSCN1	http://amigo.geneontology.org/amigo/term/GO:0030175
positive regulation of podosome assembly	Gene Ontology	GO:0071803	8	14	6.82278e-07	1.6951e-05	SRC|ARHGEF5|ASAP1|MSN|MAPK8|MAPK9|RHOA|FSCN1	http://amigo.geneontology.org/amigo/term/GO:0071803
membrane raft	Gene Ontology	GO:0045121	31	282	7.5213e-07	1.85789e-05	KIRREL|GPM6B|TGFBR1|CNTN1|CASK|MYADM|ATP7A|GNAI3|NCOA2|FYN|SULF1|NPC1|STX12|THY1|DLC1|TRAF2|PIKFYVE|PRKCA|UMOD|MAL2|DLL1|PLCD1|ATP2B2|SNAP25|ADCY2|PPP2CA|STX2|CBL|ARC|RTN4RL1|SLC1A2	http://amigo.geneontology.org/amigo/term/GO:0045121
signaling receptor binding	Gene Ontology	GO:0005102	39	407	7.55062e-07	1.85789e-05	EFNB2|TGFB2|NCOA2|MSN|RIPK2|MAP7|STRAP|SEMA4D|RAB8B|FZD8|SLC9A3R2|UBQLN1|FYN|PPARGC1A|SIX3|ENSA|ITGB8|TRAF3IP1|FGFR1|CADM1|EPHB2|SRC|TGFBR1|SLIT2|PRKCE|SRM|VEGFA|SMARCD1|CNTFR|RASA1|GPHN|SEMA3G|WNT3|WNT2|NRXN1|PTPRD|WNT9B|GUSB|POU2F1	http://amigo.geneontology.org/amigo/term/GO:0005102
actin filament binding	Gene Ontology	GO:0051015	26	210	7.82863e-07	1.91708e-05	MYH10|ERMN|ADD2|ESPN|MYO18A|MYO1D|CORO1C|RCSD1|SHROOM4|TLN2|TLN1|MARCKS|CDK5R1|CTNNA2|SPN|PPP1R9A|PPP1R9B|PLS3|CLASP2|FERMT2|EPS8L2|FSCN1|FHOD1|CAPZA1|MPRIP|GAS7	http://amigo.geneontology.org/amigo/term/GO:0051015
dephosphorylation	Gene Ontology	GO:0016311	18	109	1.05556e-06	2.57256e-05	PTPN21|HDHD2|PTPN13|MTM1|THTPA|CDC14A|PTPN14|PTPRG|PTEN|PTPN9|PTPRD|PTPN12|PDXP|DUSP7|DUSP1|PTPRJ|DUSP3|PTPN4	http://amigo.geneontology.org/amigo/term/GO:0016311
positive regulation of dendritic spine development	Gene Ontology	GO:0060999	11	37	1.07572e-06	2.60925e-05	NR3C1|RAC1|ITSN1|MECP2|CPEB3|MBD5|PPP1R9A|MAPK6|FMR1|LPAR1|SHANK3	http://amigo.geneontology.org/amigo/term/GO:0060999
Golgi organization	Gene Ontology	GO:0007030	17	98	1.14737e-06	2.75693e-05	LYSMD3|TRAPPC8|PKD1|CLASP2|CLASP1|CPLX3|BAG5|RAB30|ATL2|TMED9|USP6NL|MYO18A|ARFGEF1|VCPIP1|SEC16B|PRKD1|CDC42	http://amigo.geneontology.org/amigo/term/GO:0007030
protein tyrosine phosphatase activity	Gene Ontology	GO:0004725	17	98	1.14737e-06	2.75693e-05	PTPN21|DUSP1|PTPN13|MTM1|CDC25A|CDC14A|PTPN14|PTPRG|PTEN|PTPN9|PTPRD|PTPN12|DUSP7|MTMR3|PTPRJ|DUSP3|PTPN4	http://amigo.geneontology.org/amigo/term/GO:0004725
regulation of dendritic spine morphogenesis	Gene Ontology	GO:0061001	9	22	1.2025e-06	2.87588e-05	PDLIM5|KIF1A|ABI2|EPHA4|TANC2|ARC|CDK5R1|PPP1R9A|SHANK3	http://amigo.geneontology.org/amigo/term/GO:0061001
endoplasmic reticulum membrane	Gene Ontology	GO:0005789	36	371	1.51988e-06	3.61803e-05	PTDSS1|TMEM41B|ATP2A2|CEPT1|SERINC1|VAPB|JPH3|CLGN|JPH1|BCL2|TMEM33|SDF2|CANX|GNAI3|SEC23A|APOO|BCAP29|VKORC1L1|REEP1|REEP3|DNAJC18|PIGA|NOMO1|CPLX3|AMFR|HMGCR|OSBPL6|HPD|ERO1L|ORMDL3|PLD2|CDS2|G6PC|GOSR2|ATF6|CH25H	http://amigo.geneontology.org/amigo/term/GO:0005789
locomotory behavior	Gene Ontology	GO:0007626	18	113	1.67127e-06	3.95998e-05	ELAVL4|SNAP25|ATP2B2|ETV5|ESPN|ADORA2A|FIGN|ATP7A|UBA6|NEGR1|PTEN|ASTN1|SOBP|RELN|PAK7|APLP2|NPAS3|SHANK3	http://amigo.geneontology.org/amigo/term/GO:0007626
transforming growth factor beta receptor signaling pathway	Gene Ontology	GO:0007179	15	79	1.80835e-06	4.22608e-05	SRC|TGFB2|SMAD7|LTBP3|SIRT1|GCNT2|MAP3K1|JUN|TGFBR1|CREB1|FERMT2|USP9X|GDNF|USP15|PML	http://amigo.geneontology.org/amigo/term/GO:0007179
cytoskeletal protein binding	Gene Ontology	GO:0008092	15	79	1.80835e-06	4.22608e-05	LIN7C|EPB41L2|MAP3K1|RDX|SGIP1|MSN|ANK3|TOR1A|GAS7|CDK5R2|SLC8A1|CDK5R1|PTPN4|DUSP3|GPHN	http://amigo.geneontology.org/amigo/term/GO:0008092
mRNA 3'-UTR binding	Gene Ontology	GO:0003730	15	79	1.80835e-06	4.22608e-05	ELAVL4|RC3H1|FUS|CPEB4|NOVA1|CPEB1|HNRNPU|CPEB3|PUM2|FXR2|RBMS1|PCBP4|FMR1|MEX3D|TARDBP	http://amigo.geneontology.org/amigo/term/GO:0003730
positive regulation of protein phosphorylation	Gene Ontology	GO:0001934	27	236	1.92134e-06	4.46974e-05	CRKL|EPHA7|MPRIP|MAP2K4|FMR1|PIN1|SEMA4D|ADIPOR2|FZD8|RASA1|TFRC|MAPK9|IGF2|ACVR2A|SIRT1|RAC1|PRKCA|EFNA1|FXR2|VEGFA|GATA4|P2RY1|DVL1|EIF4G3|OGT|CDON|PAK3	http://amigo.geneontology.org/amigo/term/GO:0001934
lung development	Gene Ontology	GO:0030324	18	115	2.08766e-06	4.83468e-05	NFIB|ACVR2B|FOXP1|DICER1|SIM2|ZFPM2|TSHZ3|FOXF1|MYCN|CTNNB1|GLI3|FOXA2|VEGFA|ZIC3|PITX2|HLF|FBXW7|FGFR1	http://amigo.geneontology.org/amigo/term/GO:0030324
memory	Gene Ontology	GO:0007613	17	103	2.09998e-06	4.8413e-05	IGF2|PTGS2|SLC6A1|ATXN1L|BACE1|PTEN|MECP2|PLK2|ATAD1|CREB1|CRTC1|ADRB1|MBD5|JPH3|PAK7|SHANK3|ATXN1	http://amigo.geneontology.org/amigo/term/GO:0007613
integral component of presynaptic membrane	Gene Ontology	GO:0099056	16	92	2.28285e-06	5.21754e-05	EFNB2|ADORA2A|STX1A|EPHA4|SLC6A9|CACNA1C|EPHB2|SLC6A1|NRXN1|PTPRD|PSENEN|SLC6A11|KCNA2|NCAM1|SLC1A2|CADM1	http://amigo.geneontology.org/amigo/term/GO:0099056
ephrin receptor signaling pathway	Gene Ontology	GO:0048013	10	32	2.28357e-06	5.21754e-05	EFNB2|EPHB2|NGEF|EPHA7|EPHA5|EPHA4|EPHA2|EFNA1|TIAM1|CDK5R1	http://amigo.geneontology.org/amigo/term/GO:0048013
circadian regulation of gene expression	Gene Ontology	GO:0032922	14	70	2.32858e-06	5.27469e-05	NCOA2|HNF1B|KMT2A|SIRT1|CRY2|OGT|EGR1|HNRNPU|ZFHX3|PPARGC1A|PER3|RORA|ARNTL|PML	http://amigo.geneontology.org/amigo/term/GO:0032922
PDZ domain binding	Gene Ontology	GO:0030165	18	116	2.32919e-06	5.27469e-05	NCOA2|ACVR2A|LIN7C|ATP2B2|PTEN|FZD8|SDC2|GRIK2|RPS6KB1|CASK|ADRB1|DOCK4|RAPGEF2|DTNA|LPAR1|ATP2B4|ERC2|CADM1	http://amigo.geneontology.org/amigo/term/GO:0030165
cellular response to transforming growth factor beta stimulus	Gene Ontology	GO:0071560	12	50	2.39855e-06	5.40784e-05	SRC|NR3C1|CRKL|SMAD7|FYN|PPARGC1A|ZFP36L2|MEF2C|USP9X|MAPK7|TGFBR1|SOX5	http://amigo.geneontology.org/amigo/term/GO:0071560
branching involved in blood vessel morphogenesis	Gene Ontology	GO:0001569	11	41	2.51152e-06	5.61308e-05	SRF|SEMA5A|PPP3R1|NRARP|CTNNB1|VEGFA|GNA13|PITX2|PAK3|NRP1|FLT1	http://amigo.geneontology.org/amigo/term/GO:0001569
heterochromatin	Gene Ontology	GO:0000792	11	41	2.51152e-06	5.61308e-05	DNMT3A|CHD5|MECP2|PML|MBD5|SALL4|SALL1|SMARCAD1|CBX5|RNF2|CBX2	http://amigo.geneontology.org/amigo/term/GO:0000792
integral component of postsynaptic membrane	Gene Ontology	GO:0099055	15	82	2.7148e-06	6.0294e-05	PCDH8|ADORA2A|SLC6A1|KCND2|EPHA4|SLC6A9|CACNA1C|EPHB2|NCAM1|SLC8A1|SLC6A11|ATP2B2|NRP1|CANX|CADM1	http://amigo.geneontology.org/amigo/term/GO:0099055
regulation of cell cycle	Gene Ontology	GO:0051726	19	130	2.72136e-06	6.0294e-05	ARNTL|PPP2CA|E2F3|PSMG2|TXLNG|NRAS|FOXG1|JUN|MECOM|PTEN|SFPQ|PRR11|CDK6|BCL2|ATF5|DICER1|BAP1|CABLES2|TARDBP	http://amigo.geneontology.org/amigo/term/GO:0051726
microtubule bundle formation	Gene Ontology	GO:0001578	10	33	2.87725e-06	6.34731e-05	CLASP1|NUMA1|TPPP|CHP1|MAP2|CLIP1|MAP7|TRIM46|NCKAP5|MAPRE1	http://amigo.geneontology.org/amigo/term/GO:0001578
negative regulation of cell death	Gene Ontology	GO:0060548	16	94	2.92178e-06	6.41788e-05	SIRT1|SRSF6|NCAM1|PARP16|OGT|CHMP4B|HSPA9|PKD1|ARHGEF1|ZFPM2|NPC1|LRP1|BNIP3L|RHOA|PRKD1|BNIP3	http://amigo.geneontology.org/amigo/term/GO:0060548
neuromuscular process controlling balance	Gene Ontology	GO:0050885	13	62	3.3789e-06	7.32764e-05	MYH10|ATP2B2|CLIC5|RBFOX2|ABL2|TEC|NRXN1|CNTNAP1|JPH3|AP1S2|APLP2|IGDCC3|SHANK3	http://amigo.geneontology.org/amigo/term/GO:0050885
response to unfolded protein	Gene Ontology	GO:0006986	13	62	3.3789e-06	7.32764e-05	HSPA13|DNAJB9|HSPB1|PARP16|HSPA9|UMOD|VAPB|DNAJC3|SYVN1|CREBRF|UBXN4|ATF6|MFN2	http://amigo.geneontology.org/amigo/term/GO:0006986
hippocampus development	Gene Ontology	GO:0021766	13	62	3.3789e-06	7.32764e-05	SRF|LHX5|CRKL|EPHA5|TEC|UBA6|GLI3|USP9X|CDK5R1|RELN|DCX|CDK5R2|ZEB2	http://amigo.geneontology.org/amigo/term/GO:0021766
regulation of synaptic vesicle exocytosis	Gene Ontology	GO:2000300	14	73	3.57991e-06	7.7308e-05	BACE1|ADORA2A|PRKCA|SYT1|PRKCE|NCS1|CASK|GRIN3A|DVL1|STXBP5|GIT2|P2RY1|FBXL20|RIMS2	http://amigo.geneontology.org/amigo/term/GO:2000300
nuclear envelope	Gene Ontology	GO:0005635	22	173	3.64259e-06	7.83309e-05	ELAVL4|FBXW11|IPO11|CHMP4B|CLGN|ITSN1|CLIP1|TMEM33|NPC1|TOR1A|TNKS2|ZMPSTE24|SIRT1|BNIP3L|PGRMC2|BNIP3|UBE2I|PARP16|SUN2|WDFY3|IPO8|SIGMAR1	http://amigo.geneontology.org/amigo/term/GO:0005635
vesicle	Gene Ontology	GO:0031982	22	174	3.96195e-06	8.48422e-05	KCNC2|ANO5|CHMP4B|MYO1D|CORO1C|RIPK2|SLC30A7|GPRC5A|CASK|RAB38|NPC1|STX12|MAPK8|YWHAG|RAC1|RHOBTB2|RHOA|RHOF|SNAP25|NRXN1|RND3|VEGFA	http://amigo.geneontology.org/amigo/term/GO:0031982
microtubule plus-end binding	Gene Ontology	GO:0051010	8	19	4.01702e-06	8.56629e-05	FBXW11|CLASP2|CLASP1|NUMA1|CLIP1|MAPRE1|MAPRE3|MAPRE2	http://amigo.geneontology.org/amigo/term/GO:0051010
neuromuscular junction	Gene Ontology	GO:0031594	16	97	4.18274e-06	8.84598e-05	MYH10|PLS3|LRP4|CRKL|EPHA7|DNAJC5|EPHA4|PRKCE|COLQ|FCHSD1|ANK3|STXBP5|PRKAR1A|PPP1R9A|CDK5R1|LAMC1	http://amigo.geneontology.org/amigo/term/GO:0031594
phosphatidylinositol binding	Gene Ontology	GO:0035091	16	97	4.18274e-06	8.84598e-05	SNX27|SNX12|PLD2|ZCCHC14|MTM1|NUMA1|MCF2L|TLN1|PXK|SNX18|SNX29|PARD3B|SH3PXD2A|PITPNA|MAPKAPK2|PITPNB	http://amigo.geneontology.org/amigo/term/GO:0035091
positive regulation of ERK1 and ERK2 cascade	Gene Ontology	GO:0070374	25	218	4.37518e-06	9.21488e-05	CRKL|DSTYK|RAP1B|RIPK2|NRXN1|RAPGEF2|ABL2|GCNT2|SLC30A10|JUN|CASR|FBXW7|SRC|SHC1|PRKCA|VEGFA|HMGCR|GATA4|P2RY1|NRP1|LRP1|CALCR|NOTCH2|NPNT|PTEN	http://amigo.geneontology.org/amigo/term/GO:0070374
regulation of microtubule cytoskeleton organization	Gene Ontology	GO:0070507	10	35	4.47639e-06	9.35108e-05	CLASP1|TRAF3IP1|TPPP|MAP6D1|CDK5R1|PHLDB1|RHOA|MAPRE1|TAOK1|BICD1	http://amigo.geneontology.org/amigo/term/GO:0070507
mitogen-activated protein kinase binding	Gene Ontology	GO:0051019	10	35	4.47639e-06	9.35108e-05	SIRT1|MAP3K1|DUSP1|NBR1|PTPRJ|MAPK7|ATF5|DUSP7|MAPKAPK3|MAPKAPK2	http://amigo.geneontology.org/amigo/term/GO:0051019
receptor tyrosine kinase binding	Gene Ontology	GO:0030971	13	64	4.58005e-06	9.52874e-05	SOCS5|NR3C1|TOB1|SHC1|LRP4|YWHAG|DOCK4|PTPN14|TIAM1|CBL|GDNF|RASA1|DUSP3	http://amigo.geneontology.org/amigo/term/GO:0030971
neuron projection morphogenesis	Gene Ontology	GO:0048812	14	75	4.7167e-06	9.73217e-05	MINK1|DICER1|MAP4K4|ADORA2A|NBL1|RAC1|PLXNA4|CNTNAP1|GPM6A|SLIT2|ATP7A|TAOK1|GAS7|LIFR	http://amigo.geneontology.org/amigo/term/GO:0048812
myosin binding	Gene Ontology	GO:0017022	9	27	4.75389e-06	9.73217e-05	STX1A|SNAP25|MYRIP|KIRREL|ARFGEF1|ARFGEF2|MOBP|TRIM2|RHOA	http://amigo.geneontology.org/amigo/term/GO:0017022
negative regulation of axon extension involved in axon guidance	Gene Ontology	GO:0048843	9	27	4.75389e-06	9.73217e-05	SEMA3G|SEMA5A|SEMA3F|WNT3|SEMA6D|SEMA4B|SEMA4D|NRP1|SEMA6A	http://amigo.geneontology.org/amigo/term/GO:0048843
cellular response to vascular endothelial growth factor stimulus	Gene Ontology	GO:0035924	9	27	4.75389e-06	9.73217e-05	SEMA6A|HSPB1|PKD1|NRP1|VEGFA|PRKD1|GAB1|MAPKAPK2|FLT1	http://amigo.geneontology.org/amigo/term/GO:0035924
dendritic spine development	Gene Ontology	GO:0060996	8	20	5.44169e-06	0.000110518	EPHB2|SPIRE1|CAMK2A|ARF4|UBA6|IQSEC1|FMR1|PAK3	http://amigo.geneontology.org/amigo/term/GO:0060996
MAP kinase activity	Gene Ontology	GO:0004707	8	20	5.44169e-06	0.000110518	ICK|MAPK1|MAPK6|MAPK7|MAPK8|MAPK9|MAK|SRPK2	http://amigo.geneontology.org/amigo/term/GO:0004707
branching morphogenesis of an epithelial tube	Gene Ontology	GO:0048754	10	36	5.53103e-06	0.000111889	MYCN|CLIC4|DICER1|SEMA5A|HNF1B|GLI3|VEGFA|WNT9B|CASR|SLIT2	http://amigo.geneontology.org/amigo/term/GO:0048754
thymus development	Gene Ontology	GO:0048538	12	55	5.61737e-06	0.000113188	TGFBR1|SRF|CRKL|SIX1|BCL11B|CTNNB1|MAPK1|BCL2|BCL2L11|MYB|FOXN2|ZMPSTE24	http://amigo.geneontology.org/amigo/term/GO:0048538
nuclear matrix	Gene Ontology	GO:0016363	15	88	5.82515e-06	0.000116457	CLIC4|DNMT3A|GFI1|NUMA1|FIGN|TCERG1|HNRNPU|CASK|SFPQ|DCAF7|MATR3|PML|BASP1|DGKD|ATXN1	http://amigo.geneontology.org/amigo/term/GO:0016363
ruffle	Gene Ontology	GO:0001726	15	88	5.82515e-06	0.000116457	EPS8L2|FGD1|WASF2|TMOD3|MTSS1L|MTM1|TLN2|RDX|TLN1|GAS7|CDK6|MYADM|ATP6V1B2|RASA1|FSCN1	http://amigo.geneontology.org/amigo/term/GO:0001726
anterior/posterior pattern specification	Gene Ontology	GO:0009952	18	125	5.93829e-06	0.000118257	ACVR2A|KMT2A|FOXA2|CRKL|PAX6|WNT3|CDX2|HOXA4|ACVR2B|HNF1B|GLI3|HIPK1|ARC|CDON|ZIC3|HEYL|TGFBR1|KIF3A	http://amigo.geneontology.org/amigo/term/GO:0009952
cytoskeleton organization	Gene Ontology	GO:0007010	17	113	6.37085e-06	0.00012638	FGD1|ZMYM4|FGD3|WASF3|RHOA|CAMSAP1|RHOU|CNTNAP1|ARC|RANBP9|RAC1|RANBP10|ZNRF1|LIMD1|PAK7|DLC1|THY1	http://amigo.geneontology.org/amigo/term/GO:0007010
apical part of cell	Gene Ontology	GO:0045177	18	126	6.55498e-06	0.000129531	PARD6B|CLIC4|TJP1|VLDLR|NUMA1|PRKCA|UMOD|LDLR|CETN2|RDX|CTNNB1|MSN|USP9X|LRP1|SLC7A11|ARHGEF18|JAG1|CDC42	http://amigo.geneontology.org/amigo/term/GO:0045177
transcription repressor complex	Gene Ontology	GO:0017053	12	56	6.59314e-06	0.000129708	PRDM16|TBL1XR1|RBPJ|CDX2|JUN|JAZF1|GLI3|YWHAB|CBX5|HDGF|CTBP2|GFI1	http://amigo.geneontology.org/amigo/term/GO:0017053
central nervous system development	Gene Ontology	GO:0007417	16	101	6.61464e-06	0.000129708	NCAN|NDN|PTEN|GLIS2|VCAN|RELN|NOTCH2|GLI3|MARCKS|ZIC3|FMR1|GABRA4|PAK3|ZEB1|ARNT2|ZEB2	http://amigo.geneontology.org/amigo/term/GO:0007417
regulation of neuron differentiation	Gene Ontology	GO:0045664	10	37	6.79408e-06	0.000132718	DICER1|CASZ1|TFAP2A|SIX1|ZFHX3|BCL11B|CDON|PAX6|MAPK8|YWHAG	http://amigo.geneontology.org/amigo/term/GO:0045664
Notch signaling pathway	Gene Ontology	GO:0007219	17	114	7.07166e-06	0.000137615	HEYL|JAG1|S1PR3|RBPJ|EPN1|NOTCH2|HNF1B|DLL1|FOXA2|CNTN1|NRARP|CDK6|SNAI2|PSENEN|SORBS2|TMEM100|FBXW7	http://amigo.geneontology.org/amigo/term/GO:0007219
dendritic spine morphogenesis	Gene Ontology	GO:0060997	8	21	7.27145e-06	0.000140967	EPHB2|EPHA5|PTEN|DVL1|CTNND2|PAK3|SHANK3|CDC42	http://amigo.geneontology.org/amigo/term/GO:0060997
nuclear speck	Gene Ontology	GO:0016607	31	319	7.67204e-06	0.000147324	GLIS2|PRPF4B|HIPK1|FOXO4|BAZ2A|RMI2|DGKZ|SRSF6|CHD5|CDK12|CDK13|HNRNPU|CRY2|GLI3|CDYL|PCBP1|CNOT7|DGKD|NR3C1|BNIP3L|SRSF1|SRPK2|HBP1|MEF2C|MECOM|BASP1|ATP6V0A1|TCF12|HLF|ALKBH5|CKAP4	http://amigo.geneontology.org/amigo/term/GO:0016607
chemorepellent activity	Gene Ontology	GO:0045499	9	29	7.70166e-06	0.000147324	SEMA5A|SEMA3G|SEMA3F|EPHA7|SLIT2|SEMA4B|SEMA4D|SEMA6D|SEMA6A	http://amigo.geneontology.org/amigo/term/GO:0045499
protein serine/threonine phosphatase activity	Gene Ontology	GO:0004722	12	57	7.71452e-06	0.000147324	PPM1F|PPM1E|PPP2CA|DUSP1|PPP2CB|PPP4R1|CDC14A|PPTC7|PTEN|PPP6C|PHLPP2|MTMR3	http://amigo.geneontology.org/amigo/term/GO:0004722
cytoplasmic side of plasma membrane	Gene Ontology	GO:0009898	12	57	7.71452e-06	0.000147324	RAB21|TRAF2|TRAF3|TRAF6|ANK1|PTEN|CHMP4B|MSN|SLC4A1|NPTXR|SHROOM4|PTPN4	http://amigo.geneontology.org/amigo/term/GO:0009898
RNA polymerase II transcription regulator complex	Gene Ontology	GO:0090575	13	68	8.1618e-06	0.000155287	E2F3|SFPQ|MXI1|HNRNPU|DR1|NFYB|NFYA|NR5A2|TCF12|GATA4|MXD4|MXD3|POU2F1	http://amigo.geneontology.org/amigo/term/GO:0090575
protein phosphatase 2A binding	Gene Ontology	GO:0051721	10	38	8.29891e-06	0.00015731	SHC1|PPP2CA|PPP2R2A|CACNA1C|RPS6KB1|CPD|GRIN3A|PPME1|HMGCR|BCL2	http://amigo.geneontology.org/amigo/term/GO:0051721
cortical actin cytoskeleton	Gene Ontology	GO:0030864	12	58	8.99963e-06	0.000169963	SPN|MYRIP|MTSS1L|MYADM|RDX|AKAP13|MYZAP|SHROOM4|PPP1R9A|MOBP|PPP1R9B|DLC1	http://amigo.geneontology.org/amigo/term/GO:0030864
activation of protein kinase activity	Gene Ontology	GO:0032147	11	48	9.18484e-06	0.000172423	MINK1|ACVR2B|MAP4K4|TRAF6|CAB39|TGFB2|VEGFA|CDK5R2|PAK7|TAOK1|PAK3	http://amigo.geneontology.org/amigo/term/GO:0032147
cellular calcium ion homeostasis	Gene Ontology	GO:0006874	16	104	9.19724e-06	0.000172423	SYPL2|GPR12|ATP2A2|ATP2A3|PRKCA|GRIK2|CACNA1C|VAPB|INPP4B|PIK3CB|CASR|SLC8A1|ATP2B2|SLC30A1|ATP2B4|BCL2	http://amigo.geneontology.org/amigo/term/GO:0006874
positive regulation of nuclear-transcribed mRNA catabolic process, deadenylation-dependent decay	Gene Ontology	GO:1900153	7	15	9.6557e-06	0.000180357	TOB1|NANOS1|ZFP36L2|TNRC6B|CPEB3|CNOT7|AGO2	http://amigo.geneontology.org/amigo/term/GO:1900153
positive regulation of neuron projection development	Gene Ontology	GO:0010976	21	171	9.74452e-06	0.000181354	SIRT1|LRP1|NCKIPSD|HSPB1|FYN|PKD1|CPEB1|NME1|NEGR1|TIAM1|GPC2|DVL1|CNTN1|RELN|RAPGEF2|PPP1R9A|PTBP1|ABL2|SETX|PRKD1|FGFR1	http://amigo.geneontology.org/amigo/term/GO:0010976
ubiquitin-dependent protein catabolic process	Gene Ontology	GO:0006511	28	277	1.07203e-05	0.00019705	USP46|UBE2D1|USP9X|WDR81|USP20|USP49|UBE3A|USP42|SYVN1|FBXL14|CACUL1|RNF150|FEM1A|ARIH1|USP27X|UBQLN1|UBE2R2|UBA6|USP13|AMFR|USP15|UBE4A|KCTD10|FBXL2|CBL|CUL4B|BAP1|FBXL20	http://amigo.geneontology.org/amigo/term/GO:0006511
positive regulation of endothelial cell proliferation	Gene Ontology	GO:0001938	13	70	1.07419e-05	0.00019705	SIRT1|VASH2|SEMA5A|PRKCA|JUN|PKD1|NRAS|NRARP|STAT5A|AKT3|VEGFA|WNT2|PRKD1	http://amigo.geneontology.org/amigo/term/GO:0001938
promoter-specific chromatin binding	Gene Ontology	GO:1990841	13	70	1.07419e-05	0.00019705	TAF5|PRDM15|NDN|MECP2|EGR1|PPARGC1A|HNRNPU|MBD5|KLF4|PRDM1|SUZ12|FOXO4|SIRT1	http://amigo.geneontology.org/amigo/term/GO:1990841
cytoplasmic microtubule	Gene Ontology	GO:0005881	13	70	1.07419e-05	0.00019705	FBXW11|CLASP2|CLASP1|MTUS2|CLIP1|SNPH|MAPRE3|REEP1|RANBP10|REEP3|MAPRE1|BICD1|MAPRE2	http://amigo.geneontology.org/amigo/term/GO:0005881
negative regulation of stress fiber assembly	Gene Ontology	GO:0051497	9	31	1.2088e-05	0.000220165	TJP1|CLASP2|CLASP1|WASF2|ARHGEF18|TMEFF2|PPP1R9A|ARHGAP6|DLC1	http://amigo.geneontology.org/amigo/term/GO:0051497
postsynaptic density, intracellular component	Gene Ontology	GO:0099092	9	31	1.2088e-05	0.000220165	NR3C1|SH3GL1|FYN|TANC2|CTNNB1|DLGAP1|IQSEC1|SHANK3|CTNNA2	http://amigo.geneontology.org/amigo/term/GO:0099092
cerebellum development	Gene Ontology	GO:0021549	10	40	1.21883e-05	0.000221204	NR2C2|ATP2B2|LHX5|MECP2|MBD5|CNTN1|CDK5R1|CDK5R2|TTBK2|NFIX	http://amigo.geneontology.org/amigo/term/GO:0021549
Rac protein signal transduction	Gene Ontology	GO:0016601	8	23	1.25138e-05	0.00022631	WASF1|WASF2|RAC1|ABI2|RHOU|TIAM1|EPS8|EPS8L2	http://amigo.geneontology.org/amigo/term/GO:0016601
repressing transcription factor binding	Gene Ontology	GO:0070491	11	50	1.28252e-05	0.000230314	ARNTL|ESRRG|HDAC9|RBPJ|NR3C1|CTNNB1|NFYB|EIF4E|CBX5|TLE3|BCL2	http://amigo.geneontology.org/amigo/term/GO:0070491
neural crest cell migration	Gene Ontology	GO:0001755	11	50	1.28252e-05	0.000230314	SEMA3G|SEMA5A|SEMA3F|CORO1C|PAX6|GDNF|SEMA4B|SEMA6A|SEMA4D|SEMA6D|ZEB2	http://amigo.geneontology.org/amigo/term/GO:0001755
cell division	Gene Ontology	GO:0051301	34	379	1.36201e-05	0.000243734	NUMA1|CETN2|LATS2|USP9X|CCNT2|GNAI3|PARD6B|TPPP|HNRNPU|NEK9|FIGN|ENSA|EVI5|REEP3|CABLES2|MAPRE1|MAPRE3|MAPRE2|EPB41L2|CLASP2|CLASP1|KLHL18|CDC25A|ANLN|PRKCE|RHOA|PDS5B|UBE2I|TACC1|SNX18|CDC14A|KIF13A|PARD3B|CDK6	http://amigo.geneontology.org/amigo/term/GO:0051301
midbody	Gene Ontology	GO:0030496	18	134	1.3965e-05	0.000247502	MYH10|CLIC4|ANLN|GNAI3|PTPN13|CHMP4B|STX2|HNRNPU|RDX|MBD5|KIF13A|PIK3CB|MAK|PDXP|PIN1|ARL2BP|MECP2|MAPRE3	http://amigo.geneontology.org/amigo/term/GO:0030496
chromatin DNA binding	Gene Ontology	GO:0031490	13	72	1.40137e-05	0.000247502	SRF|HR|MECP2|THRB|PPARGC1A|H2AFZ|HNRNPU|MBD5|SOX2|PITX2|SUZ12|KDM2A|KDM3B	http://amigo.geneontology.org/amigo/term/GO:0031490
inner ear morphogenesis	Gene Ontology	GO:0042472	13	72	1.40137e-05	0.000247502	EPHB2|GFI1|TFAP2A|FOXG1|TEC|SIX1|DLL1|INSIG2|SOX2|SOBP|ATP2B2|GATA2|FGFR1	http://amigo.geneontology.org/amigo/term/GO:0042472
symporter activity	Gene Ontology	GO:0015293	16	108	1.40241e-05	0.000247502	SLC6A1|SLC16A3|SLC38A2|SLC25A3|SLC17A6|SLC16A2|SLC16A7|SLC4A4|SLC6A9|SLC5A3|SLC16A1|SLC6A12|SLC6A11|SLC1A1|SLC1A2|SLC6A15	http://amigo.geneontology.org/amigo/term/GO:0015293
regulation of RNA metabolic process	Gene Ontology	GO:0051252	6	10	1.46002e-05	0.000256783	DICER1|NOVA2|NOVA1|PCBP4|PCBP2|PCBP1	http://amigo.geneontology.org/amigo/term/GO:0051252
protein phosphatase regulator activity	Gene Ontology	GO:0019888	9	32	1.49817e-05	0.00026259	PHACTR3|PPP4R2|PPP2R2A|PPP4R1|PPP2R2C|PPP1R15B|PPP6R3|PPP2R5E|PPP2R5C	http://amigo.geneontology.org/amigo/term/GO:0019888
protein phosphatase binding	Gene Ontology	GO:0019903	16	110	1.7194e-05	0.000299317	TRAF2|TRAF3|TBK1|PPP2CA|FBXL2|VCAN|CTNNB1|ANK1|PPME1|GRB2|PPP6R3|BCL2|FMR1|KIF3A|MTMR3|NPTXR	http://amigo.geneontology.org/amigo/term/GO:0019903
exocytosis	Gene Ontology	GO:0006887	16	110	1.7194e-05	0.000299317	MYH10|SNAP25|LIN7C|EXOC6B|ITSN1|STX1A|STX2|CDK16|EXOC5|STXBP1|CPLX3|STXBP5|ARFGEF2|KCNB1|RPH3AL|RIMS2	http://amigo.geneontology.org/amigo/term/GO:0006887
cytoplasmic microtubule organization	Gene Ontology	GO:0031122	11	52	1.7657e-05	0.000305847	FIGN|CAMSAP2|HOOK3|CAMSAP1|CHP1|SLAIN2|CLIP1|DVL1|SLK|RHOA|TUBGCP4	http://amigo.geneontology.org/amigo/term/GO:0031122
transferase activity, transferring glycosyl groups	Gene Ontology	GO:0016757	23	208	1.76887e-05	0.000305847	DPY19L1|GALNT18|GCNT1|B3GNT2|GCNT2|GLT8D1|LFNG|UGGT1|ST3GAL3|ST3GAL2|DPY19L3|DPY19L4|ST3GAL6|ST3GAL5|MGAT2|ST6GALNAC5|GALNT7|TNKS2|PARP16|OGT|ST8SIA1|CHPF|PIGA	http://amigo.geneontology.org/amigo/term/GO:0016757
microtubule cytoskeleton	Gene Ontology	GO:0015630	21	179	1.8207e-05	0.000311237	CLIC4|MFN2|NUAK1|ARL2|CHP1|MAP7D1|TUBB3|MAP2|SLAIN2|CLIP1|DVL1|MAP7|ACTR1A|TRIM46|ATXN7|TRAF3IP1|CDK16|MAPRE1|TAOK1|MAPRE3|KIF3A	http://amigo.geneontology.org/amigo/term/GO:0015630
negative regulation of angiogenesis	Gene Ontology	GO:0016525	15	98	1.83066e-05	0.000311237	CTNNB1|TGFB2|SHC1|MECP2|PLK2|EPHA2|SULF1|MBD5|KLF4|COL4A3|FOXO4|PML|ATP2B4|FBLN5|SEMA6A	http://amigo.geneontology.org/amigo/term/GO:0016525
cellular response to platelet-derived growth factor stimulus	Gene Ontology	GO:0036120	7	17	1.83653e-05	0.000311237	SRC|MTSS1L|FYN|PRKCE|SNAI2|ATP7A|RASA1	http://amigo.geneontology.org/amigo/term/GO:0036120
positive regulation of brown fat cell differentiation	Gene Ontology	GO:0090336	7	17	1.83653e-05	0.000311237	PRDM16|PTGS2|PIM1|MECOM|FNDC5|HNRNPU|SIX1	http://amigo.geneontology.org/amigo/term/GO:0090336
prepulse inhibition	Gene Ontology	GO:0060134	7	17	1.83653e-05	0.000311237	BACE1|ADORA2A|NRXN1|GRIN3A|PTEN|DVL1|CTNNA2	http://amigo.geneontology.org/amigo/term/GO:0060134
negative regulation of focal adhesion assembly	Gene Ontology	GO:0051895	7	17	1.83653e-05	0.000311237	SRC|LRP1|CLASP2|PTEN|CORO1C|ARHGAP6|DLC1	http://amigo.geneontology.org/amigo/term/GO:0051895
cell periphery	Gene Ontology	GO:0071944	14	86	1.87281e-05	0.000316339	PANK1|PRKCE|EPHA5|ARHGEF5|FYN|RDX|TUBB3|CTNNB1|MSN|MAGI1|SLC8A1|RHOA|SLC1A1|CDC42	http://amigo.geneontology.org/amigo/term/GO:0071944
magnesium ion binding	Gene Ontology	GO:0000287	22	195	2.01676e-05	0.000339532	ITPK1|NCS1|ATP11C|OXSR1|PDXP|ABL2|SIK1|SIK3|TPPP|SRPK2|ICK|ATP8A1|WNK1|THTPA|NME1|RPS6KA3|BPNT1|RPS6KA6|ADCY2|PRKACB|RHEB|PAK3	http://amigo.geneontology.org/amigo/term/GO:0000287
epidermal growth factor receptor signaling pathway	Gene Ontology	GO:0007173	10	43	2.09241e-05	0.000350763	SOCS5|SRC|ABL2|SHC1|SLC30A10|ARF4|HBEGF|GRB2|PDPK1|GAB1	http://amigo.geneontology.org/amigo/term/GO:0007173
ubiquitin-protein transferase activity	Gene Ontology	GO:0004842	25	241	2.09718e-05	0.000350763	MAP3K1|UBE2D1|RC3H1|FBXW11|ARIH1|PELI3|UBE3A|FBXL14|PML|TRAF2|TRAF3|TRAF6|RSPRY1|UBE2R2|UBE2E2|AMFR|UBE2I|UBE4A|KCTD10|ZNRF1|CBL|CUL4B|TRIM2|RNF2|UBE2W	http://amigo.geneontology.org/amigo/term/GO:0004842
regulation of microtubule polymerization	Gene Ontology	GO:0031113	6	11	2.18575e-05	0.000364386	ARL2|CLASP2|CAMSAP2|CAMSAP1|SLAIN2|MAPRE3	http://amigo.geneontology.org/amigo/term/GO:0031113
ubiquitin ligase complex	Gene Ontology	GO:0000151	15	100	2.26322e-05	0.000376077	YPEL5|WDR26|TRAF2|ARIH1|MED20|UBE4A|UBE2D1|SYVN1|DCUN1D1|AMFR|DCUN1D3|RANBP9|RANBP10|RNF2|FEM1A	http://amigo.geneontology.org/amigo/term/GO:0000151
multicellular organism growth	Gene Ontology	GO:0035264	17	126	2.2776e-05	0.000377241	ABL2|CLIC4|RARB|DICER1|SIK3|WDTC1|SLITRK1|WWTR1|ERCC2|G6PC|NOTCH2|TBL1XR1|SLC25A25|ATF5|TNKS2|SLC1A2|ZMPSTE24	http://amigo.geneontology.org/amigo/term/GO:0035264
roof of mouth development	Gene Ontology	GO:0060021	13	76	2.32691e-05	0.000384166	EPHB2|PRDM16|ACVR2B|BNC2|TFAP2A|TGFBR1|OSR1|MEF2C|GLI3|INSIG2|WNT9B|SNAI2|SCHIP1	http://amigo.geneontology.org/amigo/term/GO:0060021
sodium ion transmembrane transport	Gene Ontology	GO:0035725	12	65	2.45134e-05	0.000402113	SLC6A1|SCN5A|TPCN1|HCN1|SLC6A9|SLC4A4|SLC8A1|SLC6A12|SLC6A11|SCN4B|SCN3A|SLC6A15	http://amigo.geneontology.org/amigo/term/GO:0035725
clathrin-coated pit	Gene Ontology	GO:0005905	12	65	2.45134e-05	0.000402113	LRP1|VLDLR|TFAP2A|EPN1|AAK1|EPN3|SGIP1|ITSN1|LDLR|TFRC|AP1S2|DGKD	http://amigo.geneontology.org/amigo/term/GO:0005905
ventricular septum morphogenesis	Gene Ontology	GO:0060412	10	44	2.48342e-05	0.000404782	EGLN1|SMAD7|ZFPM2|RBPJ|ROBO2|HEYL|SLIT2|PITX2|TGFBR1|TGFB2	http://amigo.geneontology.org/amigo/term/GO:0060412
neurotransmitter transport	Gene Ontology	GO:0006836	10	44	2.48342e-05	0.000404782	STX1A|SLC6A1|SLC6A9|CPLX3|SYNJ1|SLC6A15|SLC6A12|SLC6A11|SLC17A6|RIMS2	http://amigo.geneontology.org/amigo/term/GO:0006836
regulation of cell migration	Gene Ontology	GO:0030334	16	114	2.54983e-05	0.000414286	SPATA13|MINK1|AMOTL2|RAC1|PLXNA1|MAP3K1|PLXNC1|GAB1|TTBK2|PAX6|GNA13|SLK|PITX2|THY1|PLXNA4|RHOA	http://amigo.geneontology.org/amigo/term/GO:0030334
negative regulation of ERK1 and ERK2 cascade	Gene Ontology	GO:0070373	13	77	2.62865e-05	0.000425741	EPHB2|ERRFI1|RPS6KA6|PTEN|KLF4|RANBP9|SPRY4|PIN1|PSCA|DUSP1|CAMK2N1|DUSP3|SEMA6A	http://amigo.geneontology.org/amigo/term/GO:0070373
negative regulation of microtubule depolymerization	Gene Ontology	GO:0007026	9	35	2.74424e-05	0.000441667	CAMSAP1|CLASP2|CLASP1|CAMSAP2|MAP6D1|MAP2|TTBK2|ATXN7|TAOK1	http://amigo.geneontology.org/amigo/term/GO:0007026
embryonic hindlimb morphogenesis	Gene Ontology	GO:0035116	9	35	2.74424e-05	0.000441667	RARB|DICER1|WNT3|AFF3|OSR1|CTNNB1|MECOM|PITX2|LMBR1	http://amigo.geneontology.org/amigo/term/GO:0035116
beta-catenin binding	Gene Ontology	GO:0008013	14	90	2.93896e-05	0.000471523	SMAD7|TBL1XR1|SLC9A3R2|KANK1|KLF4|RORA|CTNNB1|GLI3|DVL1|SALL1|CTNND2|FOXO4|PIN1|PTPRJ	http://amigo.geneontology.org/amigo/term/GO:0008013
protein-macromolecule adaptor activity	Gene Ontology	GO:0030674	13	78	2.96403e-05	0.00047406	STX1A|TRAF2|GRB2|ERCC2|SERINC1|AMFR|VPS11|CDYL|ANK3|PPP4R2|CBX5|FSCN1|FBXW7	http://amigo.geneontology.org/amigo/term/GO:0030674
phosphatase activity	Gene Ontology	GO:0016791	17	129	2.98488e-05	0.000474429	PTPN21|HDHD2|PTPN13|MTM1|PTPRJ|CDC14A|PTPN14|PTPRG|PTPN9|PTPRD|PTPN12|PDXP|DUSP7|DUSP1|CTDSP1|DUSP3|PTPN4	http://amigo.geneontology.org/amigo/term/GO:0016791
protein N-terminus binding	Gene Ontology	GO:0047485	17	129	2.98488e-05	0.000474429	STX1A|SNAP25|TGFB2|SMARCC1|PEX5|TBL1XR1|TRAF6|EXOC5|SLC9A3R2|MECP2|PDLIM5|ERCC2|MBD5|KCNB1|TNKS2|RBPJ|STXBP1	http://amigo.geneontology.org/amigo/term/GO:0047485
morphogenesis of an epithelial sheet	Gene Ontology	GO:0002011	6	12	3.17604e-05	0.00050325	LIN7C|SRF|MAP3K1|MPP5|NOTCH2|JAG1	http://amigo.geneontology.org/amigo/term/GO:0002011
outflow tract morphogenesis	Gene Ontology	GO:0003151	11	56	3.21997e-05	0.000508636	HEYL|CRKL|TFAP2A|RBPJ|JUN|TGFB2|SIX1|MEF2C|ZFPM2|VEGFA|GATA4	http://amigo.geneontology.org/amigo/term/GO:0003151
focal adhesion assembly	Gene Ontology	GO:0048041	8	27	3.2739e-05	0.000514478	SRC|PEAK1|FERMT2|PDPK1|THY1|DLC1|ARHGAP6|BCL2	http://amigo.geneontology.org/amigo/term/GO:0048041
endomembrane system	Gene Ontology	GO:0012505	14	91	3.27706e-05	0.000514478	STX1A|ADORA2A|PGRMC2|RAB21|STX2|MCF2L|RAB38|RAB14|STX12|IMPAD1|STX6|RNF145|RABL3|NRBP1	http://amigo.geneontology.org/amigo/term/GO:0012505
negative chemotaxis	Gene Ontology	GO:0050919	9	36	3.31839e-05	0.000519373	SEMA3G|SEMA3F|SEMA4D|SEMA6D|SLIT2|SEMA4B|RTN4RL1|RHOA|SEMA6A	http://amigo.geneontology.org/amigo/term/GO:0050919
early endosome	Gene Ontology	GO:0005769	24	233	3.37075e-05	0.00052596	SNX27|MMGT1|MAPKAPK2|SNX12|WASF2|SLC30A10|VPS28|VIPAS39|RAB38|TFRC|RAB14|LIPG|RAB21|GGA1|LDLR|NRP1|BACE1|LRP1|SLC17A6|VPS11|STX6|ADRB1|MAPK1|ANKFY1	http://amigo.geneontology.org/amigo/term/GO:0005769
axonal growth cone	Gene Ontology	GO:0044295	10	46	3.45597e-05	0.000537619	SNAP25|LRP1|CLASP2|EPHA4|NRXN1|TIAM1|OLFM1|GPM6A|MYO9A|C9ORF72	http://amigo.geneontology.org/amigo/term/GO:0044295
chromosome	Gene Ontology	GO:0005694	36	434	3.60988e-05	0.000559859	NUMA1|HMGB3|ZFR|PRPF4B|BAHD1|FMR1|CBX5|CBX2|EHMT1|CDK12|CDK13|ESCO1|HNRNPU|SMC6|CDYL|SUZ12|MYT1L|TNKS2|SETX|TET3|CLASP2|CLASP1|NUP107|MECP2|NSD1|SETD5|SRPK2|HMBOX1|PPP2CA|PPP2CB|H2AFZ|MBD5|PHF6|SMARCAD1|RNF2|PPP2R5C	http://amigo.geneontology.org/amigo/term/GO:0005694
intercalated disc	Gene Ontology	GO:0014704	11	57	3.71413e-05	0.000572558	FHOD1|TMEM65|TJP1|ATP2A2|SCN5A|PRKCA|CTNNB1|ANK3|SLC4A1|SLC8A1|SCN4B	http://amigo.geneontology.org/amigo/term/GO:0014704
early endosome membrane	Gene Ontology	GO:0031901	11	57	3.71413e-05	0.000572558	EPHA4|SNX12|SLC39A14|PIKFYVE|STAG1|LDLRAD4|WDR81|RAC1|OSBPL6|SLC1A1|DNAJC13	http://amigo.geneontology.org/amigo/term/GO:0031901
protein tyrosine kinase binding	Gene Ontology	GO:1990782	9	37	3.99102e-05	0.000611558	CLASP2|EPHA4|KHDRBS1|CBL|PTEN|CD247|IL1RAP|RASA1|DUSP3	http://amigo.geneontology.org/amigo/term/GO:1990782
blood vessel morphogenesis	Gene Ontology	GO:0048514	9	37	3.99102e-05	0.000611558	EFNB2|CYP1B1|EPHA2|SLC1A1|VEGFA|FGFR1|RASA1|FOXN2|FLT1	http://amigo.geneontology.org/amigo/term/GO:0048514
growth factor binding	Gene Ontology	GO:0019838	10	47	4.05345e-05	0.00061927	ACVR2A|ACVR2B|LTBP3|TGFBR1|VEGFA|LIFR|PDXP|DUSP1|NRP1|FLT1	http://amigo.geneontology.org/amigo/term/GO:0019838
positive regulation of long-term synaptic potentiation	Gene Ontology	GO:1900273	8	28	4.07347e-05	0.000620477	EPHB2|ADORA2A|CREB1|CRTC1|ADRB1|CPEB3|SHANK3|RELN	http://amigo.geneontology.org/amigo/term/GO:1900273
phospholipid binding	Gene Ontology	GO:0005543	15	106	4.14955e-05	0.00063019	DGKA|AGAP1|SYT1|PLCD1|EPN1|EPN3|SGIP1|TIAM1|NR5A2|CLINT1|LPAR1|PITPNA|JAG1|RASA2|PITPNB	http://amigo.geneontology.org/amigo/term/GO:0005543
voltage-gated ion channel activity	Gene Ontology	GO:0005244	17	133	4.22801e-05	0.000640206	CLIC4|SCN5A|KCNJ15|KCNC2|HCN1|CACNA1C|KCNB1|KCNAB2|KCNJ16|ELK3|CLIC5|CACNA2D1|SCN4B|KCNA2|SCN3A|KCND2|TPCN1	http://amigo.geneontology.org/amigo/term/GO:0005244
vascular endothelial growth factor receptor signaling pathway	Gene Ontology	GO:0048010	7	20	4.27608e-05	0.000641788	MAPKAPK2|PKD1|SULF1|PRKD1|VEGFA|NRP1|FLT1	http://amigo.geneontology.org/amigo/term/GO:0048010
stress-activated protein kinase signaling cascade	Gene Ontology	GO:0031098	7	20	4.27608e-05	0.000641788	MINK1|MAP4K4|ERRFI1|RHOA|PAK7|TAOK1|PAK3	http://amigo.geneontology.org/amigo/term/GO:0031098
filopodium assembly	Gene Ontology	GO:0046847	7	20	4.27608e-05	0.000641788	SPATA13|FGD1|FGD3|NRXN1|SPN|PPP1R9B|CDC42	http://amigo.geneontology.org/amigo/term/GO:0046847
lens induction in camera-type eye	Gene Ontology	GO:0060235	5	7	4.34452e-05	0.000650153	SOX2|TFAP2A|HIPK1|POU2F1|SIX3	http://amigo.geneontology.org/amigo/term/GO:0060235
commissural neuron axon guidance	Gene Ontology	GO:0071679	6	13	4.49677e-05	0.000669025	EPHB2|NFIB|NRP1|VEGFA|GDNF|NCAM1	http://amigo.geneontology.org/amigo/term/GO:0071679
peptidyl-serine dephosphorylation	Gene Ontology	GO:0070262	6	13	4.49677e-05	0.000669025	PPM1F|PPP2R2A|PPP2R2C|PPTC7|PPP1R15B|DUSP1	http://amigo.geneontology.org/amigo/term/GO:0070262
positive regulation of GTPase activity	Gene Ontology	GO:0043547	18	148	4.60196e-05	0.000680827	RAB11FIP2|RAPGEF2|MYO9A|MAP4K4|MEX3B|ARHGEF5|USP6NL|ADRB1|ASAP1|ARHGAP6|EVI5|IQSEC1|THY1|SNX18|SEMA4D|RASA1|PIN1|MAPRE2	http://amigo.geneontology.org/amigo/term/GO:0043547
regulation of ion transmembrane transport	Gene Ontology	GO:0034765	17	134	4.6027e-05	0.000680827	CLIC4|SCN5A|KCNJ15|KCNC2|HCN1|CACNA1C|KCNB1|KCNAB2|KCNJ16|ELK3|CLIC5|CACNA2D1|SCN4B|KCNA2|SCN3A|KCND2|TPCN1	http://amigo.geneontology.org/amigo/term/GO:0034765
positive regulation of osteoblast differentiation	Gene Ontology	GO:0045669	12	70	4.66507e-05	0.000688065	ACVR2A|ACVR2B|MEF2C|CEBPD|PKD1|NPNT|GLI3|CTNNB1|VEGFA|LTF|JAG1|PRKD1	http://amigo.geneontology.org/amigo/term/GO:0045669
negative regulation of DNA-binding transcription factor activity	Gene Ontology	GO:0043433	13	82	4.70804e-05	0.000692406	EGLN1|FOXA2|SIRT1|NDN|HR|RNF2|PIM1|PTHLH|GLIS2|MED13|SMAD7|HEYL|KLF4	http://amigo.geneontology.org/amigo/term/GO:0043433
activating transcription factor binding	Gene Ontology	GO:0033613	9	38	4.77535e-05	0.000696303	PRDM16|PSIP1|TXLNG|JUN|MEF2C|HOXA4|GABPA|GATA4|DGKD	http://amigo.geneontology.org/amigo/term/GO:0033613
receptor ligand activity	Gene Ontology	GO:0048018	9	38	4.77535e-05	0.000696303	GREM2|IGF2|WNT3|NBL1|VEGFA|WNT9B|WNT2|JAG1|GDNF	http://amigo.geneontology.org/amigo/term/GO:0048018
metanephros development	Gene Ontology	GO:0001656	9	38	4.77535e-05	0.000696303	TSHZ3|ROBO2|OSR1|GLI3|RDH10|SLIT2|BCL2|GDNF|GREB1L	http://amigo.geneontology.org/amigo/term/GO:0001656
response to hypoxia	Gene Ontology	GO:0001666	16	121	4.88047e-05	0.000709609	EGLN1|PLD2|MECP2|EGR1|TGFB2|BNIP3|MBD5|SLC8A1|VEGFA|PML|HLF|LIMD1|ALKBH5|PIN1|ARNT2|FLT1	http://amigo.geneontology.org/amigo/term/GO:0001666
modulation of chemical synaptic transmission	Gene Ontology	GO:0050804	14	95	4.99465e-05	0.000724154	PCDH8|BACE1|GRIK2|FYN|SLC7A11|PXK|CDH11|ARC|RELN|SPN|PPP1R9A|PPP1R9B|NCAM1|PTPRD	http://amigo.geneontology.org/amigo/term/GO:0050804
regulation of glucose metabolic process	Gene Ontology	GO:0010906	8	29	5.02956e-05	0.000727156	NCOA2|NR3C1|FOXK1|SIRT1|RORA|TFF3|PDPK1|ZMPSTE24	http://amigo.geneontology.org/amigo/term/GO:0010906
hemopoiesis	Gene Ontology	GO:0030097	13	83	5.26326e-05	0.000758798	TGFB2|GFI1|CDK13|RBPJ|ZFP36L2|CTNNB1|CDK6|HLF|BCL2|GATA2|PKNOX1|FOXN2|ADD2	http://amigo.geneontology.org/amigo/term/GO:0030097
positive regulation of I-kappaB kinase/NF-kappaB signaling	Gene Ontology	GO:0043123	16	122	5.33375e-05	0.000766802	UBE2I|TRAF2|AKAP13|TRAF6|TAB3|PRKCE|PKD1|FYN|TGM2|CTNNB1|TFRC|LTF|ABL2|RIPK2|PRKD1|LURAP1	http://amigo.geneontology.org/amigo/term/GO:0043123
positive regulation of cell migration involved in sprouting angiogenesis	Gene Ontology	GO:0090050	7	21	5.52005e-05	0.000786953	PTGS2|HDAC9|PLK2|AKT3|VEGFA|GATA2|NRP1	http://amigo.geneontology.org/amigo/term/GO:0090050
negative regulation of chondrocyte differentiation	Gene Ontology	GO:0032331	7	21	5.52005e-05	0.000786953	TGFBR1|RARB|LTBP3|PTHLH|CTNNB1|NKX3-2|SNAI2	http://amigo.geneontology.org/amigo/term/GO:0032331
axolemma	Gene Ontology	GO:0030673	7	21	5.52005e-05	0.000786953	ADORA2A|MYO1D|KCNC2|ROBO2|ANK1|THY1|SLC1A2	http://amigo.geneontology.org/amigo/term/GO:0030673
G1/S transition of mitotic cell cycle	Gene Ontology	GO:0000082	11	60	5.60754e-05	0.000797205	E2F3|CRLF3|CDC25A|PLK2|RPS6KB1|CAMK2A|RHOU|LATS2|CACUL1|EIF4E|MYB	http://amigo.geneontology.org/amigo/term/GO:0000082
response to hydrogen peroxide	Gene Ontology	GO:0042542	9	39	5.68584e-05	0.000803871	SIRT1|PPP2CB|PLD2|TEC|FYN|PPP1R15B|SLC4A1|MAPK8|BCL2	http://amigo.geneontology.org/amigo/term/GO:0042542
nuclear euchromatin	Gene Ontology	GO:0005719	9	39	5.68584e-05	0.000803871	CECR2|JUN|PPARGC1A|CREB1|CTNNB1|KLF4|H2AFZ|SIRT1|SETD5	http://amigo.geneontology.org/amigo/term/GO:0005719
chromatin	Gene Ontology	GO:0000785	18	151	5.82788e-05	0.000821683	SIRT1|CHD5|HR|ESCO1|PLK2|NSD1|CREB1|PDS5B|PPP1R10|SFPQ|KLF4|WDR82|KDM2A|KDM3B|HMGN3|PML|BASP1|SRPK2	http://amigo.geneontology.org/amigo/term/GO:0000785
protein dimerization activity	Gene Ontology	GO:0046983	19	166	6.05239e-05	0.000850993	NCOA2|SIM2|MGA|FBXW11|SRF|E2F3|MYCN|MXI1|TCF12|NPAS3|HEYL|MEF2C|MLXIP|ARNTL|ANO5|HLF|MXD4|MXD3|ARNT2	http://amigo.geneontology.org/amigo/term/GO:0046983
layer formation in cerebral cortex	Gene Ontology	GO:0021819	6	14	6.22324e-05	0.000870234	CTNNB1|GLI3|CDK5R1|RELN|DCX|CDK5R2	http://amigo.geneontology.org/amigo/term/GO:0021819
cell growth involved in cardiac muscle cell development	Gene Ontology	GO:0061049	6	14	6.22324e-05	0.000870234	PDLIM5|PRKG1|AKAP13|MAP2K4|GATA4|SORBS2	http://amigo.geneontology.org/amigo/term/GO:0061049
response to drug	Gene Ontology	GO:0042493	17	138	6.41165e-05	0.000894137	YWHAZ|IGF2|TGFB2|NCAM1|UMOD|JUN|NFATC2|CREB1|KCNK3|NPC1|GATA4|GATA6|RHOA|MAPK9|RASA1|SLC1A2|BCL2	http://amigo.geneontology.org/amigo/term/GO:0042493
cis-regulatory region sequence-specific DNA binding	Gene Ontology	GO:0000987	13	85	6.54648e-05	0.000910459	NFIC|MEF2C|SRF|TFAP2A|E2F3|HNF1B|KLF4|SALL1|GATA6|HLF|GATA4|GATA2|SOX5	http://amigo.geneontology.org/amigo/term/GO:0000987
nucleolus	Gene Ontology	GO:0005730	51	727	6.60741e-05	0.000916442	CDC14A|NOVA1|ARL2|DOCK4|FMR1|OXR1|REXO2|ZCCHC4|WDR82|IQSEC1|BAZ2A|CBX5|GPRC5A|LDOC1|MYCN|PPM1E|CHD2|ATXN1L|RBPJ|SIX1|CASK|KLF6|SRPK2|GRB2|PPP1R12A|SUZ12|NACC2|RTF1|MAGI1|NOL10|FBXW7|BEND3|PIM1|DNAJB9|TXN2|PML|REV3L|ARFGEF1|ZEB2|MAD2L1BP|RPS6KA6|MXI1|RNF169|NRXN1|PIK3CB|WDFY3|PHF6|PDPK1|SCN5A|MAK16|ATXN1	http://amigo.geneontology.org/amigo/term/GO:0005730
T cell differentiation in thymus	Gene Ontology	GO:0033077	9	40	6.73829e-05	0.000924453	FZD8|ZFP36L2|BCL11B|CTNNB1|GLI3|STAT5A|CDK6|RABL3|BCL2	http://amigo.geneontology.org/amigo/term/GO:0033077
histone deacetylase complex	Gene Ontology	GO:0000118	9	40	6.73829e-05	0.000924453	TBL1XR1|HDAC9|HR|PHF21A|MECOM|RCOR3|KDM2A|KDM3B|CBX5	http://amigo.geneontology.org/amigo/term/GO:0000118
positive regulation of axonogenesis	Gene Ontology	GO:0050772	9	40	6.73829e-05	0.000924453	PLXNC1|METRN|PLXNA1|ROBO2|PLXNA4|TIAM1|SLITRK1|SEMA4D|ZEB2	http://amigo.geneontology.org/amigo/term/GO:0050772
long-term memory	Gene Ontology	GO:0007616	9	40	6.73829e-05	0.000924453	SNAP25|SRF|MECP2|EGR1|CPEB3|MBD5|LDLR|ARC|RELN	http://amigo.geneontology.org/amigo/term/GO:0007616
actin filament	Gene Ontology	GO:0005884	14	98	6.75548e-05	0.000924453	SRC|PLS3|FKBP15|RAC1|ABI2|FYN|VPS11|ACKR2|SHROOM4|WIPF2|WIPF1|DLC1|GAS7|AKAP13	http://amigo.geneontology.org/amigo/term/GO:0005884
forebrain neuron development	Gene Ontology	GO:0021884	5	8	6.8447e-05	0.000934164	TFAP2A|SOX1|RAPGEF2|LHX6|GNAQ	http://amigo.geneontology.org/amigo/term/GO:0021884
translation regulator activity	Gene Ontology	GO:0045182	7	22	7.04507e-05	0.00095641	ELAVL4|CPEB4|CPEB1|CPEB3|EIF4E|FXR2|FMR1	http://amigo.geneontology.org/amigo/term/GO:0045182
semaphorin receptor binding	Gene Ontology	GO:0030215	7	22	7.04507e-05	0.00095641	SEMA5A|SEMA3G|SEMA3F|SEMA4B|SEMA4D|SEMA6D|SEMA6A	http://amigo.geneontology.org/amigo/term/GO:0030215
lung alveolus development	Gene Ontology	GO:0048286	10	51	7.40573e-05	0.00100271	ERRFI1|ATXN1L|PTHLH|SLC7A11|VEGFA|FOXF1|SOX2|ATP7A|MAN1A2|ATXN1	http://amigo.geneontology.org/amigo/term/GO:0048286
SNARE binding	Gene Ontology	GO:0000149	12	74	7.5196e-05	0.00101277	STX1A|SNAP25|SYT1|STX2|SYT6|STX6|STXBP1|CPLX3|STX12|SEC24C|GOSR2|KCNB1	http://amigo.geneontology.org/amigo/term/GO:0000149
PML body	Gene Ontology	GO:0016605	12	74	7.5196e-05	0.00101277	UBE2I|SIRT1|TRIM16|BASP1|SMC6|HIPK3|HIPK1|WDFY3|MAPK7|PML|CBX5|SP100	http://amigo.geneontology.org/amigo/term/GO:0016605
receptor complex	Gene Ontology	GO:0043235	22	215	7.6826e-05	0.00103201	VLDLR|EPHA7|EPHA5|EPHA4|TGFBR1|LIFR|GPRC5A|FLT1|LRP1B|P2RX6|EPHB2|ACVR2A|ACVR2B|NBR1|EPHA2|LDLR|GPR63|CNTFR|FGFR1|LRP1|NOTCH2|GDNF	http://amigo.geneontology.org/amigo/term/GO:0043235
carbohydrate binding	Gene Ontology	GO:0030246	21	200	7.93283e-05	0.00106234	NPTX2|MRC2|PFKM|NCAN|LGALSL|LAYN|MLEC|VCAN|MGAT2|GALNT18|NOMO1|CDIPT|CPLX3|KRT1|CNTN1|GPD1|CRYBG3|GRIP1|GALNT7|CANX|GUSB	http://amigo.geneontology.org/amigo/term/GO:0030246
actin filament bundle assembly	Gene Ontology	GO:0051017	9	41	7.94988e-05	0.00106234	MYH10|PLS3|ADD2|ESPN|MARCKS|GAS7|EPS8|ABL2|FSCN1	http://amigo.geneontology.org/amigo/term/GO:0051017
positive regulation of protein kinase activity	Gene Ontology	GO:0045860	11	63	8.2752e-05	0.00110293	VLDLR|CDK5R2|CSF1|PPP1R9A|CDK5R1|RELN|RAPGEF2|CACUL1|MMD2|MMD|MAPRE3	http://amigo.geneontology.org/amigo/term/GO:0045860
response to endoplasmic reticulum stress	Gene Ontology	GO:0034976	12	75	8.43266e-05	0.0011105	ERO1L|UMOD|COL4A3BP|EIF2B5|PPP2CB|UBQLN1|TMEM33|PPP1R15B|CREBRF|BCL2L11|DNAJB9|DNAJC3	http://amigo.geneontology.org/amigo/term/GO:0034976
kidney morphogenesis	Gene Ontology	GO:0060993	6	15	8.44052e-05	0.0011105	GCNT1|WWTR1|TSHZ3|HNF1B|WNT9B|ZMPSTE24	http://amigo.geneontology.org/amigo/term/GO:0060993
negative regulation of smooth muscle cell migration	Gene Ontology	GO:0014912	6	15	8.44052e-05	0.0011105	LRP1|RBPJ|PPARGC1A|PRKG1|SLIT2|SEMA6D	http://amigo.geneontology.org/amigo/term/GO:0014912
stereocilium bundle	Gene Ontology	GO:0032421	6	15	8.44052e-05	0.0011105	CLIC5|ESPN|SLC9A3R2|DOCK4|EPS8|EPS8L2	http://amigo.geneontology.org/amigo/term/GO:0032421
pulmonary valve morphogenesis	Gene Ontology	GO:0003184	6	15	8.44052e-05	0.0011105	HEYL|ROBO2|TGFB2|NOTCH2|SLIT2|JAG1	http://amigo.geneontology.org/amigo/term/GO:0003184
regulation of cell size	Gene Ontology	GO:0008361	7	23	8.8972e-05	0.00116163	IL7R|WDTC1|RAC1|RDX|CREB1|ATP2B2|RAP1GAP2	http://amigo.geneontology.org/amigo/term/GO:0008361
regulation of postsynaptic neurotransmitter receptor internalization	Gene Ontology	GO:0099149	7	23	8.8972e-05	0.00116163	EFNB2|PPP3R1|USP46|ATAD1|ARC|SYNJ1|IQSEC1	http://amigo.geneontology.org/amigo/term/GO:0099149
embryonic morphogenesis	Gene Ontology	GO:0048598	7	23	8.8972e-05	0.00116163	HNF1B|GLI3|CDON|GATA4|ZEB2|ZEB1|FLT1	http://amigo.geneontology.org/amigo/term/GO:0048598
positive regulation of peptidyl-serine phosphorylation	Gene Ontology	GO:0033138	14	101	9.03435e-05	0.00116775	PTGS2|FNIP2|PIK3CA|CALCR|PKD1|NRXN1|ATP2B4|TFRC|VEGFA|CREBL2|BCL2|RIPK2|PRKD1|PAK3	http://amigo.geneontology.org/amigo/term/GO:0033138
histone acetyltransferase binding	Gene Ontology	GO:0035035	8	32	9.08098e-05	0.00116775	EGR1|PAX6|TEC|CREB1|GLI3|ETS1|APBB2|HLF	http://amigo.geneontology.org/amigo/term/GO:0035035
actomyosin structure organization	Gene Ontology	GO:0031032	8	32	9.08098e-05	0.00116775	MYH10|TJP1|CNN3|MYO18A|EPB41L2|LURAP1|CDC42BPB|FRMD6	http://amigo.geneontology.org/amigo/term/GO:0031032
spectrin binding	Gene Ontology	GO:0030507	8	32	9.08098e-05	0.00116775	EPB41L2|ADD2|CAMSAP2|CAMSAP1|ANK1|ANK3|PDE6G|KIF3A	http://amigo.geneontology.org/amigo/term/GO:0030507
positive regulation of filopodium assembly	Gene Ontology	GO:0051491	8	32	9.08098e-05	0.00116775	TGFBR1|SRF|ESPN|GPM6A|FMR1|NRP1|FSCN1|CDC42	http://amigo.geneontology.org/amigo/term/GO:0051491
negative regulation of epithelial to mesenchymal transition	Gene Ontology	GO:0010719	8	32	9.08098e-05	0.00116775	PPP2CA|EFNA1|STRAP|PTEN|FOXA2|LDLRAD4|VEGFA|IL17RD	http://amigo.geneontology.org/amigo/term/GO:0010719
regulation of neurogenesis	Gene Ontology	GO:0050767	9	42	9.33925e-05	0.00119795	ARNTL|HEYL|DICER1|FEZF1|YTHDF2|WNT3|DLL1|PAX6|SOX2	http://amigo.geneontology.org/amigo/term/GO:0050767
T-tubule	Gene Ontology	GO:0030315	11	64	9.37698e-05	0.00119978	SCN5A|CACNA1C|PRKCE|RDX|MSN|ANK3|SLC8A1|CACNA2D1|SLC30A1|ATP2B4|KCND2	http://amigo.geneontology.org/amigo/term/GO:0030315
positive regulation of peptidyl-tyrosine phosphorylation	Gene Ontology	GO:0050731	15	115	9.54213e-05	0.00121787	IGF2|SRC|LRP4|PTPRJ|EFNA1|NRP1|HBEGF|RIPK2|CNTN1|GDNF|VEGFA|SEMA4D|RASA1|DGKD|RELN	http://amigo.geneontology.org/amigo/term/GO:0050731
synapse assembly	Gene Ontology	GO:0007416	10	53	9.8182e-05	0.00124999	ADD2|CRKL|SLITRK1|MECP2|NRXN1|MBD5|PTEN|GPM6A|SHANK3|CADM1	http://amigo.geneontology.org/amigo/term/GO:0007416
regulation of dendritic spine development	Gene Ontology	GO:0060998	5	9	0.000103231	0.00130777	FMR1|MEF2C|KIF1A|CPEB3|TANC2	http://amigo.geneontology.org/amigo/term/GO:0060998
dendritic spine neck	Gene Ontology	GO:0044326	5	9	0.000103231	0.00130777	FMR1|PPP1R9A|FXR2|PPP1R9B|SPN	http://amigo.geneontology.org/amigo/term/GO:0044326
protein tyrosine kinase activity	Gene Ontology	GO:0004713	15	116	0.000104132	0.00131591	EPHB2|SRC|ABL2|EPHA7|EPHA5|EPHA4|FYN|EPHA2|SRM|HIPK3|DSTYK|HIPK1|MAP2K4|FGFR1|FLT1	http://amigo.geneontology.org/amigo/term/GO:0004713
JNK cascade	Gene Ontology	GO:0007254	8	33	0.000109192	0.00136395	MAP2K4|TRAF6|MAP3K1|CASR|MAPK8|MAPK9|NRBP1|FGF14	http://amigo.geneontology.org/amigo/term/GO:0007254
parallel fiber to Purkinje cell synapse	Gene Ontology	GO:0098688	8	33	0.000109192	0.00136395	PPP3R1|SLC6A9|SLC16A7|SYNJ1|ATP2B2|SLC16A3|CTNNA2|P2RX6	http://amigo.geneontology.org/amigo/term/GO:0098688
blood vessel remodeling	Gene Ontology	GO:0001974	9	43	0.000109266	0.00136395	TGM2|RBPJ|ACVR2B|MEF2C|VEGFA|HLF|JAG1|ATP7A|TGFB2	http://amigo.geneontology.org/amigo/term/GO:0001974
behavioral fear response	Gene Ontology	GO:0001662	9	43	0.000109266	0.00136395	RPS6KB1|MECP2|USP46|SPIRE1|MBD5|EIF4E|FBXL20|GRIK2|BCL2	http://amigo.geneontology.org/amigo/term/GO:0001662
positive regulation of cell cycle	Gene Ontology	GO:0045787	9	43	0.000109266	0.00136395	TGFB2|BCL2L11|FOXG1|TEC|RPS15A|CCPG1|GATA4|FGFR1|SRPK2	http://amigo.geneontology.org/amigo/term/GO:0045787
thiol-dependent ubiquitin-specific protease activity	Gene Ontology	GO:0004843	13	90	0.000110019	0.00137001	OTUD4|DESI2|USP27X|USP46|USP42|USP13|USP9X|USP15|VCPIP1|USP49|BAP1|USP35|USP20	http://amigo.geneontology.org/amigo/term/GO:0004843
late endosome	Gene Ontology	GO:0005770	17	145	0.000111163	0.00137227	IGF2|BACE1|RAPGEF2|SRC|MTM1|VIPAS39|NBR1|VPS11|RAB14|OSBPL1A|LDLR|MAPK1|DYNC1LI2|SLC30A4|CHID1|ATP7A|RUFY3	http://amigo.geneontology.org/amigo/term/GO:0005770
positive regulation of sodium ion transport	Gene Ontology	GO:0010765	7	24	0.000111272	0.00137227	SCN5A|AKT3|ANK3|CNTN1|GPD1L|SCN4B|FGF14	http://amigo.geneontology.org/amigo/term/GO:0010765
presynaptic cytosol	Gene Ontology	GO:0099523	7	24	0.000111272	0.00137227	PRKCA|PRKCE|CAMK2A|NCS1|STXBP5|FMR1|CTBP2	http://amigo.geneontology.org/amigo/term/GO:0099523
microtubule plus-end	Gene Ontology	GO:0035371	7	24	0.000111272	0.00137227	NUMA1|SLAIN2|CLIP1|NCKAP5|MAPRE1|MAPRE3|MAPRE2	http://amigo.geneontology.org/amigo/term/GO:0035371
chromocenter	Gene Ontology	GO:0010369	6	16	0.000112436	0.00137802	MECP2|MBD5|SALL1|FMR1|CBX5|TRIM66	http://amigo.geneontology.org/amigo/term/GO:0010369
negative regulation of fat cell differentiation	Gene Ontology	GO:0045599	10	54	0.000112546	0.00137802	ARNTL|TRIO|WWTR1|SIRT1|ZFP36L2|ZFPM2|VEGFA|RORA|JAG1|GATA2	http://amigo.geneontology.org/amigo/term/GO:0045599
phosphoprotein binding	Gene Ontology	GO:0051219	10	54	0.000112546	0.00137802	SRC|SHC1|TBK1|GRB2|PHF6|YWHAB|PITX2|GRIN1|CBX4|PIN1	http://amigo.geneontology.org/amigo/term/GO:0051219
positive regulation of translation	Gene Ontology	GO:0045727	12	78	0.000117663	0.00143723	CYP1B1|EIF4G3|CPEB1|EIF2B5|RPS6KB1|CPEB3|FXR2|MAPK1|FMR1|PTBP1|HNRNPD|ZCCHC4	http://amigo.geneontology.org/amigo/term/GO:0045727
endoplasmic reticulum to Golgi vesicle-mediated transport	Gene Ontology	GO:0006888	14	104	0.000119536	0.00145663	TRAPPC8|CNIH4|ANK1|TRAPPC3|BCAP29|VAPB|ARCN1|CPLX3|TMED9|SEC24C|GOSR2|SEC16B|NRBP1|SEC23A	http://amigo.geneontology.org/amigo/term/GO:0006888
cellular response to insulin stimulus	Gene Ontology	GO:0032869	13	91	0.000121537	0.0014775	RAB8B|SLC39A14|WDTC1|LPIN1|HDAC9|RPS6KB1|CPEB1|H2AFZ|PTEN|AKT3|INSIG2|PDPK1|YWHAG	http://amigo.geneontology.org/amigo/term/GO:0032869
skeletal system development	Gene Ontology	GO:0001501	15	118	0.000123651	0.00149963	ACVR2B|TRPS1|LTBP3|GNAQ|PTHLH|VCAN|TGFB2|NOTCH2|EPHA2|CTNNB1|HOXA4|IMPAD1|NKX3-2|NCAN|TGFBR1	http://amigo.geneontology.org/amigo/term/GO:0001501
positive regulation of pri-miRNA transcription by RNA polymerase II	Gene Ontology	GO:1902895	9	44	0.000127335	0.00154067	TGFB2|SRF|EGR1|JUN|NR3C1|KLF4|TGFBR1|GATA2|ETS1	http://amigo.geneontology.org/amigo/term/GO:1902895
regulation of apoptotic process	Gene Ontology	GO:0042981	20	192	0.000128067	0.00154587	TRAF2|TRAF3|BCL2L11|TRAF6|BNC2|EGR1|RASSF5|TGFB2|CREB1|USP42|CTNNB1|GLI3|ANP32E|SIRT1|SLK|SNAI2|BCL2|RIPK2|ETS1|TARDBP	http://amigo.geneontology.org/amigo/term/GO:0042981
anatomical structure development	Gene Ontology	GO:0048856	10	55	0.000128647	0.00154922	ATXN1L|LRP4|TFAP2A|TFAP2C|SIX1|SIX3|NR2C2|GLI3|DICER1|ATXN1	http://amigo.geneontology.org/amigo/term/GO:0048856
embryonic digit morphogenesis	Gene Ontology	GO:0042733	11	67	0.000134637	0.00161755	MYCN|GNAQ|LRP4|OSR1|CTNNB1|GLI3|IMPAD1|TTBK2|SALL1|TRAF3IP1|LMBR1	http://amigo.geneontology.org/amigo/term/GO:0042733
positive regulation of focal adhesion assembly	Gene Ontology	GO:0051894	7	25	0.000137908	0.00164525	PPM1F|MAP4K4|RAC1|PTPRJ|VEGFA|THY1|NRP1	http://amigo.geneontology.org/amigo/term/GO:0051894
positive regulation of receptor-mediated endocytosis	Gene Ontology	GO:0048260	7	25	0.000137908	0.00164525	RAB21|PLD2|CBL|SGIP1|SYNJ1|BICD1|KIF3A	http://amigo.geneontology.org/amigo/term/GO:0048260
regulation of insulin secretion involved in cellular response to glucose stimulus	Gene Ontology	GO:0061178	7	25	0.000137908	0.00164525	HMGN3|CDK16|EPHA5|PRKCE|NRXN1|TIAM1|FOXA2	http://amigo.geneontology.org/amigo/term/GO:0061178
substrate adhesion-dependent cell spreading	Gene Ontology	GO:0034446	10	56	0.000146649	0.00173936	SRC|RAC1|TMEFF2|PEAK1|EFNA1|NRP1|FERMT2|FNDC3B|LAMC1|RHOA	http://amigo.geneontology.org/amigo/term/GO:0034446
positive regulation of protein localization to plasma membrane	Gene Ontology	GO:1903078	10	56	0.000146649	0.00173936	EPHB2|RAB11FIP2|LRP1|EPHA2|NRXN1|PTPN9|SPN|PDPK1|PPP1R9B|ATP2B4	http://amigo.geneontology.org/amigo/term/GO:1903078
protein phosphatase type 2A complex	Gene Ontology	GO:0000159	6	17	0.000147377	0.00173936	PPP2CA|PPP2CB|PPP2R2A|PPP2R2C|PPP2R5E|PPP2R5C	http://amigo.geneontology.org/amigo/term/GO:0000159
integral component of synaptic vesicle membrane	Gene Ontology	GO:0030285	9	45	0.000147836	0.00173936	STX1A|SYT1|SLC6A9|ATP8A1|MAL2|STX6|STX12|ATP6V0A1|SLC17A6	http://amigo.geneontology.org/amigo/term/GO:0030285
regulation of RNA splicing	Gene Ontology	GO:0043484	9	45	0.000147836	0.00173936	RBFOX3|RBFOX2|CDK12|SRRM4|RBM20|MBNL1|PTBP1|MBNL3|HNRNPF	http://amigo.geneontology.org/amigo/term/GO:0043484
phosphatidylinositol-mediated signaling	Gene Ontology	GO:0048015	9	45	0.000147836	0.00173936	PI4KB|PIK3CA|PIK3CB|PLCD1|NCS1|PLCL1|PLCH2|SYNJ1|OGT	http://amigo.geneontology.org/amigo/term/GO:0048015
synaptic vesicle	Gene Ontology	GO:0008021	19	179	0.000149583	0.00175434	DMXL2|BACE1|STX1A|SYPL2|KIF1A|SNAP25|SYT1|SLC17A6|STX2|CDK16|TMED9|STX6|RAB8B|STX12|TOR1A|ATP6V0A1|DNAJC5|STXBP5|CADM1	http://amigo.geneontology.org/amigo/term/GO:0008021
siRNA binding	Gene Ontology	GO:0035197	5	10	0.000150137	0.00175434	FMR1|MBD5|MECP2|DICER1|AGO2	http://amigo.geneontology.org/amigo/term/GO:0035197
positive regulation of extracellular matrix disassembly	Gene Ontology	GO:0090091	5	10	0.000150137	0.00175434	TGFB2|FSCN1|CLASP1|SEMA5A|CLASP2	http://amigo.geneontology.org/amigo/term/GO:0090091
protein deubiquitination	Gene Ontology	GO:0016579	12	81	0.000161714	0.00188532	OTUD4|DESI2|USP27X|USP46|USP42|USP13|USP9X|USP15|USP49|BAP1|USP35|USP20	http://amigo.geneontology.org/amigo/term/GO:0016579
protein import into nucleus	Gene Ontology	GO:0006606	13	94	0.000162541	0.00189065	ARNTL|NTF3|E2F3|IPO11|PPP3R1|NUP107|CRY2|SIX3|IPO8|KPNA3|KPNA1|PML|RANBP6	http://amigo.geneontology.org/amigo/term/GO:0006606
negative regulation of Ras protein signal transduction	Gene Ontology	GO:0046580	7	26	0.000169484	0.00194598	EPHB2|DGKZ|TGFB2|PPP2CB|MFN2|SPRY4|RASA2	http://amigo.geneontology.org/amigo/term/GO:0046580
apical junction complex	Gene Ontology	GO:0043296	7	26	0.000169484	0.00194598	TJP1|CGN|CTNNB1|PARD3B|SHROOM4|RHOA|FRMD6	http://amigo.geneontology.org/amigo/term/GO:0043296
positive regulation of microtubule polymerization	Gene Ontology	GO:0031116	7	26	0.000169484	0.00194598	ARL2|RAC1|NUMA1|SLAIN2|CLIP1|MAPK8|MAPRE1	http://amigo.geneontology.org/amigo/term/GO:0031116
zinc ion transport	Gene Ontology	GO:0006829	7	26	0.000169484	0.00194598	SLC39A13|SLC39A14|SLC30A10|SLC39A9|SLC30A4|SLC30A7|SLC30A1	http://amigo.geneontology.org/amigo/term/GO:0006829
syntaxin-1 binding	Gene Ontology	GO:0017075	7	26	0.000169484	0.00194598	SNAP25|SYPL2|SYT1|STXBP1|SNPH|STXBP5|DAPK1	http://amigo.geneontology.org/amigo/term/GO:0017075
visual learning	Gene Ontology	GO:0008542	11	69	0.000169579	0.00194598	KMT2A|HMGCR|MECP2|CACNA1C|MEIS2|CREB1|SLC7A11|MBD5|AP1S2|ABL2|ATXN1	http://amigo.geneontology.org/amigo/term/GO:0008542
spleen development	Gene Ontology	GO:0048536	9	46	0.000171017	0.00195809	KMT2A|BCL2L11|CDH17|RC3H1|NKX3-2|PITX2|DICER1|MYB|BCL2	http://amigo.geneontology.org/amigo/term/GO:0048536
regulation of cell differentiation	Gene Ontology	GO:0045595	8	36	0.000183622	0.00209305	CHD5|SIK1|TFAP2A|CTNNB1|GLI3|KLF4|DICER1|PTBP1	http://amigo.geneontology.org/amigo/term/GO:0045595
embryonic forelimb morphogenesis	Gene Ontology	GO:0035115	8	36	0.000183622	0.00209305	RECK|WNT3|CACNA1C|OSR1|MECOM|CTNNB1|TFAP2A|RDH10	http://amigo.geneontology.org/amigo/term/GO:0035115
amino acid transport	Gene Ontology	GO:0006865	10	58	0.000189071	0.00214619	SLC38A2|SLC6A9|SLC7A2|SLC7A11|SLC7A1|SFXN2|SLC6A15|SFXN1|SLC1A1|SLC1A2	http://amigo.geneontology.org/amigo/term/GO:0006865
peptidyl-tyrosine phosphorylation	Gene Ontology	GO:0018108	11	70	0.000189754	0.00214619	EPHB2|SRC|ABL2|ABI2|EPHA4|FYN|SRM|STAT5A|RELN|FGFR1|FLT1	http://amigo.geneontology.org/amigo/term/GO:0018108
signal transduction by protein phosphorylation	Gene Ontology	GO:0023014	6	18	0.000190381	0.00214619	MINK1|MAP4K4|CAB39|PAK7|TAOK1|PAK3	http://amigo.geneontology.org/amigo/term/GO:0023014
cell fate determination	Gene Ontology	GO:0001709	6	18	0.000190381	0.00214619	CYP26B1|CHRDL1|NOTCH2|CTNNB1|PAX6|GATA2	http://amigo.geneontology.org/amigo/term/GO:0001709
positive regulation of CREB transcription factor activity	Gene Ontology	GO:0032793	6	18	0.000190381	0.00214619	EPHA5|PRKD1|CRTC1|VEGFA|RELN|PKD1	http://amigo.geneontology.org/amigo/term/GO:0032793
negative regulation of cold-induced thermogenesis	Gene Ontology	GO:0120163	9	47	0.000197147	0.00221272	ARNTL|ACVR2B|TLE3|NOVA2|NOVA1|IL18R1|PLCL1|RHEB|RBPJ	http://amigo.geneontology.org/amigo/term/GO:0120163
branching involved in ureteric bud morphogenesis	Gene Ontology	GO:0001658	9	47	0.000197147	0.00221272	CTNNB1|WNT9B|SIX1|NPNT|GLI3|SALL1|GDNF|BCL2|GREB1L	http://amigo.geneontology.org/amigo/term/GO:0001658
heterochromatin assembly	Gene Ontology	GO:0031507	4	5	0.000200954	0.00224559	EZH1|BAZ2A|SIRT1|BAHD1	http://amigo.geneontology.org/amigo/term/GO:0031507
positive regulation of focal adhesion disassembly	Gene Ontology	GO:0120183	4	5	0.000200954	0.00224559	IQSEC1|MAP4K4|DUSP3|MAPRE2	http://amigo.geneontology.org/amigo/term/GO:0120183
dendrite cytoplasm	Gene Ontology	GO:0032839	7	27	0.000206658	0.00227948	GRIK2|CAMK2A|MAP2|MAPK1|MAP2K4|MAPK8|CANX	http://amigo.geneontology.org/amigo/term/GO:0032839
negative regulation of axon extension	Gene Ontology	GO:0030517	7	27	0.000206658	0.00227948	SEMA3G|MAP2|CDK5R1|SLIT2|TRIM46|SEMA6D|NRP1	http://amigo.geneontology.org/amigo/term/GO:0030517
regulation of angiogenesis	Gene Ontology	GO:0045765	7	27	0.000206658	0.00227948	RECK|EGLN1|VASH2|EPHA2|EFNA1|ETS1|MAPK7	http://amigo.geneontology.org/amigo/term/GO:0045765
apical dendrite	Gene Ontology	GO:0097440	7	27	0.000206658	0.00227948	HCN1|MYO1D|PPARGC1A|CPEB3|ITSN1|CASK|SLC1A1	http://amigo.geneontology.org/amigo/term/GO:0097440
positive regulation of neuroblast proliferation	Gene Ontology	GO:0002052	7	27	0.000206658	0.00227948	FOXG1|CTNNB1|GLI3|PAX6|VEGFA|SOX2|MAPK8	http://amigo.geneontology.org/amigo/term/GO:0002052
artery morphogenesis	Gene Ontology	GO:0048844	7	27	0.000206658	0.00227948	TGFBR1|RBPJ|SMAD7|LDLR|VEGFA|PRDM1|NRP1	http://amigo.geneontology.org/amigo/term/GO:0048844
positive regulation of endothelial cell chemotaxis	Gene Ontology	GO:2001028	5	11	0.000211744	0.00232255	SNAI2|PKD1|PRKD1|SEMA5A|HSPB1	http://amigo.geneontology.org/amigo/term/GO:2001028
microtubule organizing center organization	Gene Ontology	GO:0031023	5	11	0.000211744	0.00232255	NUMA1|FBXW11|CLASP2|CLASP1|GCC2	http://amigo.geneontology.org/amigo/term/GO:0031023
retrograde transport, endosome to Golgi	Gene Ontology	GO:0042147	11	71	0.000211925	0.00232255	PIKFYVE|ANKFY1|SPAG9|TBC1D5|STX6|GGA1|GCC2|DENND5A|EVI5|GOSR2|TBC1D10B	http://amigo.geneontology.org/amigo/term/GO:0042147
positive regulation of cell death	Gene Ontology	GO:0010942	10	59	0.000213876	0.00233892	PTGS2|LRP1|BCL2L11|PAX6|MYCN|CALCR|EGR1|RIPK2|LPAR1|DNMT3A	http://amigo.geneontology.org/amigo/term/GO:0010942
positive regulation of cold-induced thermogenesis	Gene Ontology	GO:0120162	13	97	0.000214906	0.00234518	PRDM16|EHMT1|ESRRG|ADIPOR2|LPIN1|OGT|PPARGC1A|PPARGC1B|ADRB1|VEGFA|KDM2A|HLF|MFN2	http://amigo.geneontology.org/amigo/term/GO:0120162
regulation of synapse organization	Gene Ontology	GO:0050807	8	37	0.000216149	0.00234873	ETV5|SLITRK1|MECP2|SLC7A11|ARF4|MBD5|GPM6A|SHANK3	http://amigo.geneontology.org/amigo/term/GO:0050807
platelet-derived growth factor receptor signaling pathway	Gene Ontology	GO:0048008	8	37	0.000216149	0.00234873	PTPRJ|TEC|GAB1|PTEN|ZFAND5|SCHIP1|ABL2|NRP1	http://amigo.geneontology.org/amigo/term/GO:0048008
neural tube development	Gene Ontology	GO:0021915	9	48	0.000226512	0.00245612	ITPK1|CECR2|SALL4|AMBRA1|EPHA2|GLI3|SALL1|TTBK2|KIF3A	http://amigo.geneontology.org/amigo/term/GO:0021915
heparin binding	Gene Ontology	GO:0008201	17	155	0.000229804	0.00248655	GREM2|FGF14|NCAM1|LIPG|SERPINC1|SLIT2|CCDC80|ADAMTS8|COLQ|HBEGF|VEGFA|LTF|APLP2|HDGF|RTN4RL1|NRP1|FGFR1	http://amigo.geneontology.org/amigo/term/GO:0008201
cell morphogenesis	Gene Ontology	GO:0000902	13	98	0.0002353	0.00254065	IL7R|CDH11|TGFB2|COL4A3BP|WNT3|EPHB2|CDH20|MAP7|SHROOM4|BCL2|RHOA|ATP2B2|PAK3	http://amigo.geneontology.org/amigo/term/GO:0000902
stem cell population maintenance	Gene Ontology	GO:0019827	11	72	0.000236248	0.00254551	PRDM16|DICER1|SALL4|TFAP2C|MTF2|CTNNB1|EIF4E|KLF4|RTF1|SOX2|FGFR1	http://amigo.geneontology.org/amigo/term/GO:0019827
retinal ganglion cell axon guidance	Gene Ontology	GO:0031290	6	19	0.000242703	0.0026041	EPHB2|EPHA7|ISL2|ROBO2|SLIT2|NRP1	http://amigo.geneontology.org/amigo/term/GO:0031290
histone H3-K4 trimethylation	Gene Ontology	GO:0080182	6	19	0.000242703	0.0026041	KMT2A|BEND3|OGT|TET3|RTF1|WDR82	http://amigo.geneontology.org/amigo/term/GO:0080182
endothelial cell migration	Gene Ontology	GO:0043542	7	28	0.000250138	0.00267826	TGFBR1|STARD13|CYP1B1|PTEN|VEGFA|RHOA|NRP1	http://amigo.geneontology.org/amigo/term/GO:0043542
positive regulation of catalytic activity	Gene Ontology	GO:0043085	8	38	0.000253252	0.0027003	IGF2|SLC5A3|WNT9B|YWHAB|PSENEN|BCL2|ATP7A|CDC42	http://amigo.geneontology.org/amigo/term/GO:0043085
positive regulation of protein serine/threonine kinase activity	Gene Ontology	GO:0071902	8	38	0.000253252	0.0027003	SRC|PIM1|PARP16|CAB39|PPP2CA|LTF|RHOA|SLC27A1	http://amigo.geneontology.org/amigo/term/GO:0071902
negative regulation of cell growth	Gene Ontology	GO:0030308	15	128	0.000276525	0.00294232	TGFB2|ADIPOR2|SESN1|FOXK1|TCHP|SIRT1|APBB2|DCUN1D3|SLIT2|SPN|BCL2|PML|PPP1R9B|PTPRJ|CRLF3	http://amigo.geneontology.org/amigo/term/GO:0030308
tongue development	Gene Ontology	GO:0043586	5	12	0.000290864	0.00306305	SOX2|GLI3|SIX1|PRDM16|BNC2	http://amigo.geneontology.org/amigo/term/GO:0043586
positive regulation of nuclear-transcribed mRNA poly(A) tail shortening	Gene Ontology	GO:0060213	5	12	0.000290864	0.00306305	CNOT7|TOB1|TNRC6B|CPEB3|AGO2	http://amigo.geneontology.org/amigo/term/GO:0060213
microtubule minus-end binding	Gene Ontology	GO:0051011	5	12	0.000290864	0.00306305	CAMSAP2|CAMSAP1|TUBGCP4|TMOD3|NUMA1	http://amigo.geneontology.org/amigo/term/GO:0051011
semaphorin-plexin signaling pathway involved in axon guidance	Gene Ontology	GO:1902287	5	12	0.000290864	0.00306305	PLXNC1|PLXNA1|PLXNA4|NRP1|SEMA3F	http://amigo.geneontology.org/amigo/term/GO:1902287
actomyosin	Gene Ontology	GO:0042641	5	12	0.000290864	0.00306305	MYH10|MYO18A|STX1A|LURAP1|CDC42BPB	http://amigo.geneontology.org/amigo/term/GO:0042641
extracellular matrix organization	Gene Ontology	GO:0030198	18	174	0.000294022	0.00308995	SCARA3|TGFB2|ATXN1L|ADAMTS3|RECK|THSD4|CCDC80|ERO1L|ADAMTS8|APBB2|COLQ|NPNT|COL4A3|FOXF1|APLP2|ATP7A|ERCC2|FBLN5	http://amigo.geneontology.org/amigo/term/GO:0030198
establishment or maintenance of cell polarity	Gene Ontology	GO:0007163	9	50	0.000296181	0.00310626	CLASP2|RAC1|PARD6B|RND3|RHOBTB2|RHOA|RHOF|FSCN1|CDC42	http://amigo.geneontology.org/amigo/term/GO:0007163
positive regulation of MAPK cascade	Gene Ontology	GO:0043410	15	129	0.000298313	0.0031215	IGF2|SHC1|SPAG9|FLT1|PRKCE|EFNA1|GAB1|CTNNB1|CDON|CDC42|NDST1|SOX2|LPAR1|PTPRJ|FGFR1	http://amigo.geneontology.org/amigo/term/GO:0043410
positive regulation of exocytosis	Gene Ontology	GO:0045921	7	29	0.000300684	0.0031215	STX1A|CLASP2|CLASP1|PRKCA|NCS1|STXBP1|STXBP5	http://amigo.geneontology.org/amigo/term/GO:0045921
axon extension	Gene Ontology	GO:0048675	7	29	0.000300684	0.0031215	ULK2|SEMA5A|NDN|USP9X|DVL1|DCX|C9ORF72	http://amigo.geneontology.org/amigo/term/GO:0048675
neurotransmitter secretion	Gene Ontology	GO:0007269	7	29	0.000300684	0.0031215	SNAP25|LIN7C|SYT1|NRXN1|STXBP1|DVL1|RIMS2	http://amigo.geneontology.org/amigo/term/GO:0007269
mRNA stabilization	Gene Ontology	GO:0048255	7	29	0.000300684	0.0031215	DICER1|FUS|HNRNPU|VEGFA|GDNF|HNRNPD|MAPKAPK2	http://amigo.geneontology.org/amigo/term/GO:0048255
protein processing	Gene Ontology	GO:0016485	10	62	0.000305231	0.00315437	ADAMTS3|PCSK2|OGT|CPXM2|CPD|PTHLH|GLI3|ASPRV1|PSENEN|ZMPSTE24	http://amigo.geneontology.org/amigo/term/GO:0016485
sialyltransferase activity	Gene Ontology	GO:0008373	6	20	0.000305699	0.00315437	ST3GAL3|ST3GAL2|ST3GAL6|ST3GAL5|ST8SIA1|ST6GALNAC5	http://amigo.geneontology.org/amigo/term/GO:0008373
vesicle docking	Gene Ontology	GO:0048278	6	20	0.000305699	0.00315437	STX1A|EXOC5|SYT1|STX2|STX6|STX12	http://amigo.geneontology.org/amigo/term/GO:0048278
positive regulation of protein transport	Gene Ontology	GO:0051222	4	6	0.000325118	0.00334128	CREBRF|SRC|LRP1|CHP1	http://amigo.geneontology.org/amigo/term/GO:0051222
positive regulation of endothelial cell chemotaxis by VEGF-activated vascular endothelial growth factor receptor signaling pathway	Gene Ontology	GO:0038033	4	6	0.000325118	0.00334128	PKD1|VEGFA|PRKD1|HSPB1	http://amigo.geneontology.org/amigo/term/GO:0038033
positive regulation of canonical Wnt signaling pathway	Gene Ontology	GO:0090263	13	102	0.000334281	0.00342855	ARNTL|RECK|PRDM15|TBL1XR1|SEMA5A|SRC|WNK1|NRARP|CSNK1G3|CSNK1G1|KANK1|PIN1|TNKS2	http://amigo.geneontology.org/amigo/term/GO:0090263
MAPK cascade	Gene Ontology	GO:0000165	10	63	0.000342116	0.00348425	MINK1|SHC1|SETX|ZFP36L2|MEF2C|MAPK1|MAP2K4|SHANK3|TAOK1|MAP4K4	http://amigo.geneontology.org/amigo/term/GO:0000165
cellular response to growth factor stimulus	Gene Ontology	GO:0071363	10	63	0.000342116	0.00348425	ACVR2A|ACVR2B|SHC1|RPS6KB1|TGFBR1|CREB1|MEF2C|CTNNB1|KLF4|MAPK7	http://amigo.geneontology.org/amigo/term/GO:0071363
positive regulation of Notch signaling pathway	Gene Ontology	GO:0045747	8	40	0.000343115	0.00348425	RECK|TGFB2|JAG1|SRC|DLL1|AAK1|SOX2|LFNG	http://amigo.geneontology.org/amigo/term/GO:0045747
energy homeostasis	Gene Ontology	GO:0097009	8	40	0.000343115	0.00348425	SIRT1|AMPD2|TEC|PPARGC1A|SGIP1|CRTC1|DLL1|PIK3CA	http://amigo.geneontology.org/amigo/term/GO:0097009
homeostasis of number of cells within a tissue	Gene Ontology	GO:0048873	8	40	0.000343115	0.00348425	KMT2A|ILDR2|RAC1|CSF1|AKT3|VEGFA|GATA2|BCL2	http://amigo.geneontology.org/amigo/term/GO:0048873
P-body	Gene Ontology	GO:0000932	11	76	0.000358479	0.00363224	DCP2|BTBD1|RC3H1|YTHDF2|MEX3B|TNRC6B|C9ORF72|EIF4E|LIMD1|CNOT7|AGO2	http://amigo.geneontology.org/amigo/term/GO:0000932
miRNA binding	Gene Ontology	GO:0035198	7	30	0.000359108	0.00363224	RC3H1|DICER1|PUM2|SOX2|MATR3|FMR1|AGO2	http://amigo.geneontology.org/amigo/term/GO:0035198
cell migration involved in sprouting angiogenesis	Gene Ontology	GO:0002042	6	21	0.000380825	0.00382919	EFNB2|EMILIN3|VEGFA|SLIT2|SRF|NRP1	http://amigo.geneontology.org/amigo/term/GO:0002042
regulation of focal adhesion assembly	Gene Ontology	GO:0051893	6	21	0.000380825	0.00382919	CLASP1|PEAK1|GPM6B|CORO1C|SLK|DUSP3	http://amigo.geneontology.org/amigo/term/GO:0051893
Golgi vesicle transport	Gene Ontology	GO:0048193	6	21	0.000380825	0.00382919	TRAPPC3|SPIRE1|ARCN1|PRKD1|STX6|PKD1	http://amigo.geneontology.org/amigo/term/GO:0048193
steroid hormone receptor activity	Gene Ontology	GO:0003707	9	52	0.000382687	0.00384037	NR3C1|ESRRG|RARB|TEC|THRB|RORB|RORA|NR2C2|NR5A2	http://amigo.geneontology.org/amigo/term/GO:0003707
regulation of epithelial to mesenchymal transition	Gene Ontology	GO:0010717	5	13	0.000390519	0.00388848	PHLDB1|SMAD7|CLASP2|CLASP1|TIAM1	http://amigo.geneontology.org/amigo/term/GO:0010717
labyrinthine layer development	Gene Ontology	GO:0060711	5	13	0.000390519	0.00388848	EGLN1|CDX2|GAB1|VASH2|SYDE1	http://amigo.geneontology.org/amigo/term/GO:0060711
glial cell migration	Gene Ontology	GO:0008347	5	13	0.000390519	0.00388848	EPHA4|TGFB2|P2RY1|VCAN|NDN	http://amigo.geneontology.org/amigo/term/GO:0008347
cAMP response element binding	Gene Ontology	GO:0035497	5	13	0.000390519	0.00388848	TCF12|TEC|JUN|CREB1|ATF6	http://amigo.geneontology.org/amigo/term/GO:0035497
protein polyubiquitination	Gene Ontology	GO:0000209	17	163	0.000392516	0.00390077	RC3H1|UBE4A|TNKS2|TRAF6|PELI3|ARIH1|UBE2D1|UBE2R2|UBE2E2|CTNNB1|AMFR|FBXW11|CBL|BCL2|TRIM2|UBE2W|UBE2J1	http://amigo.geneontology.org/amigo/term/GO:0000209
spermatogenesis	Gene Ontology	GO:0007283	35	476	0.000394651	0.00391439	IMMP2L|CRKL|TLE3|SBF1|CLGN|MAP7|MYBL1|ARID4B|ARNTL|CHD5|CDK16|CETN2|NDC1|USP42|CYP26B1|LIMK2|CDYL|KDM2A|SETX|TXNRD3|CADM1|ACVR2A|SIRT1|DNMT3A|STYX|AGFG1|NR2C2|CCNYL1|PATZ1|GATA4|EIF4G3|VIPAS39|BCL2L11|ALKBH5|CRTAP	http://amigo.geneontology.org/amigo/term/GO:0007283
GDP binding	Gene Ontology	GO:0019003	11	77	0.000396205	0.0039222	RAB8B|RAP2C|RAB21|ARL2|NRAS|RAP1B|GNAI3|MIEF1|RHOA|RHEB|RAB14	http://amigo.geneontology.org/amigo/term/GO:0019003
cell motility	Gene Ontology	GO:0048870	7	31	0.000426275	0.00420361	TGFBR1|PLD2|RAC1|EPHA2|PTEN|ETS1|FSCN1	http://amigo.geneontology.org/amigo/term/GO:0048870
positive regulation of macroautophagy	Gene Ontology	GO:0016239	7	31	0.000426275	0.00420361	SIRT1|BNIP3L|SESN1|TBK1|C9ORF72|GNAI3|BNIP3	http://amigo.geneontology.org/amigo/term/GO:0016239
GABA-ergic synapse	Gene Ontology	GO:0098982	13	105	0.00043001	0.004232	SLC6A1|KCND2|SLITRK1|CBLN4|NRXN1|CTBP2|GABRA4|SLC6A11|ATP2B2|GABRA1|ERC2|RIMS2|GPHN	http://amigo.geneontology.org/amigo/term/GO:0098982
integrin binding	Gene Ontology	GO:0005178	15	134	0.000430808	0.004232	IGF2|SRC|CDH17|PRKCA|ITGB8|TLN2|TLN1|NPNT|S1PR3|COL4A3|CASR|GRIP1|FERMT2|THY1|FBLN5	http://amigo.geneontology.org/amigo/term/GO:0005178
phosphatase binding	Gene Ontology	GO:0019902	9	53	0.000433169	0.00424705	NFATC2|PPP3R1|SLC9A3R2|WNK1|CRY2|MAPK1|PPP1R18|SH3GL1|NCAM1	http://amigo.geneontology.org/amigo/term/GO:0019902
camera-type eye development	Gene Ontology	GO:0043010	11	78	0.000437205	0.00427842	MAP3K1|ABI2|CACNA1C|SIX3|GLI3|PAX6|VSX2|PITX2|SLC25A25|JAG1|PKNOX1	http://amigo.geneontology.org/amigo/term/GO:0043010
nuclear receptor activity	Gene Ontology	GO:0004879	8	42	0.000457377	0.00445877	NR3C1|RARB|TEC|THRB|ESRRG|RORA|RORB|NR5A2	http://amigo.geneontology.org/amigo/term/GO:0004879
phosphatidylinositol phosphorylation	Gene Ontology	GO:0046854	8	42	0.000457377	0.00445877	SOCS5|BPNT1|PI4KB|PIK3CA|PIK3CB|IMPAD1|CISH|FAM126B	http://amigo.geneontology.org/amigo/term/GO:0046854
positive regulation of cardiac muscle cell apoptotic process	Gene Ontology	GO:0010666	6	22	0.000469631	0.00454361	CAMK2A|PTEN|HMGCR|GATA6|MAPK8|BNIP3	http://amigo.geneontology.org/amigo/term/GO:0010666
zinc ion transmembrane transporter activity	Gene Ontology	GO:0005385	6	22	0.000469631	0.00454361	SLC39A13|SLC39A14|SLC30A10|SLC30A4|SLC30A7|SLC30A1	http://amigo.geneontology.org/amigo/term/GO:0005385
respiratory gaseous exchange by respiratory system	Gene Ontology	GO:0007585	6	22	0.000469631	0.00454361	NDN|NDST1|MECP2|MBD5|DACH1|MAN1A2	http://amigo.geneontology.org/amigo/term/GO:0007585
axonal fasciculation	Gene Ontology	GO:0007413	6	22	0.000469631	0.00454361	EPHB2|SEMA5A|NDN|NRP1|CDK5R1|NCAM1	http://amigo.geneontology.org/amigo/term/GO:0007413
mitochondrial outer membrane	Gene Ontology	GO:0005741	17	166	0.000475202	0.00458528	CISD1|BNIP3L|WASF1|NME1|LPIN1|EPHA4|RPS6KB1|CYB5B|MTCH2|MFN2|MLXIP|PI4KB|MIEF1|TOMM22|RHOT1|BCL2|BNIP3	http://amigo.geneontology.org/amigo/term/GO:0005741
cadherin binding	Gene Ontology	GO:0045296	10	66	0.00047573	0.00458528	CDH11|CDH17|CDH20|NEO1|CTNNB1|ANK3|CDK5R1|CTNND2|PTPRJ|CTNNA2	http://amigo.geneontology.org/amigo/term/GO:0045296
positive regulation of vascular associated smooth muscle cell apoptotic process	Gene Ontology	GO:1905461	4	7	0.000495963	0.00470935	MFN2|PDCD4|E2F3|PAK3	http://amigo.geneontology.org/amigo/term/GO:1905461
negative regulation of cytoplasmic translation	Gene Ontology	GO:2000766	4	7	0.000495963	0.00470935	FMR1|CPEB4|CPEB1|CPEB3	http://amigo.geneontology.org/amigo/term/GO:2000766
cellular response to hydroperoxide	Gene Ontology	GO:0071447	4	7	0.000495963	0.00470935	OXR1|PKD1|PRKD1|DAPK1	http://amigo.geneontology.org/amigo/term/GO:0071447
regulation of keratinocyte proliferation	Gene Ontology	GO:0010837	4	7	0.000495963	0.00470935	PKD1|SRSF6|PRKD1|BCL11B	http://amigo.geneontology.org/amigo/term/GO:0010837
cardiac ventricle development	Gene Ontology	GO:0003231	4	7	0.000495963	0.00470935	TMEM65|SCN5A|GREB1L|ZMPSTE24	http://amigo.geneontology.org/amigo/term/GO:0003231
reelin-mediated signaling pathway	Gene Ontology	GO:0038026	4	7	0.000495963	0.00470935	STAT5A|VLDLR|CRKL|RELN	http://amigo.geneontology.org/amigo/term/GO:0038026
positive regulation of epithelial cell differentiation	Gene Ontology	GO:0030858	4	7	0.000495963	0.00470935	SOX2|CTNNB1|PAX6|FOXN2	http://amigo.geneontology.org/amigo/term/GO:0030858
calcium-dependent protein serine/threonine kinase activity	Gene Ontology	GO:0009931	4	7	0.000495963	0.00470935	MKNK1|MAPKAPK3|CAMK2A|MAPKAPK2	http://amigo.geneontology.org/amigo/term/GO:0009931
pancreas development	Gene Ontology	GO:0031016	7	32	0.000503102	0.00476829	CTNNB1|ACVR2B|ILDR2|HNF1B|FOXF1|GATA6|NKX3-2	http://amigo.geneontology.org/amigo/term/GO:0031016
cytoskeleton-dependent intracellular transport	Gene Ontology	GO:0030705	5	14	0.00051393	0.00482623	HOOK3|MAP6D1|KIF1A|KIF1B|KIF1C	http://amigo.geneontology.org/amigo/term/GO:0030705
regulation of synapse assembly	Gene Ontology	GO:0051963	5	14	0.00051393	0.00482623	MEF2C|EPHB2|PPP1R9A|SETD5|PDLIM5	http://amigo.geneontology.org/amigo/term/GO:0051963
transmembrane-ephrin receptor activity	Gene Ontology	GO:0005005	5	14	0.00051393	0.00482623	EPHB2|EPHA7|EPHA5|EPHA4|EPHA2	http://amigo.geneontology.org/amigo/term/GO:0005005
positive regulation of synaptic plasticity	Gene Ontology	GO:0031915	5	14	0.00051393	0.00482623	MBD5|PTGS2|MECP2|EPHB2|SNAP25	http://amigo.geneontology.org/amigo/term/GO:0031915
ephrin receptor activity	Gene Ontology	GO:0005003	5	14	0.00051393	0.00482623	EPHB2|EPHA7|EPHA5|EPHA4|EPHA2	http://amigo.geneontology.org/amigo/term/GO:0005003
positive regulation of multicellular organism growth	Gene Ontology	GO:0040018	8	43	0.000525095	0.00491305	IGF2|PEX5|CSF1|CELF1|SGIP1|STAT5A|CREB1|BCL2	http://amigo.geneontology.org/amigo/term/GO:0040018
histone H3 acetylation	Gene Ontology	GO:0043966	8	43	0.000525095	0.00491305	TAF5|TRIM16|DR1|TAF12|NAA60|ING4|KAT6B|TADA1	http://amigo.geneontology.org/amigo/term/GO:0043966
negative regulation of transforming growth factor beta receptor signaling pathway	Gene Ontology	GO:0030512	10	67	0.000528883	0.00493047	PRDM16|SIRT1|SMAD7|STAG1|STRAP|LDLRAD4|PDPK1|PIN1|IL17RD|PEG10	http://amigo.geneontology.org/amigo/term/GO:0030512
syntaxin binding	Gene Ontology	GO:0019905	10	67	0.000528883	0.00493047	SNAP25|TMED9|TXLNG|SYT1|VPS11|STX6|STXBP1|CPLX3|STXBP5|SYT6	http://amigo.geneontology.org/amigo/term/GO:0019905
positive regulation of protein kinase B signaling	Gene Ontology	GO:0051897	13	108	0.000548044	0.0050998	IGF2|SRC|TGFBR1|SEMA5A|GCNT2|ITSN1|CALCR|NRXN1|HBEGF|VEGFA|ARFGEF1|PTPRJ|FGFR1	http://amigo.geneontology.org/amigo/term/GO:0051897
positive regulation of stress fiber assembly	Gene Ontology	GO:0051496	9	55	0.000550602	0.00511158	PPM1F|PPM1E|RAC1|ARHGEF5|TGFBR1|ARHGEF10L|RHOA|LPAR1|NRP1	http://amigo.geneontology.org/amigo/term/GO:0051496
T cell receptor signaling pathway	Gene Ontology	GO:0050852	12	94	0.000551308	0.00511158	WNK1|CRKL|TRAF6|EIF2B5|KHDRBS1|FYN|NRAS|RC3H1|RIPK2|MAPK1|THY1|CD247	http://amigo.geneontology.org/amigo/term/GO:0050852
HMG box domain binding	Gene Ontology	GO:0071837	6	23	0.000573765	0.00531018	EGR2|JUN|MEF2C|PAX6|TCF12|MEOX1	http://amigo.geneontology.org/amigo/term/GO:0071837
tubulin binding	Gene Ontology	GO:0015631	10	68	0.000586861	0.00542158	NUMA1|TPPP|FYN|SGIP1|MAP2|ATF5|CLIP1|PHF6|TRAF3IP1|HDGF	http://amigo.geneontology.org/amigo/term/GO:0015631
protein serine/threonine kinase activator activity	Gene Ontology	GO:0043539	7	33	0.000590558	0.00543611	IGF2|PIM1|PARP16|CAB39|CDK5R1|LTF|TAOK1	http://amigo.geneontology.org/amigo/term/GO:0043539
peptidyl-tyrosine dephosphorylation	Gene Ontology	GO:0035335	7	33	0.000590558	0.00543611	PTPN13|PTPN12|PTPN9|DUSP7|DUSP1|PTPRJ|DUSP3	http://amigo.geneontology.org/amigo/term/GO:0035335
transcription, DNA-templated	Gene Ontology	GO:0006351	12	95	0.000600415	0.00550965	THAP1|TAF4|TCERG1|ASXL3|AFF3|JUN|AFF1|RFX3|KLF4|TWISTNB|MAPK1|CCNT2	http://amigo.geneontology.org/amigo/term/GO:0006351
chondrocyte differentiation	Gene Ontology	GO:0002062	8	44	0.000600701	0.00550965	NFIB|TRPS1|SLC39A14|PRKCA|OSR1|MEF2C|SOX5|FGFR1	http://amigo.geneontology.org/amigo/term/GO:0002062
Z disc	Gene Ontology	GO:0030018	14	124	0.000611169	0.00559564	JPH1|PDLIM5|MYOZ1|HSPB1|CACNA1C|CTNNB1|ANK1|ANK3|SLC4A1|PPP1R12A|SLC8A1|MYOZ3|SCN5A|ATP2B4	http://amigo.geneontology.org/amigo/term/GO:0030018
Rac GTPase binding	Gene Ontology	GO:0048365	9	56	0.000618416	0.00565188	WASF1|CORO1C|ABI2|TIAM1|DOCK4|MTSS1L|DVL1|EPS8|ATP7A	http://amigo.geneontology.org/amigo/term/GO:0048365
endosome membrane	Gene Ontology	GO:0010008	11	82	0.000638486	0.0058249	SHC1|PIKFYVE|ANKFY1|STAG1|TBC1D5|CORO1C|KIF13A|TFRC|DNAJC13|VPS28|TPCN1	http://amigo.geneontology.org/amigo/term/GO:0010008
dendritic shaft	Gene Ontology	GO:0043198	10	69	0.000649992	0.00589833	CTNNB1|EPHA4|HCN1|KIRREL|CACNA1C|MAP2|SLC8A1|LPAR1|SLC1A1|SLC1A2	http://amigo.geneontology.org/amigo/term/GO:0043198
embryo development	Gene Ontology	GO:0009790	10	69	0.000649992	0.00589833	TGFBR1|FOXP1|NDST1|AMBRA1|CDX2|OSR1|MBD5|HMGCR|APLP2|MECP2	http://amigo.geneontology.org/amigo/term/GO:0009790
synapse organization	Gene Ontology	GO:0050808	10	69	0.000649992	0.00589833	SLC6A1|CHD5|LRP4|ANK3|CTNNB1|NFASC|DVL1|CTNND2|PIN1|ATP2B2	http://amigo.geneontology.org/amigo/term/GO:0050808
negative regulation of mitochondrial membrane potential	Gene Ontology	GO:0010917	5	15	0.000664496	0.00597696	BNIP3L|HEBP2|PRKCE|MTCH2|BNIP3	http://amigo.geneontology.org/amigo/term/GO:0010917
response to osmotic stress	Gene Ontology	GO:0006970	5	15	0.000664496	0.00597696	MAPK8|TSC22D2|LRRC8A|TSC22D3|MAP7	http://amigo.geneontology.org/amigo/term/GO:0006970
response to dietary excess	Gene Ontology	GO:0002021	5	15	0.000664496	0.00597696	SLC25A25|SGIP1|CLIC5|PPARGC1A|TBL1XR1	http://amigo.geneontology.org/amigo/term/GO:0002021
embryonic digestive tract development	Gene Ontology	GO:0048566	5	15	0.000664496	0.00597696	MYB|GLI3|RARB|SALL1|FOXF1	http://amigo.geneontology.org/amigo/term/GO:0048566
microtubule anchoring	Gene Ontology	GO:0034453	5	15	0.000664496	0.00597696	CEP350|FGFR1OP|CLASP2|CLASP1|GCC2	http://amigo.geneontology.org/amigo/term/GO:0034453
negative regulation of cell differentiation	Gene Ontology	GO:0045596	8	45	0.000684855	0.00613245	DLL1|RBPJ|CTNNB1|GLI3|MAPK1|SUZ12|SOX2|JAG1	http://amigo.geneontology.org/amigo/term/GO:0045596
phosphotyrosine residue binding	Gene Ontology	GO:0001784	8	45	0.000684855	0.00613245	SHC1|CRKL|GRB2|VAV2|CBL|MAPK1|ABL2|RASA1	http://amigo.geneontology.org/amigo/term/GO:0001784
neuron fate commitment	Gene Ontology	GO:0048663	7	34	0.000689663	0.00613245	TGFB2|ISL2|TGFBR1|MYT1L|GLI3|SOX2|GATA2	http://amigo.geneontology.org/amigo/term/GO:0048663
adenylate cyclase-activating G protein-coupled receptor signaling pathway	Gene Ontology	GO:0007189	13	111	0.000692363	0.00613245	PGF|ADORA2A|GPR161|GPR12|ADCY2|S1PR3|CALCR|PTHLH|ADCY9|ADRB1|GNA13|LPAR1|GNAQ	http://amigo.geneontology.org/amigo/term/GO:0007189
response to cytokine	Gene Ontology	GO:0034097	9	57	0.000692906	0.00613245	PTGS2|SRF|CTNNB1|SYNJ1|LIFR|PML|MAPKAPK3|MAPKAPK2|BCL2	http://amigo.geneontology.org/amigo/term/GO:0034097
odontogenesis of dentin-containing tooth	Gene Ontology	GO:0042475	9	57	0.000692906	0.00613245	NFIC|ACVR2B|BCL2L11|LRP4|TRAF6|DLL1|BCL11B|CTNNB1|GLI3	http://amigo.geneontology.org/amigo/term/GO:0042475
adherens junction organization	Gene Ontology	GO:0034332	6	24	0.000694963	0.00613245	EFNB2|CDH11|CDH20|EPHA4|CTNNB1|CDC42	http://amigo.geneontology.org/amigo/term/GO:0034332
cellular process	Gene Ontology	GO:0009987	6	24	0.000694963	0.00613245	NGEF|JUN|FLI1|CTNNB1|AMFR|HDGF	http://amigo.geneontology.org/amigo/term/GO:0009987
protein kinase C-activating G protein-coupled receptor signaling pathway	Gene Ontology	GO:0007205	6	24	0.000694963	0.00613245	DGKZ|ADORA2A|LRP1|CISH|DGKA|DGKD	http://amigo.geneontology.org/amigo/term/GO:0007205
pituitary gland development	Gene Ontology	GO:0021983	6	24	0.000694963	0.00613245	RBPJ|CREB1|SIX3|PAX6|PITX2|GATA2	http://amigo.geneontology.org/amigo/term/GO:0021983
R-SMAD binding	Gene Ontology	GO:0070412	6	24	0.000694963	0.00613245	TRIM33|STAG1|JUN|PAX6|LDLRAD4|ZEB2	http://amigo.geneontology.org/amigo/term/GO:0070412
cellular response to oxidative stress	Gene Ontology	GO:0034599	10	70	0.000718623	0.00626497	ETV5|ATP2A2|PKD1|STX2|PPARGC1A|ZFP36L2|VKORC1L1|SLC7A11|SETX|PRKD1	http://amigo.geneontology.org/amigo/term/GO:0034599
sarcoplasmic reticulum	Gene Ontology	GO:0016529	10	70	0.000718623	0.00626497	JPH1|FSD2|ATP2A2|RASD1|ATP2A3|CALU|ANK1|ANK3|GPD1|CACNA2D1	http://amigo.geneontology.org/amigo/term/GO:0016529
positive regulation of small GTPase mediated signal transduction	Gene Ontology	GO:0051057	4	8	0.000722222	0.00626497	SRC|CDON|SOS2|RELN	http://amigo.geneontology.org/amigo/term/GO:0051057
skeletal muscle acetylcholine-gated channel clustering	Gene Ontology	GO:0071340	4	8	0.000722222	0.00626497	DVL1|ETV5|LRP4|COLQ	http://amigo.geneontology.org/amigo/term/GO:0071340
positive regulation of early endosome to late endosome transport	Gene Ontology	GO:2000643	4	8	0.000722222	0.00626497	MSN|RDX|VPS11|RAB21	http://amigo.geneontology.org/amigo/term/GO:2000643
negative regulation of dendritic spine development	Gene Ontology	GO:0061000	4	8	0.000722222	0.00626497	MBD5|MECP2|PLK2|ASAP1	http://amigo.geneontology.org/amigo/term/GO:0061000
inositol metabolic process	Gene Ontology	GO:0006020	4	8	0.000722222	0.00626497	MBD5|MECP2|PPIP5K1|SLC5A3	http://amigo.geneontology.org/amigo/term/GO:0006020
negative regulation of dendritic spine morphogenesis	Gene Ontology	GO:0061002	4	8	0.000722222	0.00626497	PTEN|UBE3A|NGEF|EFNA1	http://amigo.geneontology.org/amigo/term/GO:0061002
regulation of modification of postsynaptic actin cytoskeleton	Gene Ontology	GO:1905274	4	8	0.000722222	0.00626497	MYH10|TIAM1|RHOA|ITSN1	http://amigo.geneontology.org/amigo/term/GO:1905274
histone H3-K27 trimethylation	Gene Ontology	GO:0098532	4	8	0.000722222	0.00626497	EZH1|CHD5|BEND3|SUZ12	http://amigo.geneontology.org/amigo/term/GO:0098532
transmembrane receptor protein tyrosine kinase signaling pathway	Gene Ontology	GO:0007169	13	112	0.000747065	0.00646951	EPHB2|SRC|SHC1|EPHA7|EPHA5|EPHA4|FYN|EPHA2|CSF1|SRM|GDNF|FGFR1|FLT1	http://amigo.geneontology.org/amigo/term/GO:0007169
determination of left/right symmetry	Gene Ontology	GO:0007368	11	84	0.000764961	0.0066133	ACVR2A|ACVR2B|FOXJ1|NOTCH2|RFX3|DLL1|ZIC3|NKX3-2|PITX2|KIF3A|FOXF1	http://amigo.geneontology.org/amigo/term/GO:0007368
pattern specification process	Gene Ontology	GO:0007389	9	58	0.000774554	0.00668494	ACVR2B|CRKL|CDX2|SIX1|GLI3|FOXA2|ZIC3|LFNG|ZEB1	http://amigo.geneontology.org/amigo/term/GO:0007389
somatic stem cell population maintenance	Gene Ontology	GO:0035019	8	46	0.000778249	0.00669425	PRDM16|KLF10|TFAP2C|CDX2|ZFP36L2|SOX2|GATA2|RBPJ	http://amigo.geneontology.org/amigo/term/GO:0035019
embryonic organ development	Gene Ontology	GO:0048568	8	46	0.000778249	0.00669425	ZFPM2|EPN1|CTNNB1|GLI3|RDH10|GDNF|SOX2|PBX4	http://amigo.geneontology.org/amigo/term/GO:0048568
Wnt signaling pathway	Gene Ontology	GO:0016055	20	224	0.000797165	0.00684546	RECK|AMOTL2|FBXW11|LRP4|CSNK1G3|WNT3|WNT2|CTNNB1|AMFR|HBP1|FERMT2|FZD8|CSNK1G1|DVL1|WNT9B|PITX2|TRABD2B|TNKS2|TLE3|RTF1	http://amigo.geneontology.org/amigo/term/GO:0016055
cellular response to leukemia inhibitory factor	Gene Ontology	GO:1990830	25	311	0.000799746	0.00684809	ELAVL2|SMAD7|NFYB|EPS8|SPRY4|SOX1|B3GNT2|HNRNPU|TFRC|NR5A2|KDM2A|MYB|PIGA|SIRT1|KLF4|CREB1|PML|PAX6|MGA|PARP16|MTF2|TWISTNB|KAT6B|CTBP2|TRIM2	http://amigo.geneontology.org/amigo/term/GO:1990830
motor neuron axon guidance	Gene Ontology	GO:0008045	7	35	0.000801486	0.00684809	FOXP1|RAC1|EGR2|EPHA4|PLXNA4|SLIT2|NRP1	http://amigo.geneontology.org/amigo/term/GO:0008045
osteoclast differentiation	Gene Ontology	GO:0030316	7	35	0.000801486	0.00684809	TRAF6|CALCR|EPHA2|CSF1|CTNNB1|TFRC|GLO1	http://amigo.geneontology.org/amigo/term/GO:0030316
cortical cytoskeleton organization	Gene Ontology	GO:0030865	6	25	0.000835049	0.0070758	RAC1|ANLN|RND3|RHOBTB2|RHOA|RHOF	http://amigo.geneontology.org/amigo/term/GO:0030865
RNA polymerase II core promoter sequence-specific DNA binding	Gene Ontology	GO:0000979	6	25	0.000835049	0.0070758	EGR1|ZFP36L2|PAX6|H2AFZ|KDM2A|POU2F1	http://amigo.geneontology.org/amigo/term/GO:0000979
calcium ion import	Gene Ontology	GO:0070509	6	25	0.000835049	0.0070758	CACNA1C|CASK|CASR|SLC8A1|SLC30A1|MICU1	http://amigo.geneontology.org/amigo/term/GO:0070509
mitogen-activated protein kinase kinase kinase binding	Gene Ontology	GO:0031435	6	25	0.000835049	0.0070758	TRAF2|TRAF6|MAPK1|MAP2K4|MAPK9|CDC42	http://amigo.geneontology.org/amigo/term/GO:0031435
podosome	Gene Ontology	GO:0002102	6	25	0.000835049	0.0070758	SRC|PTPN12|MAPK8|SH3PXD2A|ASAP1|FSCN1	http://amigo.geneontology.org/amigo/term/GO:0002102
monocarboxylic acid transmembrane transporter activity	Gene Ontology	GO:0008028	5	16	0.000845774	0.00708457	SLC16A1|SLC6A12|SLC6A11|SLC16A3|SLC16A7	http://amigo.geneontology.org/amigo/term/GO:0008028
engulfment of apoptotic cell	Gene Ontology	GO:0043652	5	16	0.000845774	0.00708457	XKR4|XKR6|RHOBTB2|XKR8|RAC1	http://amigo.geneontology.org/amigo/term/GO:0043652
phosphatidic acid biosynthetic process	Gene Ontology	GO:0006654	5	16	0.000845774	0.00708457	DGKZ|DGKA|SLC27A1|PLD2|DGKD	http://amigo.geneontology.org/amigo/term/GO:0006654
zinc ion transmembrane transport	Gene Ontology	GO:0071577	5	16	0.000845774	0.00708457	SLC30A10|SLC30A1|SLC39A13|SLC39A14|SLC30A4	http://amigo.geneontology.org/amigo/term/GO:0071577
positive regulation of calcium ion-dependent exocytosis	Gene Ontology	GO:0045956	5	16	0.000845774	0.00708457	STXBP1|SYT1|KCNB1|STX1A|CDK5R2	http://amigo.geneontology.org/amigo/term/GO:0045956
cell projection membrane	Gene Ontology	GO:0031253	5	16	0.000845774	0.00708457	CTNNB1|KIRREL|MAPRE1|ASAP1|FSCN1	http://amigo.geneontology.org/amigo/term/GO:0031253
organ growth	Gene Ontology	GO:0035265	5	16	0.000845774	0.00708457	DLL1|LY6E|BCL2|ACVR2B|MAP7	http://amigo.geneontology.org/amigo/term/GO:0035265
SMAD binding	Gene Ontology	GO:0046332	9	59	0.000863865	0.00722428	PRDM16|TGFBR1|TOB1|USP15|CTNNB1|PURB|FOXA2|TCF12|PML	http://amigo.geneontology.org/amigo/term/GO:0046332
histone binding	Gene Ontology	GO:0042393	16	160	0.000868353	0.00724997	SRCAP|SIRT1|SMARCC1|USP49|TBL1XR1|WDTC1|MBTD1|MLLT10|ANP32E|DEK|CHD2|KAT6B|PHF6|BAZ2A|ATAD2B|ASF1A	http://amigo.geneontology.org/amigo/term/GO:0042393
glucose homeostasis	Gene Ontology	GO:0042593	15	145	0.00090773	0.00756127	ADIPOR2|SLC16A1|MECP2|CACNA1C|G6PC|CRY2|MBD5|RPH3AL|PFKM|PAX6|NMB|FOXO4|PDPK1|KCNB1|PTPRJ	http://amigo.geneontology.org/amigo/term/GO:0042593
positive regulation of protein binding	Gene Ontology	GO:0032092	11	86	0.000911548	0.00756127	LRP1|ADD2|ABL2|PLK2|TIAM1|AMFR|RIPK2|RAPGEF2|PIN1|LFNG|PAK3	http://amigo.geneontology.org/amigo/term/GO:0032092
-	Gene Ontology	GO:0036459	11	86	0.000911548	0.00756127	OTUD4|USP49|USP27X|USP46|USP42|USP13|USP9X|USP15|VCPIP1|BAP1|USP20	http://amigo.geneontology.org/amigo/term/GO:0036459
negative regulation of translation	Gene Ontology	GO:0017148	11	86	0.000911548	0.00756127	SYNCRIP|TOB1|NANOS1|CPEB1|CPEB3|PRKCA|FXR2|FMR1|EIF4E|CNOT7|DAPK1	http://amigo.geneontology.org/amigo/term/GO:0017148
positive regulation of mesenchymal cell proliferation	Gene Ontology	GO:0002053	7	36	0.000927148	0.00762885	MYCN|FOXP1|WNT2|CTNNB1|VEGFA|FOXF1|FGFR1	http://amigo.geneontology.org/amigo/term/GO:0002053
cardiac muscle cell differentiation	Gene Ontology	GO:0055007	7	36	0.000927148	0.00762885	FOXP1|SIK1|MEF2C|GATA6|AKAP13|PITX2|GATA4	http://amigo.geneontology.org/amigo/term/GO:0055007
adipose tissue development	Gene Ontology	GO:0060612	7	36	0.000927148	0.00762885	TBL1XR1|PIK3CA|CREB5|PPARGC1A|AP1S2|SLC25A25|PGRMC2	http://amigo.geneontology.org/amigo/term/GO:0060612
epidermal growth factor receptor binding	Gene Ontology	GO:0005154	7	36	0.000927148	0.00762885	SOCS5|SHC1|VAV2|CBL|ARF4|HBEGF|GRB2	http://amigo.geneontology.org/amigo/term/GO:0005154
positive regulation of excitatory postsynaptic potential	Gene Ontology	GO:2000463	7	36	0.000927148	0.00762885	STX1A|NRXN1|PTEN|DVL1|RELN|SHANK3|RIMS2	http://amigo.geneontology.org/amigo/term/GO:2000463
positive regulation of DNA-binding transcription factor activity	Gene Ontology	GO:0051091	13	115	0.000933435	0.00766825	UBE2I|TRAF2|SRF|TRAF6|PTEN|WNT2|ARHGEF5|PPARGC1A|PPARGC1B|CTNNB1|TAF12|HMGN3|MBTPS2	http://amigo.geneontology.org/amigo/term/GO:0051091
polysome	Gene Ontology	GO:0005844	8	48	0.000995685	0.00809073	MYH10|FUS|MSI2|HDLBP|NAA30|FXR2|FMR1|AGO2	http://amigo.geneontology.org/amigo/term/GO:0005844
estrogen receptor binding	Gene Ontology	GO:0030331	8	48	0.000995685	0.00809073	NCOA2|SRC|FUS|TACC1|PPARGC1A|PPARGC1B|CTNNB1|NSD1	http://amigo.geneontology.org/amigo/term/GO:0030331
gastrulation with mouth forming second	Gene Ontology	GO:0001702	6	26	0.000995928	0.00809073	ACVR2A|ACVR2B|CTNNB1|NSD1|GATA4|RNF2	http://amigo.geneontology.org/amigo/term/GO:0001702
regulation of neuronal synaptic plasticity	Gene Ontology	GO:0048168	6	26	0.000995928	0.00809073	EPHB2|RAC1|CPEB1|CAMK2A|JPH3|ARC	http://amigo.geneontology.org/amigo/term/GO:0048168
postsynaptic cytosol	Gene Ontology	GO:0099524	6	26	0.000995928	0.00809073	EIF4E|CAMK2A|NCS1|PTEN|FMR1|PIN1	http://amigo.geneontology.org/amigo/term/GO:0099524
integral component of presynaptic active zone membrane	Gene Ontology	GO:0099059	6	26	0.000995928	0.00809073	P2RY1|NRXN1|GPM6A|ATP2B2|ATP2B4|CANX	http://amigo.geneontology.org/amigo/term/GO:0099059
protein kinase A regulatory subunit binding	Gene Ontology	GO:0034237	6	26	0.000995928	0.00809073	WASF1|WASF2|WASF3|ARFGEF1|ARFGEF2|PRKACB	http://amigo.geneontology.org/amigo/term/GO:0034237
negative regulation of transcription by competitive promoter binding	Gene Ontology	GO:0010944	4	9	0.00101279	0.00817579	TFAP2A|DACH1|SMAD7|CREB1	http://amigo.geneontology.org/amigo/term/GO:0010944
regulation of protein autophosphorylation	Gene Ontology	GO:0031952	4	9	0.00101279	0.00817579	PPP2CA|PPP2R5E|EPHA7|PPP2R5C	http://amigo.geneontology.org/amigo/term/GO:0031952
midbrain dopaminergic neuron differentiation	Gene Ontology	GO:1904948	4	9	0.00101279	0.00817579	CTNNB1|WNT2|WNT9B|RAC1	http://amigo.geneontology.org/amigo/term/GO:1904948
presynapse assembly	Gene Ontology	GO:0099054	4	9	0.00101279	0.00817579	EFNB2|DVL1|NRXN1|CADM1	http://amigo.geneontology.org/amigo/term/GO:0099054
Lys48-specific deubiquitinase activity	Gene Ontology	GO:1990380	5	17	0.00106146	0.0084468	USP27X|USP9X|DESI2|USP13|USP15	http://amigo.geneontology.org/amigo/term/GO:1990380
regulation of cellular protein localization	Gene Ontology	GO:1903827	5	17	0.00106146	0.0084468	MAP2|PPM1F|DVL1|TRIM46|STX6	http://amigo.geneontology.org/amigo/term/GO:1903827
white fat cell differentiation	Gene Ontology	GO:0050872	5	17	0.00106146	0.0084468	SNAI2|PRDM16|CTBP2|TBL1XR1|SIRT1	http://amigo.geneontology.org/amigo/term/GO:0050872
establishment of endothelial barrier	Gene Ontology	GO:0061028	5	17	0.00106146	0.0084468	MSN|RAP1B|RDX|RAPGEF2|MYADM	http://amigo.geneontology.org/amigo/term/GO:0061028
presynaptic active zone membrane	Gene Ontology	GO:0048787	5	17	0.00106146	0.0084468	STXBP1|SNAP25|CNTNAP1|STX2|STX1A	http://amigo.geneontology.org/amigo/term/GO:0048787
negative regulation of epidermal growth factor receptor signaling pathway	Gene Ontology	GO:0042059	5	17	0.00106146	0.0084468	TFAP2A|ERRFI1|CBL|PTPRJ|DUSP3	http://amigo.geneontology.org/amigo/term/GO:0042059
positive regulation of RNA splicing	Gene Ontology	GO:0033120	5	17	0.00106146	0.0084468	SRSF1|SETX|RBM20|KHDRBS3|SLC38A2	http://amigo.geneontology.org/amigo/term/GO:0033120
protein kinase B binding	Gene Ontology	GO:0043422	5	17	0.00106146	0.0084468	PPP2CA|SIRT1|SRSF1|RASA1|TRAF6	http://amigo.geneontology.org/amigo/term/GO:0043422
actin cytoskeleton reorganization	Gene Ontology	GO:0031532	9	61	0.00106759	0.0084468	MINK1|SHC1|LPIN1|GAB1|GRB2|EPS8|RHOA|SYDE1|NRP1	http://amigo.geneontology.org/amigo/term/GO:0031532
vesicle fusion	Gene Ontology	GO:0006906	7	37	0.00106781	0.0084468	STX1A|SNAP25|STX12|STX2|STX6|SNPH|GNAI3	http://amigo.geneontology.org/amigo/term/GO:0006906
regulation of calcium ion transport	Gene Ontology	GO:0051924	7	37	0.00106781	0.0084468	ADORA2A|ADRB1|CASR|SLC8A1|RHOA|CACNA2D1|BCL2	http://amigo.geneontology.org/amigo/term/GO:0051924
cellular response to reactive oxygen species	Gene Ontology	GO:0034614	7	37	0.00106781	0.0084468	SRC|JUN|PPARGC1B|MAPK1|SLC8A1|MAPK8|MAPK9	http://amigo.geneontology.org/amigo/term/GO:0034614
excitatory postsynaptic potential	Gene Ontology	GO:0060079	7	37	0.00106781	0.0084468	ADORA2A|MECP2|GRIK2|MBD5|PPP1R9A|MEF2C|ATXN1	http://amigo.geneontology.org/amigo/term/GO:0060079
lipid transport	Gene Ontology	GO:0006869	13	117	0.00107814	0.00851533	OSBPL11|HDLBP|COL4A3BP|VLDLR|OSBPL6|ATP8A1|NPC1|TEX2|OSBPL1A|LDLR|ATP11C|SLC27A1|SIGMAR1	http://amigo.geneontology.org/amigo/term/GO:0006869
caveola	Gene Ontology	GO:0005901	11	88	0.00108062	0.00852176	PTGS2|TGFBR1|KCND2|GNAQ|PLD2|SRC|DLC1|LDLR|MAPK1|SCN5A|SLC27A1	http://amigo.geneontology.org/amigo/term/GO:0005901
SCF-dependent proteasomal ubiquitin-dependent protein catabolic process	Gene Ontology	GO:0031146	8	49	0.00112126	0.00880158	FBXW11|WWTR1|FBXL2|CUL4B|FBXL14|FBXO33|FBXL20|FBXW7	http://amigo.geneontology.org/amigo/term/GO:0031146
SNARE complex	Gene Ontology	GO:0031201	8	49	0.00112126	0.00880158	STX1A|SNAP25|STX2|STX6|CPLX3|STX12|STXBP5|GOSR2	http://amigo.geneontology.org/amigo/term/GO:0031201
endoplasmic reticulum unfolded protein response	Gene Ontology	GO:0030968	8	49	0.00112126	0.00880158	ERO1L|PARP16|VAPB|DNAJC3|CLGN|ATF6|AMFR|CANX	http://amigo.geneontology.org/amigo/term/GO:0030968
cellular response to DNA damage stimulus	Gene Ontology	GO:0006974	34	488	0.00112778	0.00883917	NFATC2|IMMP2L|NUAK1|ERCC2|FMR1|CBX5|POLK|MAPKAPK2|FNIP2|CHD2|ZBTB5|HIC2|CETN2|SMC6|MAPK1|SMARCAD1|SETX|FBXW7|SIRT1|TRAF6|UBE2E2|UBA6|SFPQ|REV3L|INO80D|TAOK1|FSCN1|NABP2|RNF169|ZBTB40|CUL4B|ZMPSTE24|UBE2W|BCL2	http://amigo.geneontology.org/amigo/term/GO:0006974
chaperone binding	Gene Ontology	GO:0051087	12	103	0.00114182	0.0089355	FNIP2|BAG5|CDC25A|DNAJB9|DNAJB5|DNAJC3|SYVN1|USP13|AMFR|TFRC|ATP7A|HSPA9	http://amigo.geneontology.org/amigo/term/GO:0051087
protein glycosylation	Gene Ontology	GO:0006486	10	75	0.00115734	0.00904313	ST3GAL3|ST3GAL2|ST3GAL6|B3GNT2|GCNT2|ST8SIA1|NPC1|ST3GAL5|ST6GALNAC5|UGGT1	http://amigo.geneontology.org/amigo/term/GO:0006486
labyrinthine layer blood vessel development	Gene Ontology	GO:0060716	6	27	0.00117958	0.00916071	VASH2|WNT2|RBPJ|SYDE1|MAPK1|PLCD1	http://amigo.geneontology.org/amigo/term/GO:0060716
negative regulation of ossification	Gene Ontology	GO:0030279	6	27	0.00117958	0.00916071	LRP4|CALCR|SMAD7|MEF2C|RBPJ|BCL2	http://amigo.geneontology.org/amigo/term/GO:0030279
thyroid hormone receptor binding	Gene Ontology	GO:0046966	6	27	0.00117958	0.00916071	NCOA2|FUS|HR|TACC1|MED13|NSD1	http://amigo.geneontology.org/amigo/term/GO:0046966
protein kinase A binding	Gene Ontology	GO:0051018	6	27	0.00117958	0.00916071	WASF1|MYRIP|WASF2|CRYBG3|AKAP13|AKAP2	http://amigo.geneontology.org/amigo/term/GO:0051018
embryonic limb morphogenesis	Gene Ontology	GO:0030326	9	62	0.00118312	0.00916071	TGFB2|DICER1|LRP4|SALL4|NOTCH2|CYP26B1|GLI3|MBNL1|FGFR1	http://amigo.geneontology.org/amigo/term/GO:0030326
inner ear development	Gene Ontology	GO:0048839	9	62	0.00118312	0.00916071	TGFB2|ATP2B2|CEBPD|SIX1|GLI3|SOX2|JAG1|MAPKAPK2|DLL1	http://amigo.geneontology.org/amigo/term/GO:0048839
positive regulation of epithelial cell migration	Gene Ontology	GO:0010634	7	38	0.0012247	0.00943979	PPM1F|TGFB2|CLASP2|CLASP1|SRC|JUN|PRKCE	http://amigo.geneontology.org/amigo/term/GO:0010634
insulin secretion	Gene Ontology	GO:0030073	7	38	0.0012247	0.00943979	STX1A|ACVR2B|ILDR2|CACNA1C|HNF1B|CPLX3|RIMS2	http://amigo.geneontology.org/amigo/term/GO:0030073
ionotropic glutamate receptor binding	Gene Ontology	GO:0035255	7	38	0.0012247	0.00943979	FUS|CTNNB1|PTEN|CDK5R1|SHANK3|SNX27|CANX	http://amigo.geneontology.org/amigo/term/GO:0035255
negative regulation of cell adhesion	Gene Ontology	GO:0007162	8	50	0.00125916	0.00966174	PLXNC1|SEMA5A|DUSP1|EPHA5|PLXNA4|PLXNA1|SEMA4D|RASA1	http://amigo.geneontology.org/amigo/term/GO:0007162
keratinocyte differentiation	Gene Ontology	GO:0030216	8	50	0.00125916	0.00966174	PTGS2|CLIC4|RBPJ|EPHA2|LATS2|PAX6|FOXN2|PAK3	http://amigo.geneontology.org/amigo/term/GO:0030216
negative regulation of phosphatase activity	Gene Ontology	GO:0010923	8	50	0.00125916	0.00966174	FKBP15|WNK1|CHP1|CSRNP3|RBM26|WDR81|MYO1D|ELFN2	http://amigo.geneontology.org/amigo/term/GO:0010923
cellular response to calcium ion	Gene Ontology	GO:0071277	10	76	0.00126701	0.00966403	CLIC4|FUS|SYT1|WNK1|JUN|SYT6|CPNE4|MEF2C|NRXN1|SCN5A	http://amigo.geneontology.org/amigo/term/GO:0071277
blood vessel development	Gene Ontology	GO:0001568	10	76	0.00126701	0.00966403	TGFB2|CRKL|CDX2|EPHA2|MEF2C|PAX6|VEGFA|FOXF1|RAPGEF2|ATP7A	http://amigo.geneontology.org/amigo/term/GO:0001568
sensory perception of pain	Gene Ontology	GO:0019233	10	76	0.00126701	0.00966403	PTGS2|KCND2|NDN|MECP2|MBD5|ADRB1|MAPK1|P2RY1|KCNA2|SCN3A	http://amigo.geneontology.org/amigo/term/GO:0019233
retina development in camera-type eye	Gene Ontology	GO:0060041	10	76	0.00126701	0.00966403	MYH10|RARB|RD3|RORB|DLL1|PAX6|DCX|MDM1|TUB|TGIF2	http://amigo.geneontology.org/amigo/term/GO:0060041
negative regulation of osteoblast differentiation	Gene Ontology	GO:0045668	9	63	0.00130854	0.00982787	TOB1|NBR1|RORB|CDK6|SOX2|LIMD1|SEMA4D|FNDC3B|FGFR1	http://amigo.geneontology.org/amigo/term/GO:0045668
protein kinase C binding	Gene Ontology	GO:0005080	9	63	0.00130854	0.00982787	SRC|PLD2|HSPB1|HDAC9|PDLIM5|PARD6B|AKT3|MARCKS|YWHAG	http://amigo.geneontology.org/amigo/term/GO:0005080
retinoic acid receptor signaling pathway	Gene Ontology	GO:0048384	5	18	0.00131537	0.00982787	PML|CYP26B1|ESRRG|RARB|CRKL	http://amigo.geneontology.org/amigo/term/GO:0048384
neurotransmitter:sodium symporter activity	Gene Ontology	GO:0005328	5	18	0.00131537	0.00982787	SLC6A1|SLC6A12|SLC6A11|SLC6A9|SLC6A15	http://amigo.geneontology.org/amigo/term/GO:0005328
nuclear import signal receptor activity	Gene Ontology	GO:0061608	5	18	0.00131537	0.00982787	NTF3|RANBP6|KPNA3|IPO11|KPNA1	http://amigo.geneontology.org/amigo/term/GO:0061608
maternal behavior	Gene Ontology	GO:0042711	5	18	0.00131537	0.00982787	CREBRF|PTEN|NR3C1|NPAS3|GNAQ	http://amigo.geneontology.org/amigo/term/GO:0042711
iron ion transport	Gene Ontology	GO:0006826	5	18	0.00131537	0.00982787	MMGT1|TFRC|HEPHL1|SLC39A14|SFXN1	http://amigo.geneontology.org/amigo/term/GO:0006826
central nervous system neuron development	Gene Ontology	GO:0021954	5	18	0.00131537	0.00982787	MAP2|GATA2|FOXG1|ATP7A|FGFR1	http://amigo.geneontology.org/amigo/term/GO:0021954
3'-UTR-mediated mRNA destabilization	Gene Ontology	GO:0061158	5	18	0.00131537	0.00982787	RC3H1|HNRNPD|CPEB3|ZFP36L2|TARDBP	http://amigo.geneontology.org/amigo/term/GO:0061158
actin filament-based movement	Gene Ontology	GO:0030048	5	18	0.00131537	0.00982787	MYH10|WIPF2|WIPF1|APBB2|WASF2	http://amigo.geneontology.org/amigo/term/GO:0030048
monocarboxylic acid transport	Gene Ontology	GO:0015718	5	18	0.00131537	0.00982787	SLC16A1|SLC6A12|SLC6A11|SLC16A3|SLC16A7	http://amigo.geneontology.org/amigo/term/GO:0015718
regulation of NMDA receptor activity	Gene Ontology	GO:2000310	5	18	0.00131537	0.00982787	MEF2C|RELN|PPARGC1A|NRXN1|DAPK1	http://amigo.geneontology.org/amigo/term/GO:2000310
neuron fate specification	Gene Ontology	GO:0048665	5	18	0.00131537	0.00982787	MYT1L|DLL1|ISL2|FOXA2|SIX1	http://amigo.geneontology.org/amigo/term/GO:0048665
negative regulation of stem cell differentiation	Gene Ontology	GO:2000737	5	18	0.00131537	0.00982787	CDK12|CDK13|JAG1|HNRNPU|ZFP36L2	http://amigo.geneontology.org/amigo/term/GO:2000737
protein homooligomerization	Gene Ontology	GO:0051260	12	105	0.00132709	0.00990093	KCTD10|BEND3|KCTD15|ATL2|KCNC2|ARC|KCND2|G3BP2|NACC2|KCNB1|KCNA2|MICU1	http://amigo.geneontology.org/amigo/term/GO:0051260
negative regulation of oxidative stress-induced intrinsic apoptotic signaling pathway	Gene Ontology	GO:1902176	4	10	0.00137661	0.010065	SIRT1|HSPB1|MAPK7|BAG5	http://amigo.geneontology.org/amigo/term/GO:1902176
facial nerve structural organization	Gene Ontology	GO:0021612	4	10	0.00137661	0.010065	EGR2|PLXNA4|NRP1|SEMA3F	http://amigo.geneontology.org/amigo/term/GO:0021612
apoptotic process involved in development	Gene Ontology	GO:1902742	4	10	0.00137661	0.010065	XKR4|XKR6|XKR8|SIX3	http://amigo.geneontology.org/amigo/term/GO:1902742
Rap protein signal transduction	Gene Ontology	GO:0032486	4	10	0.00137661	0.010065	RAP2C|PLK2|RAP1B|RAPGEF2	http://amigo.geneontology.org/amigo/term/GO:0032486
coronary artery morphogenesis	Gene Ontology	GO:0060982	4	10	0.00137661	0.010065	CTNNB1|TGFBR1|VEGFA|NRP1	http://amigo.geneontology.org/amigo/term/GO:0060982
marginal zone B cell differentiation	Gene Ontology	GO:0002315	4	10	0.00137661	0.010065	DLL1|LFNG|NOTCH2|CDH17	http://amigo.geneontology.org/amigo/term/GO:0002315
intermediate filament binding	Gene Ontology	GO:0019215	4	10	0.00137661	0.010065	MTM1|UBQLN1|NES|NME1	http://amigo.geneontology.org/amigo/term/GO:0019215
presynaptic membrane assembly	Gene Ontology	GO:0097105	4	10	0.00137661	0.010065	PTEN|PTPRD|LRP4|NRXN1	http://amigo.geneontology.org/amigo/term/GO:0097105
axon guidance receptor activity	Gene Ontology	GO:0008046	4	10	0.00137661	0.010065	EPHB2|EPHA7|ROBO2|SEMA5A	http://amigo.geneontology.org/amigo/term/GO:0008046
interkinetic nuclear migration	Gene Ontology	GO:0022027	4	10	0.00137661	0.010065	HOOK3|PAX6|KIF1A|TACC1	http://amigo.geneontology.org/amigo/term/GO:0022027
positive regulation of skeletal muscle tissue development	Gene Ontology	GO:0048643	4	10	0.00137661	0.010065	MEF2C|CTNNB1|CDON|HMGCR	http://amigo.geneontology.org/amigo/term/GO:0048643
modification of postsynaptic actin cytoskeleton	Gene Ontology	GO:0098885	4	10	0.00137661	0.010065	MYH10|WASF1|CTNNA2|WASF3	http://amigo.geneontology.org/amigo/term/GO:0098885
thioesterase binding	Gene Ontology	GO:0031996	4	10	0.00137661	0.010065	TRAF2|TRAF3|TRAF6|RAC1	http://amigo.geneontology.org/amigo/term/GO:0031996
aryl hydrocarbon receptor binding	Gene Ontology	GO:0017162	4	10	0.00137661	0.010065	NCOA2|ARNTL|TAF4|ARNT2	http://amigo.geneontology.org/amigo/term/GO:0017162
cholesterol homeostasis	Gene Ontology	GO:0042632	11	91	0.00138202	0.0100768	SIRT1|LIPG|HDAC9|AMPD2|G6PC|LDLR|RORA|NPC1|MED13|NR5A2|TTC39B	http://amigo.geneontology.org/amigo/term/GO:0042632
mRNA 3'-UTR AU-rich region binding	Gene Ontology	GO:0035925	6	28	0.00138807	0.0100768	ELAVL4|CPEB1|CPEB3|ZFP36L2|MEX3D|HNRNPD	http://amigo.geneontology.org/amigo/term/GO:0035925
regulation of protein binding	Gene Ontology	GO:0043393	6	28	0.00138807	0.0100768	SRC|TGFBR1|LRRC6|CDON|APLP2|CDC42	http://amigo.geneontology.org/amigo/term/GO:0043393
nuclear heterochromatin	Gene Ontology	GO:0005720	6	28	0.00138807	0.0100768	SIRT1|DNMT3A|PSIP1|BEND3|H2AFZ|CBX5	http://amigo.geneontology.org/amigo/term/GO:0005720
positive regulation of phosphatidylinositol 3-kinase activity	Gene Ontology	GO:0043552	6	28	0.00138807	0.0100768	SRC|RAC1|AMBRA1|VAV2|CDC42|FLT1	http://amigo.geneontology.org/amigo/term/GO:0043552
positive regulation of BMP signaling pathway	Gene Ontology	GO:0030513	7	39	0.00139906	0.0101136	NUMA1|RBPJ|SULF1|NEO1|NOTCH2|GATA6|GATA4	http://amigo.geneontology.org/amigo/term/GO:0030513
positive regulation of mitotic cell cycle	Gene Ontology	GO:0045931	7	39	0.00139906	0.0101136	PRKCA|CDC25A|RPS6KB1|MEIS2|STAT5A|EIF4E|DUSP3	http://amigo.geneontology.org/amigo/term/GO:0045931
endoplasmic reticulum organization	Gene Ontology	GO:0007029	7	39	0.00139906	0.0101136	PEX5|UMOD|VAPB|ATL2|CPLX3|COL4A3BP|SEC16B	http://amigo.geneontology.org/amigo/term/GO:0007029
regulation of autophagy	Gene Ontology	GO:0010506	9	64	0.00144444	0.0104269	CHMP4B|FBXL2|USP13|BCL2|C9ORF72|PIP4K2B|XPR1|MTMR3|ZMPSTE24	http://amigo.geneontology.org/amigo/term/GO:0010506
bicellular tight junction	Gene Ontology	GO:0005923	14	137	0.00147404	0.0106255	RAP2C|LIN7C|TJP1|PARD3B|CGN|PARD6B|MPP5|ANK3|CTNNB1|AMOTL2|ESAM|RAPGEF2|MAGI1|TGFBR1	http://amigo.geneontology.org/amigo/term/GO:0005923
negative regulation of protein ubiquitination	Gene Ontology	GO:0031397	8	52	0.0015753	0.0113395	SMAD7|PELI3|BAG5|CHP1|VPS28|FYN|PRKCE|OGT	http://amigo.geneontology.org/amigo/term/GO:0031397
positive regulation of bone mineralization	Gene Ontology	GO:0030501	7	40	0.0015922	0.0113811	ACVR2A|ACVR2B|TFAP2A|OSR1|MEF2C|GPM6B|SLC8A1	http://amigo.geneontology.org/amigo/term/GO:0030501
positive regulation of JUN kinase activity	Gene Ontology	GO:0043507	7	40	0.0015922	0.0113811	TRAF2|EPHA4|TRAF6|FZD8|ARHGEF5|TIAM1|ZEB2	http://amigo.geneontology.org/amigo/term/GO:0043507
protein localization to nucleus	Gene Ontology	GO:0034504	7	40	0.0015922	0.0113811	PPP3R1|PIKFYVE|SIX1|DVL1|TOR1A|CNEP1R1|HDGF	http://amigo.geneontology.org/amigo/term/GO:0034504
positive regulation of smooth muscle cell migration	Gene Ontology	GO:0014911	7	40	0.0015922	0.0113811	SRC|CYP1B1|EGR1|RPS6KB1|FOXO4|SEMA6D|BCL2	http://amigo.geneontology.org/amigo/term/GO:0014911
stereocilium	Gene Ontology	GO:0032420	7	40	0.0015922	0.0113811	PLS3|CLIC5|ESPN|SLC9A3R2|RDX|DOCK4|EPS8	http://amigo.geneontology.org/amigo/term/GO:0032420
presynaptic active zone cytoplasmic component	Gene Ontology	GO:0098831	5	19	0.00161143	0.0113913	CTNNB1|ERC2|CTBP2|RIMS2|CTNNA2	http://amigo.geneontology.org/amigo/term/GO:0098831
cardiac septum development	Gene Ontology	GO:0003279	5	19	0.00161143	0.0113913	MYH10|NDST1|GATA4|LRP1|PRDM1	http://amigo.geneontology.org/amigo/term/GO:0003279
regulation of microtubule polymerization or depolymerization	Gene Ontology	GO:0031110	5	19	0.00161143	0.0113913	MAPRE3|MAPRE1|CLASP2|CLASP1|MAPRE2	http://amigo.geneontology.org/amigo/term/GO:0031110
synaptic vesicle priming	Gene Ontology	GO:0016082	5	19	0.00161143	0.0113913	STXBP1|SNAP25|ERC2|SYNJ1|RIMS2	http://amigo.geneontology.org/amigo/term/GO:0016082
GTPase activating protein binding	Gene Ontology	GO:0032794	5	19	0.00161143	0.0113913	PIN1|PLCD1|MEX3B|CAMK2A|GNAI3	http://amigo.geneontology.org/amigo/term/GO:0032794
long-term synaptic depression	Gene Ontology	GO:0060292	5	19	0.00161143	0.0113913	STXBP1|SRF|PLK2|SHANK3|PTEN	http://amigo.geneontology.org/amigo/term/GO:0060292
alternative mRNA splicing, via spliceosome	Gene Ontology	GO:0000380	5	19	0.00161143	0.0113913	MBNL1|SFPQ|SRSF6|SRSF1|CDK13	http://amigo.geneontology.org/amigo/term/GO:0000380
peptidyl-threonine dephosphorylation	Gene Ontology	GO:0035970	5	19	0.00161143	0.0113913	PPP2CA|PPM1F|PPM1E|DUSP1|DUSP7	http://amigo.geneontology.org/amigo/term/GO:0035970
regulation of postsynapse organization	Gene Ontology	GO:0099175	6	29	0.0016235	0.0113979	EGLN1|SEMA3F|EPHA7|CHMP4B|ARF4|RHEB	http://amigo.geneontology.org/amigo/term/GO:0099175
positive regulation of osteoclast differentiation	Gene Ontology	GO:0045672	6	29	0.0016235	0.0113979	KLF10|TRAF6|CSF1|NOTCH2|PPARGC1B|CREB1	http://amigo.geneontology.org/amigo/term/GO:0045672
regulation of I-kappaB kinase/NF-kappaB signaling	Gene Ontology	GO:0043122	6	29	0.0016235	0.0113979	TRAF2|TRAF3|TRAF6|HSPB1|ZFAND6|PDPK1	http://amigo.geneontology.org/amigo/term/GO:0043122
vesicle membrane	Gene Ontology	GO:0012506	6	29	0.0016235	0.0113979	RAB21|TRAF2|ATP2A2|PIKFYVE|GRB2|DGKD	http://amigo.geneontology.org/amigo/term/GO:0012506
positive regulation of protein localization to nucleus	Gene Ontology	GO:1900182	6	29	0.0016235	0.0113979	SRC|TGFB2|GLIS2|OGT|FYN|TFRC	http://amigo.geneontology.org/amigo/term/GO:1900182
ion channel activity	Gene Ontology	GO:0005216	16	172	0.00173493	0.0121635	KCND2|KCNK3|KCNC2|TPCN1|HCN1|GABRA1|GRIK2|CACNA1C|GJC1|ELK3|GABRA4|KCNB1|SCN5A|KCNA2|SCN3A|P2RX6	http://amigo.geneontology.org/amigo/term/GO:0005216
Rho protein signal transduction	Gene Ontology	GO:0007266	8	53	0.00175532	0.0122728	ARHGEF12|MCF2L|ADRB1|GNA13|EPS8|RHOA|EPS8L2|CDC42	http://amigo.geneontology.org/amigo/term/GO:0007266
skeletal system morphogenesis	Gene Ontology	GO:0048705	8	53	0.00175532	0.0122728	ACVR2B|SIK3|TFAP2A|TGFBR1|SIX1|ZFAND5|SCHIP1|NKX3-2	http://amigo.geneontology.org/amigo/term/GO:0048705
cellular response to epidermal growth factor stimulus	Gene Ontology	GO:0071364	7	41	0.00180546	0.0123879	PTPN12|ZFP36L2|CBL|SNAI2|PDPK1|RASA1|DUSP3	http://amigo.geneontology.org/amigo/term/GO:0071364
mediator complex	Gene Ontology	GO:0016592	7	41	0.00180546	0.0123879	MED13L|MED20|MED22|PPARGC1B|MED13|CDK6|MED19	http://amigo.geneontology.org/amigo/term/GO:0016592
co-SMAD binding	Gene Ontology	GO:0070410	4	11	0.0018226	0.0123879	TRIM33|USP9X|PAX6|GATA4	http://amigo.geneontology.org/amigo/term/GO:0070410
protein localization to microtubule	Gene Ontology	GO:0035372	4	11	0.0018226	0.0123879	DVL1|MAPRE1|MAPRE3|MAPRE2	http://amigo.geneontology.org/amigo/term/GO:0035372
histone methyltransferase activity (H3-K9 specific)	Gene Ontology	GO:0046974	4	11	0.0018226	0.0123879	MECOM|PRDM16|SETD5|EHMT1	http://amigo.geneontology.org/amigo/term/GO:0046974
elastic fiber assembly	Gene Ontology	GO:0048251	4	11	0.0018226	0.0123879	ATP7A|THSD4|LTBP3|FBLN5	http://amigo.geneontology.org/amigo/term/GO:0048251
negative regulation of heterotypic cell-cell adhesion	Gene Ontology	GO:0034115	4	11	0.0018226	0.0123879	WNK1|KLF4|MAPK7|MYADM	http://amigo.geneontology.org/amigo/term/GO:0034115
cellular response to nitric oxide	Gene Ontology	GO:0071732	4	11	0.0018226	0.0123879	TRAF2|HNRNPD|MAPK8|KCNC2	http://amigo.geneontology.org/amigo/term/GO:0071732
multicellular organismal response to stress	Gene Ontology	GO:0033555	4	11	0.0018226	0.0123879	MBD5|PTEN|MECP2|NCAM1	http://amigo.geneontology.org/amigo/term/GO:0033555
regulation of gastrulation	Gene Ontology	GO:0010470	4	11	0.0018226	0.0123879	PHLDB1|TGIF2|CLASP1|CLASP2	http://amigo.geneontology.org/amigo/term/GO:0010470
peptide alpha-N-acetyltransferase activity	Gene Ontology	GO:0004596	4	11	0.0018226	0.0123879	NAA50|NAA15|NAA30|NAA60	http://amigo.geneontology.org/amigo/term/GO:0004596
morphogenesis of a branching structure	Gene Ontology	GO:0001763	4	11	0.0018226	0.0123879	PRDM1|ERMN|CTNND2|FOXF1	http://amigo.geneontology.org/amigo/term/GO:0001763
euchromatin	Gene Ontology	GO:0000791	4	11	0.0018226	0.0123879	OGT|DNMT3A|RNF2|CBX2	http://amigo.geneontology.org/amigo/term/GO:0000791
locomotion	Gene Ontology	GO:0040011	4	11	0.0018226	0.0123879	JPH3|ATP2B2|SHANK3|SEMA3F	http://amigo.geneontology.org/amigo/term/GO:0040011
embryonic foregut morphogenesis	Gene Ontology	GO:0048617	4	11	0.0018226	0.0123879	CTNNB1|ACVR2B|GATA4|FOXF1	http://amigo.geneontology.org/amigo/term/GO:0048617
SCAR complex	Gene Ontology	GO:0031209	4	11	0.0018226	0.0123879	ABI2|WASF1|WASF2|WASF3	http://amigo.geneontology.org/amigo/term/GO:0031209
calcium transmembrane transporter activity, phosphorylative mechanism	Gene Ontology	GO:0005388	4	11	0.0018226	0.0123879	ATP2B2|ATP2B4|ATP2A2|ATP2A3	http://amigo.geneontology.org/amigo/term/GO:0005388
exit from mitosis	Gene Ontology	GO:0010458	4	11	0.0018226	0.0123879	CHMP4B|CLASP1|EPS8|CLASP2	http://amigo.geneontology.org/amigo/term/GO:0010458
positive regulation of Arp2/3 complex-mediated actin nucleation	Gene Ontology	GO:2000601	4	11	0.0018226	0.0123879	ABI2|WASF1|WASF2|WASF3	http://amigo.geneontology.org/amigo/term/GO:2000601
neurotransmitter binding	Gene Ontology	GO:0042165	4	11	0.0018226	0.0123879	GRIN3A|SLC6A12|SLC6A11|SLC6A1	http://amigo.geneontology.org/amigo/term/GO:0042165
regulation of synaptic vesicle cycle	Gene Ontology	GO:0098693	4	11	0.0018226	0.0123879	DNAJC5|PLS3|CDK5R1|NRXN1	http://amigo.geneontology.org/amigo/term/GO:0098693
autophagy	Gene Ontology	GO:0006914	16	173	0.00183191	0.0124346	ULK2|TMEM41B|USP13|CHMP4B|UMOD|TBC1D5|VPS11|ATG10|MFN2|NPC1|PIK3CB|WDFY3|C9ORF72|XPR1|AMBRA1|UBQLN1	http://amigo.geneontology.org/amigo/term/GO:0006914
outflow tract septum morphogenesis	Gene Ontology	GO:0003148	6	30	0.00188806	0.0127819	TGFB2|RARB|ZFPM2|ROBO2|GATA6|NRP1	http://amigo.geneontology.org/amigo/term/GO:0003148
blastocyst formation	Gene Ontology	GO:0001825	6	30	0.00188806	0.0127819	TJP1|MXI1|MFN2|MATR3|GABPA|TXNRD3	http://amigo.geneontology.org/amigo/term/GO:0001825
regulation of growth	Gene Ontology	GO:0040008	10	81	0.00194956	0.0131043	SOCS5|TGFBR1|ENOX2|SHC1|NDN|DLL1|VEGFA|CISH|BRMS1L|BCL2	http://amigo.geneontology.org/amigo/term/GO:0040008
skeletal muscle cell differentiation	Gene Ontology	GO:0035914	8	54	0.00195119	0.0131043	HEYL|EGR2|MED20|EGR1|MEF2C|COPS2|GATA4|FOXN2	http://amigo.geneontology.org/amigo/term/GO:0035914
autophagosome	Gene Ontology	GO:0005776	8	54	0.00195119	0.0131043	UBQLN1|RUFY3|NBR1|TBC1D5|WDFY3|C9ORF72|TBC1D12|PIP4K2B	http://amigo.geneontology.org/amigo/term/GO:0005776
phospholipase binding	Gene Ontology	GO:0043274	5	20	0.00195361	0.0131043	STXBP1|PDPK1|ARHGAP6|DLC1|DGKD	http://amigo.geneontology.org/amigo/term/GO:0043274
embryonic digestive tract morphogenesis	Gene Ontology	GO:0048557	5	20	0.00195361	0.0131043	PITX2|GLI3|GATA4|HNF1B|FOXF1	http://amigo.geneontology.org/amigo/term/GO:0048557
negative regulation of cellular senescence	Gene Ontology	GO:2000773	5	20	0.00195361	0.0131043	AKT3|SLC30A10|SIRT1|PLK2|CDK6	http://amigo.geneontology.org/amigo/term/GO:2000773
animal organ development	Gene Ontology	GO:0048513	5	20	0.00195361	0.0131043	CTNNB1|SIX1|ZEB1|NKX3-2|SPRY4	http://amigo.geneontology.org/amigo/term/GO:0048513
lysosome	Gene Ontology	GO:0005764	29	409	0.00196962	0.0131944	C9ORF72|WDR81|SLC30A4|FNIP2|SLC39A14|PPT2|RAB38|NPC1|XPR1|RAB14|GUSB|IGF2|SRC|SPAG9|RUFY3|NBR1|LDLR|DYNC1LI2|MCOLN2|CHID1|BACE1|SLC26A11|ZNRF1|TPCN1|ZNRF2|VPS11|ANK3|CDIP1|FUCA2	http://amigo.geneontology.org/amigo/term/GO:0005764
cell maturation	Gene Ontology	GO:0048469	7	42	0.00204022	0.0136139	LHX6|RFX3|CTNNB1|VEGFA|HLF|GATA2|FGFR1	http://amigo.geneontology.org/amigo/term/GO:0048469
regulation of neuron projection development	Gene Ontology	GO:0010975	7	42	0.00204022	0.0136139	SNAP25|NCS1|PTEN|PAX6|RHOA|CTNNA2|PAK3	http://amigo.geneontology.org/amigo/term/GO:0010975
GTPase binding	Gene Ontology	GO:0051020	7	42	0.00204022	0.0136139	AMBRA1|MFN2|PPP1R9A|BNIP3|SH3GL1|RASA1|PAK3	http://amigo.geneontology.org/amigo/term/GO:0051020
cellular response to organic cyclic compound	Gene Ontology	GO:0071407	8	55	0.00216388	0.0143827	CYP1B1|SLC16A1|RPS6KB1|RAP1B|STAT5A|FOXF1|P2RY1|PAK3	http://amigo.geneontology.org/amigo/term/GO:0071407
cerebral cortex development	Gene Ontology	GO:0021987	8	55	0.00216388	0.0143827	DICER1|CRKL|TACC1|FOXG1|CDON|RELN|SOX2|TFAP2C	http://amigo.geneontology.org/amigo/term/GO:0021987
social behavior	Gene Ontology	GO:0035176	8	55	0.00216388	0.0143827	ATXN1L|MECP2|NRXN1|MBD5|PTEN|DVL1|SHANK3|ATXN1	http://amigo.geneontology.org/amigo/term/GO:0035176
smooth endoplasmic reticulum	Gene Ontology	GO:0005790	6	31	0.00218399	0.0144228	SYVN1|MYO1D|DNAJC3|MAP2|FMR1|CANX	http://amigo.geneontology.org/amigo/term/GO:0005790
calcium-ion regulated exocytosis	Gene Ontology	GO:0017156	6	31	0.00218399	0.0144228	STX1A|SYT1|CACNA1C|CHP1|SYT6|RIMS2	http://amigo.geneontology.org/amigo/term/GO:0017156
chaperone cofactor-dependent protein refolding	Gene Ontology	GO:0051085	6	31	0.00218399	0.0144228	HSPA13|ERO1L|HSPA9|DNAJB5|TOR1A|DNAJC18	http://amigo.geneontology.org/amigo/term/GO:0051085
14-3-3 protein binding	Gene Ontology	GO:0071889	6	31	0.00218399	0.0144228	PI4KB|FOXK1|TBC1D22B|PRKCE|PPP1R12A|SRPK2	http://amigo.geneontology.org/amigo/term/GO:0071889
vesicle docking involved in exocytosis	Gene Ontology	GO:0006904	6	31	0.00218399	0.0144228	RAB8B|EXOC6B|NRXN1|STXBP1|VPS11|KCNB1	http://amigo.geneontology.org/amigo/term/GO:0006904
unfolded protein binding	Gene Ontology	GO:0051082	10	83	0.00229438	0.0151165	HSPA13|HSPA9|DNAJB5|SYVN1|CLGN|PDRG1|TOR1A|UGGT2|CANX|UGGT1	http://amigo.geneontology.org/amigo/term/GO:0051082
negative regulation of extrinsic apoptotic signaling pathway	Gene Ontology	GO:2001237	7	43	0.00229789	0.0151165	SRC|TGFBR1|PELI3|RPS6KB1|VEGFA|PAK7|NRP1	http://amigo.geneontology.org/amigo/term/GO:2001237
adult behavior	Gene Ontology	GO:0030534	7	43	0.00229789	0.0151165	SLITRK1|TEC|SLC7A11|NRXN1|PTEN|SHANK3|SLC1A2	http://amigo.geneontology.org/amigo/term/GO:0030534
retromer complex	Gene Ontology	GO:0030904	5	21	0.00234597	0.0153057	ANKFY1|SNX27|TBC1D5|DENND5A|SNX12	http://amigo.geneontology.org/amigo/term/GO:0030904
Rac guanyl-nucleotide exchange factor activity	Gene Ontology	GO:0030676	5	21	0.00234597	0.0153057	SPATA13|TIAM1|EPS8L2|DOCK4|EPS8	http://amigo.geneontology.org/amigo/term/GO:0030676
calmodulin-dependent protein kinase activity	Gene Ontology	GO:0004683	5	21	0.00234597	0.0153057	MKNK1|MAPKAPK3|CAMK2A|DAPK1|MAPKAPK2	http://amigo.geneontology.org/amigo/term/GO:0004683
retinoid X receptor binding	Gene Ontology	GO:0046965	5	21	0.00234597	0.0153057	NSD1|TACC1|RARB|FUS|NCOA2	http://amigo.geneontology.org/amigo/term/GO:0046965
RNA polymerase II CTD heptapeptide repeat kinase activity	Gene Ontology	GO:0008353	4	12	0.00235955	0.0153057	CDK12|CDK13|MAPK1|CDK6	http://amigo.geneontology.org/amigo/term/GO:0008353
positive regulation of circadian rhythm	Gene Ontology	GO:0042753	4	12	0.00235955	0.0153057	ARNTL|FBXW11|PRKG1|RORA	http://amigo.geneontology.org/amigo/term/GO:0042753
regulation of autophagosome assembly	Gene Ontology	GO:2000785	4	12	0.00235955	0.0153057	TBC1D12|C9ORF72|MTMR3|PIKFYVE	http://amigo.geneontology.org/amigo/term/GO:2000785
semaphorin receptor activity	Gene Ontology	GO:0017154	4	12	0.00235955	0.0153057	PLXNC1|PLXNA1|NRP1|PLXNA4	http://amigo.geneontology.org/amigo/term/GO:0017154
astral microtubule organization	Gene Ontology	GO:0030953	4	12	0.00235955	0.0153057	LIMK2|TPPP|CLASP1|NUMA1	http://amigo.geneontology.org/amigo/term/GO:0030953
NAD+ kinase activity	Gene Ontology	GO:0003951	4	12	0.00235955	0.0153057	DGKZ|NADK2|DGKA|DGKD	http://amigo.geneontology.org/amigo/term/GO:0003951
lymphocyte homeostasis	Gene Ontology	GO:0002260	4	12	0.00235955	0.0153057	BCL2L11|SOS2|FOXN2|BCL2	http://amigo.geneontology.org/amigo/term/GO:0002260
post-embryonic camera-type eye development	Gene Ontology	GO:0031077	3	5	0.00244688	0.0155182	KLF4|VEGFA|BCL11B	http://amigo.geneontology.org/amigo/term/GO:0031077
protein localization to microtubule plus-end	Gene Ontology	GO:1904825	3	5	0.00244688	0.0155182	MAPRE1|MAPRE3|MAPRE2	http://amigo.geneontology.org/amigo/term/GO:1904825
postsynaptic density assembly	Gene Ontology	GO:0097107	3	5	0.00244688	0.0155182	PTEN|SHANK3|RELN	http://amigo.geneontology.org/amigo/term/GO:0097107
aggrephagy	Gene Ontology	GO:0035973	3	5	0.00244688	0.0155182	UBQLN1|WDFY3|WDR81	http://amigo.geneontology.org/amigo/term/GO:0035973
regulation of steroid metabolic process	Gene Ontology	GO:0019218	3	5	0.00244688	0.0155182	STAT5A|FOXA2|RORA	http://amigo.geneontology.org/amigo/term/GO:0019218
Rho GDP-dissociation inhibitor binding	Gene Ontology	GO:0051022	3	5	0.00244688	0.0155182	RHOA|RAC1|CDC42	http://amigo.geneontology.org/amigo/term/GO:0051022
regulation of RNA polymerase II regulatory region sequence-specific DNA binding	Gene Ontology	GO:1903025	3	5	0.00244688	0.0155182	NSD1|ZBTB7C|ZMPSTE24	http://amigo.geneontology.org/amigo/term/GO:1903025
extrinsic component of presynaptic membrane	Gene Ontology	GO:0098888	3	5	0.00244688	0.0155182	STXBP5|EPN1|CTNNA2	http://amigo.geneontology.org/amigo/term/GO:0098888
retrograde neuronal dense core vesicle transport	Gene Ontology	GO:1990049	3	5	0.00244688	0.0155182	KIF1A|KIF1B|KIF1C	http://amigo.geneontology.org/amigo/term/GO:1990049
trigeminal nerve structural organization	Gene Ontology	GO:0021637	3	5	0.00244688	0.0155182	PLXNA4|NRP1|SEMA3F	http://amigo.geneontology.org/amigo/term/GO:0021637
positive regulation of basement membrane assembly involved in embryonic body morphogenesis	Gene Ontology	GO:1904261	3	5	0.00244688	0.0155182	PHLDB1|CLASP2|CLASP1	http://amigo.geneontology.org/amigo/term/GO:1904261
olfactory placode formation	Gene Ontology	GO:0030910	3	5	0.00244688	0.0155182	SOX2|SIX1|POU2F1	http://amigo.geneontology.org/amigo/term/GO:0030910
regulation of action potential	Gene Ontology	GO:0098900	3	5	0.00244688	0.0155182	KCNB1|FOXP1|KCNAB2	http://amigo.geneontology.org/amigo/term/GO:0098900
dendritic filopodium	Gene Ontology	GO:1902737	3	5	0.00244688	0.0155182	MAP2|FMR1|FXR2	http://amigo.geneontology.org/amigo/term/GO:1902737
negative regulation of oxidative stress-induced cell death	Gene Ontology	GO:1903202	3	5	0.00244688	0.0155182	GATA4|FYN|HSPB1	http://amigo.geneontology.org/amigo/term/GO:1903202
negative regulation of protein kinase C signaling	Gene Ontology	GO:0090038	3	5	0.00244688	0.0155182	GPD1L|DGKD|MYADM	http://amigo.geneontology.org/amigo/term/GO:0090038
nephric duct morphogenesis	Gene Ontology	GO:0072178	3	5	0.00244688	0.0155182	EFNB2|EPHA7|EPHA4	http://amigo.geneontology.org/amigo/term/GO:0072178
positive regulation of alkaline phosphatase activity	Gene Ontology	GO:0010694	3	5	0.00244688	0.0155182	NPNT|MEF2C|PPARGC1B	http://amigo.geneontology.org/amigo/term/GO:0010694
anterograde axonal transport	Gene Ontology	GO:0008089	6	32	0.00251356	0.0159006	RAB21|KIF1A|KIF1B|AP3S2|FMR1|KIF3A	http://amigo.geneontology.org/amigo/term/GO:0008089
lactation	Gene Ontology	GO:0007595	6	32	0.00251356	0.0159006	NME1|COPS2|CREB1|STAT5A|VEGFA|ATP2B2	http://amigo.geneontology.org/amigo/term/GO:0007595
learning or memory	Gene Ontology	GO:0007611	9	70	0.0025165	0.0159006	EPHB2|PTEN|ABI2|EGR1|MEF2C|PRKCA|TMOD2|SHANK3|NCAM1	http://amigo.geneontology.org/amigo/term/GO:0007611
negative regulation of MAP kinase activity	Gene Ontology	GO:0043407	7	44	0.00257993	0.0162812	MAPK7|HMGCR|SPRY4|DUSP7|DUSP1|PTPRJ|FEM1A	http://amigo.geneontology.org/amigo/term/GO:0043407
proteasome-mediated ubiquitin-dependent protein catabolic process	Gene Ontology	GO:0043161	16	180	0.00264583	0.0166766	UBE2I|FBXW7|SIRT1|KCTD10|ZNRF1|TBL1XR1|FBXW11|PPP2CB|CTNNB1|CUL4B|PCBP2|ARNTL|PML|TRIM2|UBE2W|PPP2R5C	http://amigo.geneontology.org/amigo/term/GO:0043161
ubiquitin-dependent ERAD pathway	Gene Ontology	GO:0030433	9	71	0.0027444	0.0172766	UBE4A|UBQLN1|UBE2J1|UMOD|DNAJB9|SYVN1|AMFR|UBXN4|DNAJC18	http://amigo.geneontology.org/amigo/term/GO:0030433
Golgi to plasma membrane transport	Gene Ontology	GO:0006893	5	22	0.00279259	0.0174086	EXOC5|GGA1|GOLGA7|ARFGEF2|EXOC6B	http://amigo.geneontology.org/amigo/term/GO:0006893
voltage-gated sodium channel activity	Gene Ontology	GO:0005248	5	22	0.00279259	0.0174086	HCN1|SCN4B|SCN5A|SCN3A|TPCN1	http://amigo.geneontology.org/amigo/term/GO:0005248
anatomical structure formation involved in morphogenesis	Gene Ontology	GO:0048646	5	22	0.00279259	0.0174086	WNT3|GLI3|SOX2|FOXA2|GRB2	http://amigo.geneontology.org/amigo/term/GO:0048646
positive regulation of sprouting angiogenesis	Gene Ontology	GO:1903672	5	22	0.00279259	0.0174086	PDPK1|TJP1|VEGFA|KLF4|DLL1	http://amigo.geneontology.org/amigo/term/GO:1903672
transmembrane receptor protein serine/threonine kinase signaling pathway	Gene Ontology	GO:0007178	5	22	0.00279259	0.0174086	ACVR2A|ACVR2B|TRPS1|TGFBR1|AKAP2	http://amigo.geneontology.org/amigo/term/GO:0007178
core promoter sequence-specific DNA binding	Gene Ontology	GO:0001046	5	22	0.00279259	0.0174086	DR1|NR3C1|TAF4|KLF10|AGO2	http://amigo.geneontology.org/amigo/term/GO:0001046
negative regulation of myeloid cell differentiation	Gene Ontology	GO:0045638	5	22	0.00279259	0.0174086	HMGB3|DLL1|GATA2|MEIS2|CDK6	http://amigo.geneontology.org/amigo/term/GO:0045638
ventricular system development	Gene Ontology	GO:0021591	5	22	0.00279259	0.0174086	MBD5|SEMA6D|MECP2|SLC7A11|RAPGEF2	http://amigo.geneontology.org/amigo/term/GO:0021591
negative regulation of cardiac muscle cell apoptotic process	Gene Ontology	GO:0010667	6	33	0.0028791	0.0178932	SIRT1|AMBRA1|PPP1R10|PDPK1|GATA4|BCL2	http://amigo.geneontology.org/amigo/term/GO:0010667
regulation of exocytosis	Gene Ontology	GO:0017157	6	33	0.0028791	0.0178932	RAB8B|RAB21|RPH3AL|STX1A|STXBP5|RIMS2	http://amigo.geneontology.org/amigo/term/GO:0017157
endosome to lysosome transport	Gene Ontology	GO:0008333	7	45	0.00288781	0.0178932	MTM1|CDX2|VPS11|KIF13A|HOOK3|SNX27|CHMP5	http://amigo.geneontology.org/amigo/term/GO:0008333
regulation of cell adhesion	Gene Ontology	GO:0030155	7	45	0.00288781	0.0178932	SRF|NUAK1|DLL1|STAT5A|PPP1R12A|PML|PTPRJ	http://amigo.geneontology.org/amigo/term/GO:0030155
cellular response to retinoic acid	Gene Ontology	GO:0071300	7	45	0.00288781	0.0178932	CYP26B1|RORB|CREB1|OSR1|MEF2C|ABL2|SETX	http://amigo.geneontology.org/amigo/term/GO:0071300
calcium-dependent protein binding	Gene Ontology	GO:0048306	10	86	0.00290175	0.0179579	STX1A|SNAP25|MYO1D|VLDLR|SYT1|STX2|CHP1|NRXN1|SYT6|ATP2B4	http://amigo.geneontology.org/amigo/term/GO:0048306
positive regulation of cysteine-type endopeptidase activity involved in apoptotic process	Gene Ontology	GO:0043280	8	58	0.00291266	0.0180036	PPM1F|SIRT1|BCL2L11|MTCH2|PPP2CA|RHOA|MAPK9|DAPK1	http://amigo.geneontology.org/amigo/term/GO:0043280
ATPase activity	Gene Ontology	GO:0016887	18	217	0.00297816	0.0181681	MYH10|HSPA13|SRCAP|ATP8A1|ATP2A2|KIF1B|ATP2A3|FIGN|HSPA9|KIF1C|ATAD1|KIF13A|TOR1A|KIF1A|ABCC5|ATAD2B|KIF3A|KIF21B	http://amigo.geneontology.org/amigo/term/GO:0016887
vasculogenesis	Gene Ontology	GO:0001570	9	72	0.00298832	0.0181681	ZFPM2|ITGB8|EPHA2|CTNNB1|FOXF1|PITX2|TMEM100|PTPRJ|FBXW7	http://amigo.geneontology.org/amigo/term/GO:0001570
cytoplasmic ribonucleoprotein granule	Gene Ontology	GO:0036464	9	72	0.00298832	0.0181681	DCP2|YTHDF2|RAC1|HNRNPU|EIF4E|FXR2|PCBP1|FMR1|CKAP4	http://amigo.geneontology.org/amigo/term/GO:0036464
translation repressor activity, mRNA regulatory element binding	Gene Ontology	GO:0000900	4	13	0.00299607	0.0181681	CPEB4|CPEB1|CPEB3|PURB	http://amigo.geneontology.org/amigo/term/GO:0000900
actin filament network formation	Gene Ontology	GO:0051639	4	13	0.00299607	0.0181681	FHOD1|PLS3|SPIRE1|ESPN	http://amigo.geneontology.org/amigo/term/GO:0051639
response to cadmium ion	Gene Ontology	GO:0046686	4	13	0.00299607	0.0181681	MAPK8|MAPK9|NPC1|HAAO	http://amigo.geneontology.org/amigo/term/GO:0046686
epithelial to mesenchymal transition involved in endocardial cushion formation	Gene Ontology	GO:0003198	4	13	0.00299607	0.0181681	SNAI2|HEYL|TMEM100|RBPJ	http://amigo.geneontology.org/amigo/term/GO:0003198
cardiac muscle cell action potential involved in contraction	Gene Ontology	GO:0086002	4	13	0.00299607	0.0181681	SCN4B|CACNA2D1|SCN5A|CACNA1C	http://amigo.geneontology.org/amigo/term/GO:0086002
negative regulation of axon regeneration	Gene Ontology	GO:0048681	4	13	0.00299607	0.0181681	EPHA4|PTEN|NEO1|RTN4RL1	http://amigo.geneontology.org/amigo/term/GO:0048681
positive regulation of keratinocyte migration	Gene Ontology	GO:0051549	4	13	0.00299607	0.0181681	IQSEC1|HBEGF|MAP4K4|MAPRE2	http://amigo.geneontology.org/amigo/term/GO:0051549
regulation of cell-matrix adhesion	Gene Ontology	GO:0001952	4	13	0.00299607	0.0181681	MINK1|THY1|PIK3CB|BCL2	http://amigo.geneontology.org/amigo/term/GO:0001952
pathway-restricted SMAD protein phosphorylation	Gene Ontology	GO:0060389	4	13	0.00299607	0.0181681	TGFB2|SMAD7|TGFBR1|USP15	http://amigo.geneontology.org/amigo/term/GO:0060389
cell cortex region	Gene Ontology	GO:0099738	4	13	0.00299607	0.0181681	EPB41L2|ANLN|ACTR1A|NUMA1	http://amigo.geneontology.org/amigo/term/GO:0099738
ER-associated misfolded protein catabolic process	Gene Ontology	GO:0071712	4	13	0.00299607	0.0181681	UGGT2|TOR1A|SDF2|UGGT1	http://amigo.geneontology.org/amigo/term/GO:0071712
apical protein localization	Gene Ontology	GO:0045176	4	13	0.00299607	0.0181681	HCN1|RAB14|RDX|ARF4	http://amigo.geneontology.org/amigo/term/GO:0045176
negative regulation of pathway-restricted SMAD protein phosphorylation	Gene Ontology	GO:0060394	4	13	0.00299607	0.0181681	SMAD7|STAG1|LDLRAD4|STRAP	http://amigo.geneontology.org/amigo/term/GO:0060394
single-stranded RNA binding	Gene Ontology	GO:0003727	7	46	0.00322304	0.0194982	ZFR|HNRNPU|KHDRBS3|MSI2|CBX4|HNRNPF|AGO2	http://amigo.geneontology.org/amigo/term/GO:0003727
fibroblast growth factor receptor signaling pathway	Gene Ontology	GO:0008543	7	46	0.00322304	0.0194982	CRKL|NDST1|GRB2|FGFR1|SETX|RAB14|FGF14	http://amigo.geneontology.org/amigo/term/GO:0008543
mitotic cell cycle	Gene Ontology	GO:0000278	12	118	0.00323097	0.0195232	RNF2|TUBB4A|PLK2|CETN2|CDC14A|TUBB3|SNX18|PPP1R12A|VCPIP1|MYBL1|MYB|TUBGCP4	http://amigo.geneontology.org/amigo/term/GO:0000278
negative regulation of neuron death	Gene Ontology	GO:1901215	9	73	0.00324901	0.0195859	SIRT1|CHMP4B|PPARGC1A|CBL|CSF1|CTNNB1|NEO1|VEGFA|CREB1	http://amigo.geneontology.org/amigo/term/GO:1901215
positive regulation of phosphatidylinositol 3-kinase signaling	Gene Ontology	GO:0014068	9	73	0.00324901	0.0195859	TGFB2|PLD2|UBE3A|FYN|SIRT1|CBL|RELN|SEMA4D|FLT1	http://amigo.geneontology.org/amigo/term/GO:0014068
positive regulation of synaptic transmission, glutamatergic	Gene Ontology	GO:0051968	6	34	0.00328296	0.0196931	PTGS2|ADORA2A|TSHZ3|NRXN1|RELN|SHANK3	http://amigo.geneontology.org/amigo/term/GO:0051968
sprouting angiogenesis	Gene Ontology	GO:0002040	6	34	0.00328296	0.0196931	RECK|NRARP|VEGFA|CDC42|NRP1|FLT1	http://amigo.geneontology.org/amigo/term/GO:0002040
COP9 signalosome	Gene Ontology	GO:0008180	6	34	0.00328296	0.0196931	COPS8|EPB41L2|NCKIPSD|COPS2|BASP1|GRB2	http://amigo.geneontology.org/amigo/term/GO:0008180
protein K48-linked deubiquitination	Gene Ontology	GO:0071108	5	23	0.00329758	0.0196931	OTUD4|USP27X|BAP1|VCPIP1|USP20	http://amigo.geneontology.org/amigo/term/GO:0071108
DNA methylation	Gene Ontology	GO:0006306	5	23	0.00329758	0.0196931	EHMT1|BAZ2A|KMT2A|DNMT3A|BEND3	http://amigo.geneontology.org/amigo/term/GO:0006306
regulation of peptidyl-tyrosine phosphorylation	Gene Ontology	GO:0050730	5	23	0.00329758	0.0196931	PRKCA|PRKCE|FYN|EFNA1|EPHA7	http://amigo.geneontology.org/amigo/term/GO:0050730
positive regulation of stress-activated MAPK cascade	Gene Ontology	GO:0032874	5	23	0.00329758	0.0196931	TGFB2|RIPK2|KLHDC10|TAOK1|HMGCR	http://amigo.geneontology.org/amigo/term/GO:0032874
misfolded protein binding	Gene Ontology	GO:0051787	5	23	0.00329758	0.0196931	HSPA13|HSPA9|TOR1A|DNAJB9|DNAJC3	http://amigo.geneontology.org/amigo/term/GO:0051787
regulation of protein localization	Gene Ontology	GO:0032880	10	88	0.0033734	0.0201224	SIK3|RALGAPB|SIX1|STX6|AAK1|MMD2|MMD|MAPK8|RAB14|BCL2	http://amigo.geneontology.org/amigo/term/GO:0032880
microtubule organizing center	Gene Ontology	GO:0005815	8	60	0.0035144	0.0205517	CLASP2|CLASP1|MAPRE1|FGFR1OP|ARFGEF2|TUBGCP4|MAPRE3|MAPRE2	http://amigo.geneontology.org/amigo/term/GO:0005815
scaffold protein binding	Gene Ontology	GO:0097110	9	74	0.00352726	0.0205517	SRC|P2RY1|LRP4|KIF1B|DLL1|PHF6|SCN5A|SHANK3|ATP2B4	http://amigo.geneontology.org/amigo/term/GO:0097110
positive regulation of protein ubiquitination	Gene Ontology	GO:0031398	9	74	0.00352726	0.0205517	UBQLN1|UBE3A|RASSF5|UBE2D1|RIPK2|SMAD7|MAPK8|MAPK9|FBXW7	http://amigo.geneontology.org/amigo/term/GO:0031398
plasma membrane signaling receptor complex	Gene Ontology	GO:0098802	3	6	0.00356985	0.0205517	TRAF2|TRAF3|TRAF6	http://amigo.geneontology.org/amigo/term/GO:0098802
lactate transmembrane transporter activity	Gene Ontology	GO:0015129	3	6	0.00356985	0.0205517	SLC16A1|SLC16A3|SLC16A7	http://amigo.geneontology.org/amigo/term/GO:0015129
PTW/PP1 phosphatase complex	Gene Ontology	GO:0072357	3	6	0.00356985	0.0205517	PPP1R10|PPP1R12A|WDR82	http://amigo.geneontology.org/amigo/term/GO:0072357
positive regulation of cardioblast differentiation	Gene Ontology	GO:0051891	3	6	0.00356985	0.0205517	GATA6|TGFB2|GATA4	http://amigo.geneontology.org/amigo/term/GO:0051891
glucocorticoid metabolic process	Gene Ontology	GO:0008211	3	6	0.00356985	0.0205517	MBD5|MECP2|NR3C1	http://amigo.geneontology.org/amigo/term/GO:0008211
branchiomotor neuron axon guidance	Gene Ontology	GO:0021785	3	6	0.00356985	0.0205517	PLXNA4|NRP1|SEMA3F	http://amigo.geneontology.org/amigo/term/GO:0021785
L-glutamate import across plasma membrane	Gene Ontology	GO:0098712	3	6	0.00356985	0.0205517	SLC1A1|SLC1A2|SLC7A11	http://amigo.geneontology.org/amigo/term/GO:0098712
vascular wound healing	Gene Ontology	GO:0061042	3	6	0.00356985	0.0205517	ADIPOR2|VEGFA|GATA2	http://amigo.geneontology.org/amigo/term/GO:0061042
membrane depolarization during cardiac muscle cell action potential	Gene Ontology	GO:0086012	3	6	0.00356985	0.0205517	SCN4B|SCN5A|CACNA1C	http://amigo.geneontology.org/amigo/term/GO:0086012
chromatin silencing complex	Gene Ontology	GO:0005677	3	6	0.00356985	0.0205517	BAZ2A|SIRT1|BAHD1	http://amigo.geneontology.org/amigo/term/GO:0005677
regulation of synapse structural plasticity	Gene Ontology	GO:0051823	3	6	0.00356985	0.0205517	PPP1R9A|NCAN|CTNNA2	http://amigo.geneontology.org/amigo/term/GO:0051823
positive regulation of trophoblast cell migration	Gene Ontology	GO:1901165	3	6	0.00356985	0.0205517	SYDE1|VEGFA|AGO2	http://amigo.geneontology.org/amigo/term/GO:1901165
blood vessel endothelial cell proliferation involved in sprouting angiogenesis	Gene Ontology	GO:0002043	3	6	0.00356985	0.0205517	NRARP|EPHA2|SEMA5A	http://amigo.geneontology.org/amigo/term/GO:0002043
main axon	Gene Ontology	GO:0044304	3	6	0.00356985	0.0205517	TRIM46|TIAM1|C9ORF72	http://amigo.geneontology.org/amigo/term/GO:0044304
positive regulation of histone deacetylase activity	Gene Ontology	GO:1901727	3	6	0.00356985	0.0205517	PKD1|VEGFA|PRKD1	http://amigo.geneontology.org/amigo/term/GO:1901727
response to growth factor	Gene Ontology	GO:0070848	3	6	0.00356985	0.0205517	SOX2|GATA6|EPHA2	http://amigo.geneontology.org/amigo/term/GO:0070848
negative regulation of signaling receptor activity	Gene Ontology	GO:2000272	3	6	0.00356985	0.0205517	PTEN|PPARGC1A|PTPRJ	http://amigo.geneontology.org/amigo/term/GO:2000272
angiogenesis involved in coronary vascular morphogenesis	Gene Ontology	GO:0060978	3	6	0.00356985	0.0205517	TGFBR1|VEGFA|NRP1	http://amigo.geneontology.org/amigo/term/GO:0060978
membrane fission	Gene Ontology	GO:0090148	3	6	0.00356985	0.0205517	CORO1C|CHMP4B|EPN1	http://amigo.geneontology.org/amigo/term/GO:0090148
positive regulation of skeletal muscle tissue growth	Gene Ontology	GO:0048633	3	6	0.00356985	0.0205517	DLL1|RPS6KB1|MTM1	http://amigo.geneontology.org/amigo/term/GO:0048633
NMDA glutamate receptor clustering	Gene Ontology	GO:0097114	3	6	0.00356985	0.0205517	SHANK3|RELN|NRXN1	http://amigo.geneontology.org/amigo/term/GO:0097114
determination of dorsal identity	Gene Ontology	GO:0048263	3	6	0.00356985	0.0205517	GREM2|NBL1|MAPK8	http://amigo.geneontology.org/amigo/term/GO:0048263
positive regulation of cAMP-dependent protein kinase activity	Gene Ontology	GO:2000481	3	6	0.00356985	0.0205517	SIRT1|ATP2B4|RAPGEF2	http://amigo.geneontology.org/amigo/term/GO:2000481
late endosome to Golgi transport	Gene Ontology	GO:0034499	3	6	0.00356985	0.0205517	SNX12|GCC2|NUMA1	http://amigo.geneontology.org/amigo/term/GO:0034499
regulation of modification of synaptic structure	Gene Ontology	GO:1905244	3	6	0.00356985	0.0205517	FMR1|RHOA|EPHA4	http://amigo.geneontology.org/amigo/term/GO:1905244
negative regulation of monocyte chemotaxis	Gene Ontology	GO:0090027	3	6	0.00356985	0.0205517	NBL1|DUSP1|SLIT2	http://amigo.geneontology.org/amigo/term/GO:0090027
ribosomal protein S6 kinase activity	Gene Ontology	GO:0004711	3	6	0.00356985	0.0205517	RPS6KA3|RPS6KB1|RPS6KA6	http://amigo.geneontology.org/amigo/term/GO:0004711
positive regulation of norepinephrine secretion	Gene Ontology	GO:0010701	3	6	0.00356985	0.0205517	STX1A|KCNB1|PLCD1	http://amigo.geneontology.org/amigo/term/GO:0010701
T cell differentiation	Gene Ontology	GO:0030217	7	47	0.00358716	0.0206282	IL7R|EGR1|CTNNB1|PATZ1|LFNG|PKNOX1|BCL2	http://amigo.geneontology.org/amigo/term/GO:0030217
ubiquitin protein ligase activity	Gene Ontology	GO:0061630	22	294	0.00359612	0.0206565	FBXW11|MSL2|MED20|CBL|RNF38|IRF2BP2|ARIH1|PELI3|UBE3A|SYVN1|RNF150|FBXW7|TRAF6|IRF2BPL|AMFR|UBE4A|ZNRF1|ZNRF2|RNF145|RNFT1|TRIM2|RNF2	http://amigo.geneontology.org/amigo/term/GO:0061630
nuclear inner membrane	Gene Ontology	GO:0005637	6	35	0.00372752	0.0208995	PTGS2|SIRT1|DPY19L3|DPY19L4|DPY19L1|SUN2	http://amigo.geneontology.org/amigo/term/GO:0005637
protein phosphatase inhibitor activity	Gene Ontology	GO:0004864	6	35	0.00372752	0.0208995	PHACTR3|PPP1R10|ENSA|SPN|PPP1R9B|ELFN2	http://amigo.geneontology.org/amigo/term/GO:0004864
SNAP receptor activity	Gene Ontology	GO:0005484	6	35	0.00372752	0.0208995	STX1A|SNAP25|STX2|STX6|STX12|GOSR2	http://amigo.geneontology.org/amigo/term/GO:0005484
neuromuscular process	Gene Ontology	GO:0050905	6	35	0.00372752	0.0208995	PEX5|MECP2|KCNAB2|MBD5|ZMPSTE24|FGF14	http://amigo.geneontology.org/amigo/term/GO:0050905
transmembrane transporter activity	Gene Ontology	GO:0022857	14	153	0.00374016	0.0208995	SLC25A42|SLC2A5|SLC22A23|SLC17A6|ATP8A1|SLC7A2|SLC7A11|SLC7A1|SLC5A3|SFXN2|SLC25A25|SFXN1|SLC35E2|SLC35D1	http://amigo.geneontology.org/amigo/term/GO:0022857
ionotropic glutamate receptor signaling pathway	Gene Ontology	GO:0035235	4	14	0.00374052	0.0208995	GRIN3A|CPEB4|CDK5R1|CAMK2A	http://amigo.geneontology.org/amigo/term/GO:0035235
synaptic vesicle fusion to presynaptic active zone membrane	Gene Ontology	GO:0031629	4	14	0.00374052	0.0208995	STXBP1|SNAP25|STX2|STX1A	http://amigo.geneontology.org/amigo/term/GO:0031629
regulation of postsynaptic neurotransmitter receptor activity	Gene Ontology	GO:0098962	4	14	0.00374052	0.0208995	SRC|NPTXR|NPTX1|NPTX2	http://amigo.geneontology.org/amigo/term/GO:0098962
Golgi ribbon formation	Gene Ontology	GO:0090161	4	14	0.00374052	0.0208995	MYO18A|STX6|GCC2|NUMA1	http://amigo.geneontology.org/amigo/term/GO:0090161
postsynaptic actin cytoskeleton	Gene Ontology	GO:0098871	4	14	0.00374052	0.0208995	MYH10|ABI2|PPP1R9A|ITSN1	http://amigo.geneontology.org/amigo/term/GO:0098871
GTP metabolic process	Gene Ontology	GO:0046039	4	14	0.00374052	0.0208995	AMPD2|RHOA|GNAI3|EFNA1	http://amigo.geneontology.org/amigo/term/GO:0046039
messenger ribonucleoprotein complex	Gene Ontology	GO:1990124	4	14	0.00374052	0.0208995	FMR1|CPEB4|CPEB1|CPEB3	http://amigo.geneontology.org/amigo/term/GO:1990124
negative regulation of epidermal growth factor-activated receptor activity	Gene Ontology	GO:0007175	4	14	0.00374052	0.0208995	SOCS5|ERRFI1|GPRC5A|CBL	http://amigo.geneontology.org/amigo/term/GO:0007175
histone H4-K16 acetylation	Gene Ontology	GO:0043984	4	14	0.00374052	0.0208995	OGT|KMT2A|PHF20|MSL2	http://amigo.geneontology.org/amigo/term/GO:0043984
endocardial cushion development	Gene Ontology	GO:0003197	4	14	0.00374052	0.0208995	TMEM100|ERG|GATA4|FOXF1	http://amigo.geneontology.org/amigo/term/GO:0003197
cellular response to low-density lipoprotein particle stimulus	Gene Ontology	GO:0071404	4	14	0.00374052	0.0208995	SOCS5|HMGCS1|NPC1|LDLR	http://amigo.geneontology.org/amigo/term/GO:0071404
regulation of neural precursor cell proliferation	Gene Ontology	GO:2000177	4	14	0.00374052	0.0208995	FOXG1|SALL1|RHOA|SIX3	http://amigo.geneontology.org/amigo/term/GO:2000177
RNA stem-loop binding	Gene Ontology	GO:0035613	4	14	0.00374052	0.0208995	MYH10|FMR1|RC3H1|CPEB3	http://amigo.geneontology.org/amigo/term/GO:0035613
platelet-derived growth factor receptor binding	Gene Ontology	GO:0005161	4	14	0.00374052	0.0208995	PTEN|VEGFA|RASA1|PTPRJ	http://amigo.geneontology.org/amigo/term/GO:0005161
negative regulation of axonogenesis	Gene Ontology	GO:0050771	4	14	0.00374052	0.0208995	EPHB2|PTEN|THY1|LRP4	http://amigo.geneontology.org/amigo/term/GO:0050771
activin binding	Gene Ontology	GO:0048185	4	14	0.00374052	0.0208995	ACVR2A|ACVR2B|SMAD7|TGFBR1	http://amigo.geneontology.org/amigo/term/GO:0048185
regulation of postsynaptic density assembly	Gene Ontology	GO:0099151	4	14	0.00374052	0.0208995	PTPRD|NPTX1|NRXN1|IL1RAP	http://amigo.geneontology.org/amigo/term/GO:0099151
neuron maturation	Gene Ontology	GO:0042551	4	14	0.00374052	0.0208995	MBD5|MECP2|SRRM4|NRXN1	http://amigo.geneontology.org/amigo/term/GO:0042551
efflux transmembrane transporter activity	Gene Ontology	GO:0015562	4	14	0.00374052	0.0208995	ABCC4|ABCC5|XPR1|SLC27A1	http://amigo.geneontology.org/amigo/term/GO:0015562
branching involved in mammary gland duct morphogenesis	Gene Ontology	GO:0060444	4	14	0.00374052	0.0208995	PML|SRC|EPHA2|CSF1	http://amigo.geneontology.org/amigo/term/GO:0060444
skeletal muscle tissue development	Gene Ontology	GO:0007519	8	61	0.00384922	0.0213621	MYOZ1|SIX1|MEF2C|FOXP1|PITX2|MBNL1|RHOA|CCNT2	http://amigo.geneontology.org/amigo/term/GO:0007519
positive regulation of protein dephosphorylation	Gene Ontology	GO:0035307	5	24	0.00386504	0.0213621	PPP2CA|PIN1|PTBP1|DLC1|CNEP1R1	http://amigo.geneontology.org/amigo/term/GO:0035307
methyl-CpG binding	Gene Ontology	GO:0008327	5	24	0.00386504	0.0213621	MBD5|MECP2|CDX2|TET3|CXXC5	http://amigo.geneontology.org/amigo/term/GO:0008327
G-protein beta/gamma-subunit complex binding	Gene Ontology	GO:0031683	5	24	0.00386504	0.0213621	GNAQ|GNAI3|CETN2|ADCY2|GNA13	http://amigo.geneontology.org/amigo/term/GO:0031683
regulation of neurotransmitter secretion	Gene Ontology	GO:0046928	5	24	0.00386504	0.0213621	FMR1|CPLX3|MEF2C|CAMK2A|RHOT1	http://amigo.geneontology.org/amigo/term/GO:0046928
regulation of cytoskeleton organization	Gene Ontology	GO:0051493	5	24	0.00386504	0.0213621	ARHGEF5|TJP1|TAOK1|MAPK1|SYDE1	http://amigo.geneontology.org/amigo/term/GO:0051493
dynein complex binding	Gene Ontology	GO:0070840	5	24	0.00386504	0.0213621	FMR1|FBXW11|BCL2L11|BICD1|NUMA1	http://amigo.geneontology.org/amigo/term/GO:0070840
chaperone-mediated protein folding	Gene Ontology	GO:0061077	5	24	0.00386504	0.0213621	DNAJC5|UMOD|TOR1A|HSPB1|FKBP5	http://amigo.geneontology.org/amigo/term/GO:0061077
cAMP-mediated signaling	Gene Ontology	GO:0019933	5	24	0.00386504	0.0213621	EPHA5|RAPGEF2|RIMS2|DGKD|ADCY2	http://amigo.geneontology.org/amigo/term/GO:0019933
middle ear morphogenesis	Gene Ontology	GO:0042474	5	24	0.00386504	0.0213621	OSR1|INSIG2|NKX3-2|SIX1|FGFR1	http://amigo.geneontology.org/amigo/term/GO:0042474
collagen-containing extracellular matrix	Gene Ontology	GO:0062023	23	315	0.00391226	0.0215997	TGM2|VCAN|TGFB2|COLQ|KRT1|SEMA6D|FBLN5|LGALSL|ADAMTS8|SLIT2|SERPINC1|PLXDC2|RELN|IGF2|LTBP3|MUC2|GPC2|COL4A3|LAMC1|EMILIN3|WNT2|LRRC15|NPNT	http://amigo.geneontology.org/amigo/term/GO:0062023
sarcolemma	Gene Ontology	GO:0042383	12	122	0.00413371	0.0227978	KCND2|PLD2|PPP3R1|SLC38A2|SLC2A5|CACNA1C|ANK1|ANK3|DTNA|SLC8A1|SCN5A|ATP2B4	http://amigo.geneontology.org/amigo/term/GO:0042383
circadian rhythm	Gene Ontology	GO:0007623	9	76	0.00413963	0.0228059	NCOA2|ARNTL|SIRT1|KLF10|CRY2|PER3|CREB1|ATF5|SETX	http://amigo.geneontology.org/amigo/term/GO:0007623
neuron development	Gene Ontology	GO:0048666	8	62	0.00420814	0.0230731	TGFB2|NDN|NCAM1|MEF2C|VEGFA|MYT1L|PBX4|NRP1	http://amigo.geneontology.org/amigo/term/GO:0048666
heart looping	Gene Ontology	GO:0001947	8	62	0.00420814	0.0230731	SRF|RBPJ|NOTCH2|MEF2C|DLL1|ZIC3|GATA4|KIF3A	http://amigo.geneontology.org/amigo/term/GO:0001947
neuronal action potential	Gene Ontology	GO:0019228	6	36	0.0042152	0.0230731	KCND2|GRIK2|ANK3|SCN5A|KCNA2|SCN3A	http://amigo.geneontology.org/amigo/term/GO:0019228
epithelial to mesenchymal transition	Gene Ontology	GO:0001837	6	36	0.0042152	0.0230731	TGFB2|PPP3R1|RBPJ|TGFBR1|SNAI2|FGFR1	http://amigo.geneontology.org/amigo/term/GO:0001837
brown fat cell differentiation	Gene Ontology	GO:0050873	6	36	0.0042152	0.0230731	PRDM16|PTGS2|ERO1L|PPARGC1A|ADRB1|BNIP3	http://amigo.geneontology.org/amigo/term/GO:0050873
plasma membrane raft	Gene Ontology	GO:0044853	6	36	0.0042152	0.0230731	KCND2|ADD2|LRP4|MYO1D|PRKAR1A|CD8A	http://amigo.geneontology.org/amigo/term/GO:0044853
response to insulin	Gene Ontology	GO:0032868	7	49	0.00440829	0.0240786	SIRT1|EGR2|OGT|EGR1|RPS6KB1|CRY2|SLC27A1	http://amigo.geneontology.org/amigo/term/GO:0032868
aging	Gene Ontology	GO:0007568	7	49	0.00440829	0.0240786	SHC1|GRB2|ERCC2|EIF2B5|POLG|MAPK1|NCAM1	http://amigo.geneontology.org/amigo/term/GO:0007568
mesoderm development	Gene Ontology	GO:0007498	5	25	0.00449906	0.024522	PPP2CA|ACVR2A|ACVR2B|VEGFA|FOXF1	http://amigo.geneontology.org/amigo/term/GO:0007498
histone methylation	Gene Ontology	GO:0016571	5	25	0.00449906	0.024522	MBD5|NSD1|MECP2|SUZ12|EHMT1	http://amigo.geneontology.org/amigo/term/GO:0016571
voltage-gated potassium channel activity	Gene Ontology	GO:0005249	8	63	0.00459227	0.0247609	SNAP25|KCND2|KCNC2|HCN1|KCNAB2|ELK3|KCNB1|KCNA2	http://amigo.geneontology.org/amigo/term/GO:0005249
negative regulation of anoikis	Gene Ontology	GO:2000811	4	15	0.00460094	0.0247609	SNAI2|PIK3CA|BCL2|SRC	http://amigo.geneontology.org/amigo/term/GO:2000811
maintenance of protein location in nucleus	Gene Ontology	GO:0051457	4	15	0.00460094	0.0247609	PML|ARL2BP|ARL2|HNRNPU	http://amigo.geneontology.org/amigo/term/GO:0051457
transcription corepressor binding	Gene Ontology	GO:0001222	4	15	0.00460094	0.0247609	PER3|HDGF|RORA|SIX3	http://amigo.geneontology.org/amigo/term/GO:0001222
positive regulation of cell growth involved in cardiac muscle cell development	Gene Ontology	GO:0061051	4	15	0.00460094	0.0247609	SIRT1|ADRB1|PIN1|NR3C1	http://amigo.geneontology.org/amigo/term/GO:0061051
protein kinase C activity	Gene Ontology	GO:0004697	4	15	0.00460094	0.0247609	PRKCA|PKD1|PRKCE|PRKD1	http://amigo.geneontology.org/amigo/term/GO:0004697
eyelid development in camera-type eye	Gene Ontology	GO:0061029	4	15	0.00460094	0.0247609	TFAP2A|SRF|MAP3K1|JUN	http://amigo.geneontology.org/amigo/term/GO:0061029
negative regulation of vascular permeability	Gene Ontology	GO:0043116	4	15	0.00460094	0.0247609	ADORA2A|NR3C1|SLIT2|PTPRJ	http://amigo.geneontology.org/amigo/term/GO:0043116
regulation of cell-cell adhesion	Gene Ontology	GO:0022407	4	15	0.00460094	0.0247609	EPHA7|MINK1|NRARP|SRC	http://amigo.geneontology.org/amigo/term/GO:0022407
neurotransmitter receptor localization to postsynaptic specialization membrane	Gene Ontology	GO:0099645	4	15	0.00460094	0.0247609	NPTX2|NPTXR|NPTX1|GPHN	http://amigo.geneontology.org/amigo/term/GO:0099645
anion transmembrane transporter activity	Gene Ontology	GO:0008509	4	15	0.00460094	0.0247609	SLC4A4|SLC26A11|SLC4A1|SLC1A2	http://amigo.geneontology.org/amigo/term/GO:0008509
histone H3 deacetylation	Gene Ontology	GO:0070932	4	15	0.00460094	0.0247609	HDAC9|SMARCAD1|SFPQ|SIRT1	http://amigo.geneontology.org/amigo/term/GO:0070932
response to estrogen	Gene Ontology	GO:0043627	6	37	0.00474839	0.025413	TGFB2|TGFBR1|CTNNB1|MAPK1|GATA6|GATA4	http://amigo.geneontology.org/amigo/term/GO:0043627
regulation of multicellular organism growth	Gene Ontology	GO:0040014	6	37	0.00474839	0.025413	PIK3CA|MECP2|MBD5|STAT5A|TNKS2|ZMPSTE24	http://amigo.geneontology.org/amigo/term/GO:0040014
neuronal cell body membrane	Gene Ontology	GO:0032809	6	37	0.00474839	0.025413	KCND2|KCNC2|THY1|ATP2B2|KCNA2|KCNB1	http://amigo.geneontology.org/amigo/term/GO:0032809
protein tyrosine/serine/threonine phosphatase activity	Gene Ontology	GO:0008138	6	37	0.00474839	0.025413	PPM1F|CDC14A|PTEN|DUSP7|DUSP1|DUSP3	http://amigo.geneontology.org/amigo/term/GO:0008138
calcium ion transport	Gene Ontology	GO:0006816	13	141	0.00481022	0.025413	ATP2B2|MYB|TPCN1|ATP2A2|ATP2A3|CACNA1C|CAMK2A|GRIN3A|MCOLN2|SLC8A1|CACNA2D1|ATP2B4|MICU1	http://amigo.geneontology.org/amigo/term/GO:0006816
brush border	Gene Ontology	GO:0005903	9	78	0.00483198	0.025413	MYH10|CAPZA1|MYO1D|RALGDS|ESPN|CGN|SLC38A2|MYO18A|EPS8	http://amigo.geneontology.org/amigo/term/GO:0005903
dorsal/ventral pattern formation	Gene Ontology	GO:0009953	7	50	0.00486848	0.025413	FOXA2|LRP4|FOXG1|CTNNB1|GLI3|PAX6|KIF3A	http://amigo.geneontology.org/amigo/term/GO:0009953
ovarian follicle development	Gene Ontology	GO:0001541	7	50	0.00486848	0.025413	UBE3A|IMMP2L|EIF2B5|TAF4|VEGFA|LFNG|BCL2	http://amigo.geneontology.org/amigo/term/GO:0001541
response to toxic substance	Gene Ontology	GO:0009636	7	50	0.00486848	0.025413	SLC6A1|CYP1B1|SLC7A11|MAPK1|SLC30A4|ARNT2|BCL2	http://amigo.geneontology.org/amigo/term/GO:0009636
fibrillar center	Gene Ontology	GO:0001650	12	125	0.00493526	0.025413	NFIC|THAP1|SMAD7|ICK|SESN1|RPS6KA6|NFIB|PTPN13|NUAK1|UBE2I|JAZF1|KLF6	http://amigo.geneontology.org/amigo/term/GO:0001650
homophilic cell adhesion via plasma membrane adhesion molecules	Gene Ontology	GO:0007156	11	109	0.00495463	0.025413	PCDH8|CDH11|PCDH20|CDH17|CDH20|PIK3CB|ROBO2|FAT3|ESAM|PCDH19|CADM1	http://amigo.geneontology.org/amigo/term/GO:0007156
corticospinal tract morphogenesis	Gene Ontology	GO:0021957	3	7	0.00496045	0.025413	CDH11|EPHA4|ZEB2	http://amigo.geneontology.org/amigo/term/GO:0021957
cellular response to leptin stimulus	Gene Ontology	GO:0044320	3	7	0.00496045	0.025413	PID1|PTEN|TEC	http://amigo.geneontology.org/amigo/term/GO:0044320
GPI-linked ephrin receptor activity	Gene Ontology	GO:0005004	3	7	0.00496045	0.025413	EPHA7|EPHA5|EPHA4	http://amigo.geneontology.org/amigo/term/GO:0005004
cell tip	Gene Ontology	GO:0051286	3	7	0.00496045	0.025413	RAB8B|MSN|RDX	http://amigo.geneontology.org/amigo/term/GO:0051286
histone methyltransferase activity (H3-K27 specific)	Gene Ontology	GO:0046976	3	7	0.00496045	0.025413	EHMT1|EZH1|SUZ12	http://amigo.geneontology.org/amigo/term/GO:0046976
negative regulation of smooth muscle cell differentiation	Gene Ontology	GO:0051151	3	7	0.00496045	0.025413	MBD5|MECP2|FOXO4	http://amigo.geneontology.org/amigo/term/GO:0051151
intestinal epithelial cell differentiation	Gene Ontology	GO:0060575	3	7	0.00496045	0.025413	GATA6|GATA4|CDX2	http://amigo.geneontology.org/amigo/term/GO:0060575
cleavage furrow formation	Gene Ontology	GO:0036089	3	7	0.00496045	0.025413	RHOA|SPIRE1|SNX18	http://amigo.geneontology.org/amigo/term/GO:0036089
forebrain dorsal/ventral pattern formation	Gene Ontology	GO:0021798	3	7	0.00496045	0.025413	GLI3|PAX6|SIX3	http://amigo.geneontology.org/amigo/term/GO:0021798
N-terminal peptidyl-methionine acetylation	Gene Ontology	GO:0017196	3	7	0.00496045	0.025413	NAA15|NAA30|NAA60	http://amigo.geneontology.org/amigo/term/GO:0017196
amyloid-beta clearance by cellular catabolic process	Gene Ontology	GO:0150094	3	7	0.00496045	0.025413	LDLR|LRP1|LRP4	http://amigo.geneontology.org/amigo/term/GO:0150094
regulation of cell junction assembly	Gene Ontology	GO:1901888	3	7	0.00496045	0.025413	TJP1|RAP1B|RAPGEF2	http://amigo.geneontology.org/amigo/term/GO:1901888
positive regulation of axon extension involved in axon guidance	Gene Ontology	GO:0048842	3	7	0.00496045	0.025413	VEGFA|NRP1|SEMA5A	http://amigo.geneontology.org/amigo/term/GO:0048842
rDNA heterochromatin assembly	Gene Ontology	GO:0000183	3	7	0.00496045	0.025413	BAZ2A|SIRT1|BEND3	http://amigo.geneontology.org/amigo/term/GO:0000183
negative regulation of vascular endothelial cell proliferation	Gene Ontology	GO:1905563	3	7	0.00496045	0.025413	MEF2C|COL4A3|FLT1	http://amigo.geneontology.org/amigo/term/GO:1905563
microtubule minus-end	Gene Ontology	GO:0036449	3	7	0.00496045	0.025413	CAMSAP2|CAMSAP1|NUMA1	http://amigo.geneontology.org/amigo/term/GO:0036449
negative regulation of glial cell apoptotic process	Gene Ontology	GO:0034351	3	7	0.00496045	0.025413	PRKCA|DLL1|TRAF2	http://amigo.geneontology.org/amigo/term/GO:0034351
negative regulation of smoothened signaling pathway involved in dorsal/ventral neural tube patterning	Gene Ontology	GO:1901621	3	7	0.00496045	0.025413	TRAF3IP1|GPR161|PRKACB	http://amigo.geneontology.org/amigo/term/GO:1901621
positive regulation of epithelial cell proliferation involved in lung morphogenesis	Gene Ontology	GO:0060501	3	7	0.00496045	0.025413	WNT2|SRSF6|CDC42	http://amigo.geneontology.org/amigo/term/GO:0060501
type II pneumocyte differentiation	Gene Ontology	GO:0060510	3	7	0.00496045	0.025413	GATA6|NFIB|FNDC3B	http://amigo.geneontology.org/amigo/term/GO:0060510
type I pneumocyte differentiation	Gene Ontology	GO:0060509	3	7	0.00496045	0.025413	NFIB|THRB|CREB1	http://amigo.geneontology.org/amigo/term/GO:0060509
neuron projection guidance	Gene Ontology	GO:0097485	3	7	0.00496045	0.025413	PLXNA1|EPHA4|SEMA5A	http://amigo.geneontology.org/amigo/term/GO:0097485
mitochondrial outer membrane permeabilization	Gene Ontology	GO:0097345	3	7	0.00496045	0.025413	BNIP3L|RHOT1|BNIP3	http://amigo.geneontology.org/amigo/term/GO:0097345
positive regulation of core promoter binding	Gene Ontology	GO:1904798	3	7	0.00496045	0.025413	CTNNB1|KLF4|PAX6	http://amigo.geneontology.org/amigo/term/GO:1904798
regulation of somitogenesis	Gene Ontology	GO:0014807	3	7	0.00496045	0.025413	CDX2|DLL1|LFNG	http://amigo.geneontology.org/amigo/term/GO:0014807
regulation of ventricular cardiac muscle cell membrane depolarization	Gene Ontology	GO:0060373	3	7	0.00496045	0.025413	SMAD7|GPD1L|SCN5A	http://amigo.geneontology.org/amigo/term/GO:0060373
extrinsic component of postsynaptic membrane	Gene Ontology	GO:0098890	3	7	0.00496045	0.025413	EPN1|CRKL|CTNNA2	http://amigo.geneontology.org/amigo/term/GO:0098890
structural constituent of presynaptic active zone	Gene Ontology	GO:0098882	3	7	0.00496045	0.025413	ERC2|CTBP2|RIMS2	http://amigo.geneontology.org/amigo/term/GO:0098882
LIM domain binding	Gene Ontology	GO:0030274	3	7	0.00496045	0.025413	RPH3AL|RIPK2|TLN1	http://amigo.geneontology.org/amigo/term/GO:0030274
glomerular visceral epithelial cell development	Gene Ontology	GO:0072015	3	7	0.00496045	0.025413	AMPD2|JAG1|NOTCH2	http://amigo.geneontology.org/amigo/term/GO:0072015
basal cortex	Gene Ontology	GO:0045180	3	7	0.00496045	0.025413	PHLDB1|CLASP2|CLASP1	http://amigo.geneontology.org/amigo/term/GO:0045180
commitment of neuronal cell to specific neuron type in forebrain	Gene Ontology	GO:0021902	3	7	0.00496045	0.025413	PAX6|GATA2|BCL11B	http://amigo.geneontology.org/amigo/term/GO:0021902
activin receptor complex	Gene Ontology	GO:0048179	3	7	0.00496045	0.025413	ACVR2A|ACVR2B|TGFBR1	http://amigo.geneontology.org/amigo/term/GO:0048179
double-stranded methylated DNA binding	Gene Ontology	GO:0010385	3	7	0.00496045	0.025413	MBD5|MECP2|EGR1	http://amigo.geneontology.org/amigo/term/GO:0010385
cell junction assembly	Gene Ontology	GO:0034329	3	7	0.00496045	0.025413	RHOA|CAPZA1|MYO9A	http://amigo.geneontology.org/amigo/term/GO:0034329
iris morphogenesis	Gene Ontology	GO:0061072	3	7	0.00496045	0.025413	PITX2|HIPK1|PAX6	http://amigo.geneontology.org/amigo/term/GO:0061072
regulation of programmed cell death	Gene Ontology	GO:0043067	3	7	0.00496045	0.025413	BCL2|BNIP3L|BNIP3	http://amigo.geneontology.org/amigo/term/GO:0043067
RNA polymerase II transcription factor binding	Gene Ontology	GO:0001085	8	64	0.00500274	0.025604	LPIN1|ZFPM2|MAMSTR|CTNNB1|KLF4|SALL1|PITX2|GATA4	http://amigo.geneontology.org/amigo/term/GO:0001085
positive regulation of lamellipodium assembly	Gene Ontology	GO:0010592	5	26	0.00520367	0.0264999	AKIRIN1|ATP7A|WASF2|FSCN1|RAC1	http://amigo.geneontology.org/amigo/term/GO:0010592
positive regulation of vascular endothelial growth factor production	Gene Ontology	GO:0010575	5	26	0.00520367	0.0264999	PTGS2|GATA4|CYP1B1|SULF1|RORA	http://amigo.geneontology.org/amigo/term/GO:0010575
odontogenesis	Gene Ontology	GO:0042476	5	26	0.00520367	0.0264999	PITX2|SRC|RHOA|CSF1|OSR1	http://amigo.geneontology.org/amigo/term/GO:0042476
cellular response to dexamethasone stimulus	Gene Ontology	GO:0071549	5	26	0.00520367	0.0264999	EIF4E|NR3C1|RPS6KB1|GDNF|HNRNPU	http://amigo.geneontology.org/amigo/term/GO:0071549
translation initiation factor binding	Gene Ontology	GO:0031369	5	26	0.00520367	0.0264999	FMR1|EIF2B5|EIF3B|CACNA1C|CELF1	http://amigo.geneontology.org/amigo/term/GO:0031369
phagocytic vesicle	Gene Ontology	GO:0045335	9	79	0.00521023	0.0265069	RAB8B|AMBRA1|RAB38|STXBP1|MYO18A|STX12|STX6|RAB14|CDC42	http://amigo.geneontology.org/amigo/term/GO:0045335
extracellular matrix	Gene Ontology	GO:0031012	20	267	0.00527297	0.0267995	SCARA3|TGM2|LRRC15|LTBP3|ADAMTS3|WNT3|MUC2|THSD4|CCDC80|VCAN|ADAMTS8|NOTCH2|COLQ|NPNT|EMILIN3|COL4A3|RELN|NCAN|LAMC1|ELFN2	http://amigo.geneontology.org/amigo/term/GO:0031012
histone deacetylation	Gene Ontology	GO:0016575	6	38	0.00532954	0.0270333	SIRT1|TBL1XR1|HDAC9|RCOR3|BAZ2A|BRMS1L	http://amigo.geneontology.org/amigo/term/GO:0016575
positive regulation of Wnt signaling pathway	Gene Ontology	GO:0030177	6	38	0.00532954	0.0270333	WNT3|SULF1|SALL1|KANK1|DEPDC1B|ZEB2	http://amigo.geneontology.org/amigo/term/GO:0030177
clathrin-coated vesicle	Gene Ontology	GO:0030136	7	51	0.00536387	0.0271536	LRP1|AP1M2|EPN3|SNX18|DVL1|CLINT1|SGIP1	http://amigo.geneontology.org/amigo/term/GO:0030136
positive regulation of actin filament polymerization	Gene Ontology	GO:0030838	7	51	0.00536387	0.0271536	RAC1|KIRREL|MAP3K1|PRKCE|FCHSD1|GRB2|RHOA	http://amigo.geneontology.org/amigo/term/GO:0030838
cellular response to chemokine	Gene Ontology	GO:1990869	4	16	0.00558505	0.0277248	RHOA|WNK1|DUSP1|OXSR1	http://amigo.geneontology.org/amigo/term/GO:1990869
negative regulation of calcineurin-NFAT signaling cascade	Gene Ontology	GO:0070885	4	16	0.00558505	0.0277248	MYOZ1|CHP1|MAPK7|ATP2B4	http://amigo.geneontology.org/amigo/term/GO:0070885
atrioventricular valve morphogenesis	Gene Ontology	GO:0003181	4	16	0.00558505	0.0277248	ZFPM2|HEYL|GATA4|TGFB2	http://amigo.geneontology.org/amigo/term/GO:0003181
endoderm formation	Gene Ontology	GO:0001706	4	16	0.00558505	0.0277248	HNF1B|CTNNB1|GATA4|DUSP1	http://amigo.geneontology.org/amigo/term/GO:0001706
positive regulation of vascular endothelial cell proliferation	Gene Ontology	GO:1905564	4	16	0.00558505	0.0277248	IGF2|PDPK1|AKT3|FGFR1	http://amigo.geneontology.org/amigo/term/GO:1905564
positive regulation of hormone secretion	Gene Ontology	GO:0046887	4	16	0.00558505	0.0277248	SNAP25|P2RY1|NMB|CREB1	http://amigo.geneontology.org/amigo/term/GO:0046887
positive chemotaxis	Gene Ontology	GO:0050918	4	16	0.00558505	0.0277248	VEGFA|NRP1|SEMA5A|PTPRJ	http://amigo.geneontology.org/amigo/term/GO:0050918
phosphatidylinositol-3-phosphatase activity	Gene Ontology	GO:0004438	4	16	0.00558505	0.0277248	PTEN|SYNJ1|MTMR3|MTM1	http://amigo.geneontology.org/amigo/term/GO:0004438
regulation of cholesterol metabolic process	Gene Ontology	GO:0090181	4	16	0.00558505	0.0277248	TTC39B|LDLR|THRB|DGKD	http://amigo.geneontology.org/amigo/term/GO:0090181
ESC/E(Z) complex	Gene Ontology	GO:0035098	4	16	0.00558505	0.0277248	EZH1|SIRT1|MTF2|SUZ12	http://amigo.geneontology.org/amigo/term/GO:0035098
negative regulation of cell migration involved in sprouting angiogenesis	Gene Ontology	GO:0090051	4	16	0.00558505	0.0277248	RHOA|STARD13|EMILIN3|KLF4	http://amigo.geneontology.org/amigo/term/GO:0090051
nuclear periphery	Gene Ontology	GO:0034399	4	16	0.00558505	0.0277248	MAP2|ATF5|PSIP1|NUP107	http://amigo.geneontology.org/amigo/term/GO:0034399
CCR4-NOT complex	Gene Ontology	GO:0030014	4	16	0.00558505	0.0277248	CNOT7|TOB1|CNOT6|CPEB3	http://amigo.geneontology.org/amigo/term/GO:0030014
negative regulation of reactive oxygen species biosynthetic process	Gene Ontology	GO:1903427	4	16	0.00558505	0.0277248	SLC30A10|RHOA|SIRT1|HBP1	http://amigo.geneontology.org/amigo/term/GO:1903427
intestinal epithelial cell development	Gene Ontology	GO:0060576	4	16	0.00558505	0.0277248	SRC|DICER1|PRDM1|NKX3-2	http://amigo.geneontology.org/amigo/term/GO:0060576
ear development	Gene Ontology	GO:0043583	4	16	0.00558505	0.0277248	RDH10|BCL2|BCL2L11|FGFR1	http://amigo.geneontology.org/amigo/term/GO:0043583
microtubule nucleation	Gene Ontology	GO:0007020	4	16	0.00558505	0.0277248	SLAIN2|TUBGCP4|CLASP2|CLASP1	http://amigo.geneontology.org/amigo/term/GO:0007020
3'-UTR-mediated mRNA stabilization	Gene Ontology	GO:0070935	4	16	0.00558505	0.0277248	ELAVL4|PTBP1|MAPKAPK2|TARDBP	http://amigo.geneontology.org/amigo/term/GO:0070935
establishment of epithelial cell apical/basal polarity	Gene Ontology	GO:0045198	4	16	0.00558505	0.0277248	MSN|RHOA|FOXF1|MYO9A	http://amigo.geneontology.org/amigo/term/GO:0045198
postsynaptic actin cytoskeleton organization	Gene Ontology	GO:0098974	4	16	0.00558505	0.0277248	MYH10|ABI2|PPP1R9A|WASF2	http://amigo.geneontology.org/amigo/term/GO:0098974
microvillus	Gene Ontology	GO:0005902	9	80	0.00561101	0.0278267	CLIC4|ATP6V1A|ESPN|MYO1D|RDX|MSN|ATP6V1B2|ATP7A|FSCN1	http://amigo.geneontology.org/amigo/term/GO:0005902
secretory granule	Gene Ontology	GO:0030141	13	144	0.00564866	0.0279863	STX1A|TGFB2|VEGFA|PCSK2|SYT1|TFF3|STXBP1|RPH3AL|TOR1A|LTF|STXBP5|ATP7A|CDC42	http://amigo.geneontology.org/amigo/term/GO:0030141
positive regulation of protein import into nucleus	Gene Ontology	GO:0042307	7	52	0.0058961	0.0291265	PTGS2|NTF3|PKD1|GLI3|MAPK1|PRKD1|TARDBP	http://amigo.geneontology.org/amigo/term/GO:0042307
positive regulation of insulin secretion	Gene Ontology	GO:0032024	7	52	0.0058961	0.0291265	MYRIP|RPH3AL|PRKCE|CASK|PFKM|CASR|PTBP1	http://amigo.geneontology.org/amigo/term/GO:0032024
lateral plasma membrane	Gene Ontology	GO:0016328	8	66	0.00590725	0.0291265	SLC16A1|SLC16A3|CTNNB1|CORO1C|SLC6A9|ANK3|SCN5A|DVL1	http://amigo.geneontology.org/amigo/term/GO:0016328
SCF ubiquitin ligase complex	Gene Ontology	GO:0019005	8	66	0.00590725	0.0291265	FBXW11|ARIH1|FBXL2|CUL4B|FBXL14|FBXO33|FBXL20|FBXW7	http://amigo.geneontology.org/amigo/term/GO:0019005
receptor-mediated endocytosis	Gene Ontology	GO:0006898	8	66	0.00590725	0.0291265	LRP1|WASF1|PLD2|AP4E1|LDLR|TFRC|DNAJC13|VLDLR	http://amigo.geneontology.org/amigo/term/GO:0006898
response to oxidative stress	Gene Ontology	GO:0006979	11	112	0.00595756	0.0292458	PTGS2|SIRT1|PSIP1|ERCC2|GAB1|OXR1|PPP1R15B|TOR1A|OXSR1|HLF|BCL2	http://amigo.geneontology.org/amigo/term/GO:0006979
positive regulation of apoptotic signaling pathway	Gene Ontology	GO:2001235	6	39	0.00596105	0.0292458	ADORA2A|TGFBR1|PTEN|PML|MAPK8|MAPK9	http://amigo.geneontology.org/amigo/term/GO:2001235
protein kinase activator activity	Gene Ontology	GO:0030295	5	27	0.00598288	0.0292458	PIK3CA|WNK1|CAB39|GPRC5A|TAOK1	http://amigo.geneontology.org/amigo/term/GO:0030295
synaptic membrane adhesion	Gene Ontology	GO:0099560	5	27	0.00598288	0.0292458	CADM1|PTPRD|NRXN1|IL1RAP|SLITRK1	http://amigo.geneontology.org/amigo/term/GO:0099560
regulation of heart contraction	Gene Ontology	GO:0008016	5	27	0.00598288	0.0292458	HBEGF|THRB|SP4|GNAI3|ZMPSTE24	http://amigo.geneontology.org/amigo/term/GO:0008016
histone-lysine N-methyltransferase activity	Gene Ontology	GO:0018024	5	27	0.00598288	0.0292458	NSD1|EHMT1|EZH1|DOT1L|SETD5	http://amigo.geneontology.org/amigo/term/GO:0018024
phosphatidylinositol dephosphorylation	Gene Ontology	GO:0046856	5	27	0.00598288	0.0292458	PTEN|SYNJ1|MTMR3|INPP4B|MTM1	http://amigo.geneontology.org/amigo/term/GO:0046856
brain morphogenesis	Gene Ontology	GO:0048854	5	27	0.00598288	0.0292458	PTEN|AKT3|SHANK3|FBXW11|CTNNA2	http://amigo.geneontology.org/amigo/term/GO:0048854
regulation of axonogenesis	Gene Ontology	GO:0050770	5	27	0.00598288	0.0292458	EPHB2|UST|EPHA4|EFNA1|PAK3	http://amigo.geneontology.org/amigo/term/GO:0050770
positive regulation of fat cell differentiation	Gene Ontology	GO:0045600	7	53	0.00646677	0.0314313	ZBTB7C|LMO3|CREB1|CREBL2|SNAI2|FNDC3B|PAK3	http://amigo.geneontology.org/amigo/term/GO:0045600
hair follicle development	Gene Ontology	GO:0001942	7	53	0.00646677	0.0314313	TGFB2|TRPS1|DICER1|LRP4|TFAP2C|FOXN2|ZMPSTE24	http://amigo.geneontology.org/amigo/term/GO:0001942
fat cell differentiation	Gene Ontology	GO:0045444	9	82	0.00648359	0.0314313	OSBPL11|LPIN1|CEBPD|EGR2|CREB5|TEC|KLF4|AP1S2|ATF5	http://amigo.geneontology.org/amigo/term/GO:0045444
regulation of defense response to virus	Gene Ontology	GO:0050688	3	8	0.00663463	0.0314313	ELMOD2|TRAF3|ZMPSTE24	http://amigo.geneontology.org/amigo/term/GO:0050688
negative regulation of endothelial cell differentiation	Gene Ontology	GO:0045602	3	8	0.00663463	0.0314313	TGFBR1|JAG1|ZEB1	http://amigo.geneontology.org/amigo/term/GO:0045602
positive regulation of DNA-templated transcription, initiation	Gene Ontology	GO:2000144	3	8	0.00663463	0.0314313	CTNNB1|SETX|JUN	http://amigo.geneontology.org/amigo/term/GO:2000144
cornea development in camera-type eye	Gene Ontology	GO:0061303	3	8	0.00663463	0.0314313	TFAP2A|LIMK2|PAX6	http://amigo.geneontology.org/amigo/term/GO:0061303
substrate-dependent cell migration, cell extension	Gene Ontology	GO:0006930	3	8	0.00663463	0.0314313	MYH10|ABL2|NRP1	http://amigo.geneontology.org/amigo/term/GO:0006930
cellular response to potassium ion	Gene Ontology	GO:0035865	3	8	0.00663463	0.0314313	MBD5|MECP2|NPTX1	http://amigo.geneontology.org/amigo/term/GO:0035865
regulation of cellular respiration	Gene Ontology	GO:0043457	3	8	0.00663463	0.0314313	PRDM16|PIK3CA|CISD1	http://amigo.geneontology.org/amigo/term/GO:0043457
negative regulation of cAMP-dependent protein kinase activity	Gene Ontology	GO:2000480	3	8	0.00663463	0.0314313	SIRT1|PRKAR1A|PKIA	http://amigo.geneontology.org/amigo/term/GO:2000480
embryonic cleavage	Gene Ontology	GO:0040016	3	8	0.00663463	0.0314313	PIK3CB|TPRA1|ERCC2	http://amigo.geneontology.org/amigo/term/GO:0040016
myelin assembly	Gene Ontology	GO:0032288	3	8	0.00663463	0.0314313	TPPP|MPP5|PIKFYVE	http://amigo.geneontology.org/amigo/term/GO:0032288
lung saccule development	Gene Ontology	GO:0060430	3	8	0.00663463	0.0314313	GATA6|LTBP3|CREB1	http://amigo.geneontology.org/amigo/term/GO:0060430
glutamate receptor signaling pathway	Gene Ontology	GO:0007215	3	8	0.00663463	0.0314313	FMR1|KCNB1|GNAQ	http://amigo.geneontology.org/amigo/term/GO:0007215
axon extension involved in axon guidance	Gene Ontology	GO:0048846	3	8	0.00663463	0.0314313	SLIT2|NRP1|SEMA3F	http://amigo.geneontology.org/amigo/term/GO:0048846
positive regulation of fibroblast growth factor receptor signaling pathway	Gene Ontology	GO:0045743	3	8	0.00663463	0.0314313	CTNNB1|DSTYK|NRXN1	http://amigo.geneontology.org/amigo/term/GO:0045743
negative regulation of smooth muscle contraction	Gene Ontology	GO:0045986	3	8	0.00663463	0.0314313	PTGS2|PRKG1|ADRB1	http://amigo.geneontology.org/amigo/term/GO:0045986
neurotransmitter reuptake	Gene Ontology	GO:0098810	3	8	0.00663463	0.0314313	SLC6A11|SLC6A1|SLC1A2	http://amigo.geneontology.org/amigo/term/GO:0098810
ER to Golgi transport vesicle membrane	Gene Ontology	GO:0012507	3	8	0.00663463	0.0314313	GOSR2|SEC16B|SEC23A	http://amigo.geneontology.org/amigo/term/GO:0012507
regulation of T cell differentiation in thymus	Gene Ontology	GO:0033081	3	8	0.00663463	0.0314313	ZEB1|SOS2|FOXN2	http://amigo.geneontology.org/amigo/term/GO:0033081
T-helper 1 type immune response	Gene Ontology	GO:0042088	3	8	0.00663463	0.0314313	VEGFA|NRAS|TRAF6	http://amigo.geneontology.org/amigo/term/GO:0042088
minor groove of adenine-thymine-rich DNA binding	Gene Ontology	GO:0003680	3	8	0.00663463	0.0314313	MEF2C|PAX6|HNRNPD	http://amigo.geneontology.org/amigo/term/GO:0003680
protein kinase B signaling	Gene Ontology	GO:0043491	6	40	0.00664535	0.0314313	PIK3CA|RPS6KB1|EPHA2|PTEN|TMEM100|SETX	http://amigo.geneontology.org/amigo/term/GO:0043491
hormone-mediated signaling pathway	Gene Ontology	GO:0009755	6	40	0.00664535	0.0314313	RARB|ADIPOR2|THRB|LATS2|NR5A2|KDM2A	http://amigo.geneontology.org/amigo/term/GO:0009755
paranode region of axon	Gene Ontology	GO:0033270	4	17	0.00670018	0.0314313	CNTNAP1|NFASC|ANK3|ERMN	http://amigo.geneontology.org/amigo/term/GO:0033270
negative regulation of pri-miRNA transcription by RNA polymerase II	Gene Ontology	GO:1902894	4	17	0.00670018	0.0314313	GATA6|NFIB|TGFBR1|SRF	http://amigo.geneontology.org/amigo/term/GO:1902894
cation transmembrane transporter activity	Gene Ontology	GO:0008324	4	17	0.00670018	0.0314313	SLC30A10|SLC30A7|SLC30A1|SLC30A4	http://amigo.geneontology.org/amigo/term/GO:0008324
exploration behavior	Gene Ontology	GO:0035640	4	17	0.00670018	0.0314313	JPH3|KMT2A|ABL2|SHANK3	http://amigo.geneontology.org/amigo/term/GO:0035640
endoplasmic reticulum calcium ion homeostasis	Gene Ontology	GO:0032469	4	17	0.00670018	0.0314313	PML|BCL2|ATP2A2|ATP2A3	http://amigo.geneontology.org/amigo/term/GO:0032469
smooth muscle tissue development	Gene Ontology	GO:0048745	4	17	0.00670018	0.0314313	TSHZ3|ZFAND5|FOXP1|SCHIP1	http://amigo.geneontology.org/amigo/term/GO:0048745
retinal cone cell development	Gene Ontology	GO:0046549	4	17	0.00670018	0.0314313	HCN1|THY1|THRB|RORB	http://amigo.geneontology.org/amigo/term/GO:0046549
protein N-linked glycosylation via asparagine	Gene Ontology	GO:0018279	4	17	0.00670018	0.0314313	MGAT2|UGGT2|UBE2J1|UGGT1	http://amigo.geneontology.org/amigo/term/GO:0018279
sympathetic nervous system development	Gene Ontology	GO:0048485	4	17	0.00670018	0.0314313	TFAP2A|PLXNA4|GDNF|NRP1	http://amigo.geneontology.org/amigo/term/GO:0048485
inactivation of MAPK activity	Gene Ontology	GO:0000188	4	17	0.00670018	0.0314313	PRKCA|DUSP7|DUSP1|DUSP3	http://amigo.geneontology.org/amigo/term/GO:0000188
locomotor rhythm	Gene Ontology	GO:0045475	4	17	0.00670018	0.0314313	NCOA2|PTEN|EGR1|KCND2	http://amigo.geneontology.org/amigo/term/GO:0045475
suckling behavior	Gene Ontology	GO:0001967	4	17	0.00670018	0.0314313	CNTFR|DACH1|APLP2|PHF21A	http://amigo.geneontology.org/amigo/term/GO:0001967
embryonic camera-type eye morphogenesis	Gene Ontology	GO:0048596	4	17	0.00670018	0.0314313	TFAP2A|HIPK1|PAX6|ZEB1	http://amigo.geneontology.org/amigo/term/GO:0048596
apolipoprotein binding	Gene Ontology	GO:0034185	4	17	0.00670018	0.0314313	LRP4|LRP1|VLDLR|CANX	http://amigo.geneontology.org/amigo/term/GO:0034185
negative regulation of astrocyte differentiation	Gene Ontology	GO:0048712	4	17	0.00670018	0.0314313	MBD5|MYCN|MECP2|ATF5	http://amigo.geneontology.org/amigo/term/GO:0048712
response to activity	Gene Ontology	GO:0014823	4	17	0.00670018	0.0314313	SLC4A1|PPARGC1A|CRY2|SLC25A25	http://amigo.geneontology.org/amigo/term/GO:0014823
urogenital system development	Gene Ontology	GO:0001655	4	17	0.00670018	0.0314313	EPHB2|GATA2|OSR1|CRKL	http://amigo.geneontology.org/amigo/term/GO:0001655
positive regulation of telomere capping	Gene Ontology	GO:1904355	4	17	0.00670018	0.0314313	NABP2|MAPK1|HNRNPD|TNKS2	http://amigo.geneontology.org/amigo/term/GO:1904355
regulation of gene expression by genetic imprinting	Gene Ontology	GO:0006349	4	17	0.00670018	0.0314313	MBD5|ARID4B|DNMT3A|MECP2	http://amigo.geneontology.org/amigo/term/GO:0006349
embryonic placenta development	Gene Ontology	GO:0001892	5	28	0.00684062	0.0316835	IGF2|HLF|GATA2|PRDM1|SLC8A1	http://amigo.geneontology.org/amigo/term/GO:0001892
protein serine/threonine/tyrosine kinase activity	Gene Ontology	GO:0004712	5	28	0.00684062	0.0316835	DSTYK|ACVR2B|MAPK9|RPS6KB1|MAPK8	http://amigo.geneontology.org/amigo/term/GO:0004712
protein kinase inhibitor activity	Gene Ontology	GO:0004860	5	28	0.00684062	0.0316835	CAMK2N1|WNK1|CHP1|PKIA|DNAJC3	http://amigo.geneontology.org/amigo/term/GO:0004860
negative regulation of peptidyl-serine phosphorylation	Gene Ontology	GO:0033137	5	28	0.00684062	0.0316835	PTEN|GPD1L|SMAD7|OGT|PPM1F	http://amigo.geneontology.org/amigo/term/GO:0033137
insulin receptor binding	Gene Ontology	GO:0005158	5	28	0.00684062	0.0316835	IGF2|PDPK1|IRS4|SHC1|SRC	http://amigo.geneontology.org/amigo/term/GO:0005158
poly(U) RNA binding	Gene Ontology	GO:0008266	5	28	0.00684062	0.0316835	FMR1|RBMS1|MSI2|KHDRBS1|ATXN1	http://amigo.geneontology.org/amigo/term/GO:0008266
B cell homeostasis	Gene Ontology	GO:0001782	5	28	0.00684062	0.0316835	MEF2C|RC3H1|BCL2L11|SOS2|BCL2	http://amigo.geneontology.org/amigo/term/GO:0001782
positive regulation of cyclin-dependent protein serine/threonine kinase activity	Gene Ontology	GO:0045737	5	28	0.00684062	0.0316835	SRC|CCNYL1|PIM1|MAPRE3|CDK5R2	http://amigo.geneontology.org/amigo/term/GO:0045737
cell-cell junction assembly	Gene Ontology	GO:0007043	5	28	0.00684062	0.0316835	CDH20|CDH11|CTNND2|FSCN1|PARD6B	http://amigo.geneontology.org/amigo/term/GO:0007043
proximal/distal pattern formation	Gene Ontology	GO:0009954	5	28	0.00684062	0.0316835	CTNNB1|GLI3|CYP26B1|LRP4|DLL1	http://amigo.geneontology.org/amigo/term/GO:0009954
calyx of Held	Gene Ontology	GO:0044305	5	28	0.00684062	0.0316835	PRKCA|ITSN1|KCNA2|NCS1|GIT2	http://amigo.geneontology.org/amigo/term/GO:0044305
positive regulation of myoblast differentiation	Gene Ontology	GO:0045663	5	28	0.00684062	0.0316835	NR2C2|MEF2C|CDON|AKIRIN1|ZFHX3	http://amigo.geneontology.org/amigo/term/GO:0045663
membrane coat	Gene Ontology	GO:0030117	5	28	0.00684062	0.0316835	AP3S2|CHMP4B|SYNJ1|AP4E1|AP1S2	http://amigo.geneontology.org/amigo/term/GO:0030117
poly(A) binding	Gene Ontology	GO:0008143	5	28	0.00684062	0.0316835	ELAVL4|SYNCRIP|RBMS1|KHDRBS1|HNRNPU	http://amigo.geneontology.org/amigo/term/GO:0008143
positive regulation of fibroblast proliferation	Gene Ontology	GO:0048146	8	68	0.00693093	0.0320438	JUN|NRAS|FBRS|CDK6|WNT2|PML|FNDC3B|RASA1	http://amigo.geneontology.org/amigo/term/GO:0048146
positive regulation of kinase activity	Gene Ontology	GO:0033674	8	68	0.00693093	0.0320438	EPHB2|EPHA7|EPHA5|EPHA4|EPHA2|DSTYK|FGFR1|FLT1	http://amigo.geneontology.org/amigo/term/GO:0033674
dioxygenase activity	Gene Ontology	GO:0051213	9	83	0.00695715	0.032136	PTGS2|EGLN1|OGFOD3|TET3|KDM2A|HAAO|KDM3B|ALKBH5|HPD	http://amigo.geneontology.org/amigo/term/GO:0051213
methylated histone binding	Gene Ontology	GO:0035064	10	99	0.00715722	0.0330006	MBTD1|MTF2|FMR1|CDYL|CDYL2|SUZ12|ING4|CBX5|CBX4|CBX2	http://amigo.geneontology.org/amigo/term/GO:0035064
cholesterol metabolic process	Gene Ontology	GO:0008203	10	99	0.00715722	0.0330006	HMGCS1|LRP1|VLDLR|HDLBP|LDLR|NPC1|INSIG2|HMGCR|APLP2|CH25H	http://amigo.geneontology.org/amigo/term/GO:0008203
mitotic spindle organization	Gene Ontology	GO:0007052	6	41	0.00738483	0.0339583	CLASP2|CLASP1|TACC1|MECP2|PLK2|MBD5	http://amigo.geneontology.org/amigo/term/GO:0007052
ventricular septum development	Gene Ontology	GO:0003281	6	41	0.00738483	0.0339583	SALL4|SALL1|LUZP1|MATR3|GATA4|PRDM1	http://amigo.geneontology.org/amigo/term/GO:0003281
dendrite membrane	Gene Ontology	GO:0032590	6	41	0.00738483	0.0339583	KCNC2|HCN1|GABRA4|THY1|GABRA1|KCNB1	http://amigo.geneontology.org/amigo/term/GO:0032590
cytoplasmic stress granule	Gene Ontology	GO:0010494	8	69	0.00749037	0.0344127	RC3H1|G3BP2|PUM2|EIF4E|C9ORF72|FMR1|MBNL1|NUFIP2	http://amigo.geneontology.org/amigo/term/GO:0010494
mitotic spindle	Gene Ontology	GO:0072686	10	100	0.00761945	0.034943	TBL1XR1|CLASP1|NUMA1|LIMK2|HNRNPU|CDC14A|CEP170|TPPP|MAK|CLASP2	http://amigo.geneontology.org/amigo/term/GO:0072686
protein localization	Gene Ontology	GO:0008104	10	100	0.00761945	0.034943	NCOA2|GGA1|CLIC5|IMMP2L|AKAP2|LRP4|MECP2|MBD5|PARD3B|SPTSSA	http://amigo.geneontology.org/amigo/term/GO:0008104
cysteine-type peptidase activity	Gene Ontology	GO:0008234	12	133	0.00768823	0.0352268	OTUD4|USP49|USP27X|USP46|CAPN13|USP42|USP13|USP9X|USP15|VCPIP1|BAP1|USP20	http://amigo.geneontology.org/amigo/term/GO:0008234
skin development	Gene Ontology	GO:0043588	7	55	0.00772995	0.0353547	TFAP2A|TFAP2C|BCL11B|CTNNB1|ASPRV1|ATP7A|ERCC2	http://amigo.geneontology.org/amigo/term/GO:0043588
transmembrane receptor protein tyrosine kinase activity	Gene Ontology	GO:0004714	7	55	0.00772995	0.0353547	EPHB2|EPHA7|EPHA5|EPHA4|EPHA2|FGFR1|FLT1	http://amigo.geneontology.org/amigo/term/GO:0004714
metal ion transport	Gene Ontology	GO:0030001	5	29	0.00778071	0.0354285	SLC8A1|SLC39A13|ATP7A|SLC39A14|SLC39A9	http://amigo.geneontology.org/amigo/term/GO:0030001
MLL1 complex	Gene Ontology	GO:0071339	5	29	0.00778071	0.0354285	MGA|KMT2A|TAF4|RNF2|PHF20	http://amigo.geneontology.org/amigo/term/GO:0071339
catenin complex	Gene Ontology	GO:0016342	5	29	0.00778071	0.0354285	CDH20|CDH11|CTNNB1|SMAD7|CDH17	http://amigo.geneontology.org/amigo/term/GO:0016342
cyclin-dependent protein serine/threonine kinase activity	Gene Ontology	GO:0004693	5	29	0.00778071	0.0354285	CDK12|CDK13|CDK16|CDK17|CDK6	http://amigo.geneontology.org/amigo/term/GO:0004693
neuron projection extension	Gene Ontology	GO:1990138	5	29	0.00778071	0.0354285	CTNNB1|TIAM1|USP9X|PLXNA1|SEMA5A	http://amigo.geneontology.org/amigo/term/GO:1990138
nuclear migration	Gene Ontology	GO:0007097	4	18	0.00795322	0.0358631	MYH10|FHOD1|FBXW11|CDC42	http://amigo.geneontology.org/amigo/term/GO:0007097
calcium ion-regulated exocytosis of neurotransmitter	Gene Ontology	GO:0048791	4	18	0.00795322	0.0358631	SNAP25|SYT6|RIMS2|SYT1	http://amigo.geneontology.org/amigo/term/GO:0048791
regulation of ventricular cardiac muscle cell membrane repolarization	Gene Ontology	GO:0060307	4	18	0.00795322	0.0358631	SCN4B|CACNA2D1|SCN5A|ZMPSTE24	http://amigo.geneontology.org/amigo/term/GO:0060307
dendritic spine head	Gene Ontology	GO:0044327	4	18	0.00795322	0.0358631	FMR1|PPP1R9B|FUS|SPN	http://amigo.geneontology.org/amigo/term/GO:0044327
cardiac muscle hypertrophy in response to stress	Gene Ontology	GO:0014898	4	18	0.00795322	0.0358631	GATA6|MEF2C|GATA4|ATP2A2	http://amigo.geneontology.org/amigo/term/GO:0014898
positive regulation of fibroblast migration	Gene Ontology	GO:0010763	4	18	0.00795322	0.0358631	SLC8A1|PAK3|PRKCE|FGFR1	http://amigo.geneontology.org/amigo/term/GO:0010763
negative regulation of oxidative stress-induced neuron death	Gene Ontology	GO:1903204	4	18	0.00795322	0.0358631	CTNNB1|OXR1|TEC|SLC7A11	http://amigo.geneontology.org/amigo/term/GO:1903204
intrinsic apoptotic signaling pathway in response to oxidative stress	Gene Ontology	GO:0008631	4	18	0.00795322	0.0358631	PML|PDPK1|CYP1B1|BCL2	http://amigo.geneontology.org/amigo/term/GO:0008631
negative regulation of vascular associated smooth muscle cell proliferation	Gene Ontology	GO:1904706	4	18	0.00795322	0.0358631	MEF2C|PTEN|PDCD4|PRKG1	http://amigo.geneontology.org/amigo/term/GO:1904706
mannosyltransferase activity	Gene Ontology	GO:0000030	4	18	0.00795322	0.0358631	DPY19L1|DPY19L3|DPY19L4|TMTC1	http://amigo.geneontology.org/amigo/term/GO:0000030
cerebellar Purkinje cell differentiation	Gene Ontology	GO:0021702	4	18	0.00795322	0.0358631	ATP2B2|ATP7A|LHX5|RORA	http://amigo.geneontology.org/amigo/term/GO:0021702
anchored component of membrane	Gene Ontology	GO:0031225	13	151	0.00806124	0.0363182	RECK|LY6E|UMOD|EFNA1|NEGR1|GPC2|CNTN1|CNTN4|CNTFR|THY1|PSCA|RTN4RL1|NCAM1	http://amigo.geneontology.org/amigo/term/GO:0031225
neural tube closure	Gene Ontology	GO:0001843	10	101	0.00810437	0.0364803	TGFB2|TRAF6|TFAP2A|CECR2|SALL4|SALL1|PRKACB|ABL2|DLC1|ZEB2	http://amigo.geneontology.org/amigo/term/GO:0001843
limb development	Gene Ontology	GO:0060173	6	42	0.00818188	0.0367324	LRP4|WNT3|SLC7A11|CTNNB1|GLI3|SALL1	http://amigo.geneontology.org/amigo/term/GO:0060173
transport	Gene Ontology	GO:0006810	6	42	0.00818188	0.0367324	SLC6A1|SLC6A9|IPO8|SLC6A12|SLC6A11|SLC6A15	http://amigo.geneontology.org/amigo/term/GO:0006810
phosphatidylinositol-3,4,5-trisphosphate binding	Gene Ontology	GO:0005547	6	42	0.00818188	0.0367324	FERMT2|HCN1|OGT|DAPP1|ADAP1|ASAP1	http://amigo.geneontology.org/amigo/term/GO:0005547
cellular response to hydrogen peroxide	Gene Ontology	GO:0070301	7	56	0.00842571	0.0374831	SRC|SIRT1|CYP1B1|MAPK7|MAPK8|SETX|BNIP3	http://amigo.geneontology.org/amigo/term/GO:0070301
gene silencing by RNA	Gene Ontology	GO:0031047	7	56	0.00842571	0.0374831	DICER1|TNRC6B|FMR1|LIMD1|CNOT7|CNOT6|AGO2	http://amigo.geneontology.org/amigo/term/GO:0031047
cellular response to drug	Gene Ontology	GO:0035690	7	56	0.00842571	0.0374831	PPM1F|PPM1E|CRKL|RAP1B|MEF2C|TFRC|PPP1R12A	http://amigo.geneontology.org/amigo/term/GO:0035690
positive regulation of AMPA receptor activity	Gene Ontology	GO:2000969	3	9	0.00860543	0.0374831	ARC|SHANK3|RELN	http://amigo.geneontology.org/amigo/term/GO:2000969
cellular response to muramyl dipeptide	Gene Ontology	GO:0071225	3	9	0.00860543	0.0374831	RIPK2|LDOC1|CHMP5	http://amigo.geneontology.org/amigo/term/GO:0071225
response to lead ion	Gene Ontology	GO:0010288	3	9	0.00860543	0.0374831	PPP2CA|PPP2CB|NCAM1	http://amigo.geneontology.org/amigo/term/GO:0010288
cardiac vascular smooth muscle cell differentiation	Gene Ontology	GO:0060947	3	9	0.00860543	0.0374831	GATA6|CTNNB1|SRF	http://amigo.geneontology.org/amigo/term/GO:0060947
positive regulation of protein localization to early endosome	Gene Ontology	GO:1902966	3	9	0.00860543	0.0374831	MSN|VEGFA|RDX	http://amigo.geneontology.org/amigo/term/GO:1902966
epidermis morphogenesis	Gene Ontology	GO:0048730	3	9	0.00860543	0.0374831	TFAP2A|KLF4|DICER1	http://amigo.geneontology.org/amigo/term/GO:0048730
regulation of synaptic vesicle priming	Gene Ontology	GO:0010807	3	9	0.00860543	0.0374831	STXBP1|STX1A|STXBP5	http://amigo.geneontology.org/amigo/term/GO:0010807
proximal dendrite	Gene Ontology	GO:1990635	3	9	0.00860543	0.0374831	MAP2|FMR1|SLC1A1	http://amigo.geneontology.org/amigo/term/GO:1990635
phosphatidylethanolamine biosynthetic process	Gene Ontology	GO:0006646	3	9	0.00860543	0.0374831	CEPT1|SLC27A1|ETNK1	http://amigo.geneontology.org/amigo/term/GO:0006646
postsynaptic membrane assembly	Gene Ontology	GO:0097104	3	9	0.00860543	0.0374831	EPHB2|LRP4|NRXN1	http://amigo.geneontology.org/amigo/term/GO:0097104
poly(G) binding	Gene Ontology	GO:0034046	3	9	0.00860543	0.0374831	FMR1|HNRNPU|ATXN1	http://amigo.geneontology.org/amigo/term/GO:0034046
sympathetic ganglion development	Gene Ontology	GO:0061549	3	9	0.00860543	0.0374831	CTNNB1|NRP1|SEMA3F	http://amigo.geneontology.org/amigo/term/GO:0061549
interleukin-4 production	Gene Ontology	GO:0032633	3	9	0.00860543	0.0374831	RBPJ|NOTCH2|IL1RAP	http://amigo.geneontology.org/amigo/term/GO:0032633
regulation of cardiac muscle cell proliferation	Gene Ontology	GO:0060043	3	9	0.00860543	0.0374831	TGFBR1|FOXP1|GATA4	http://amigo.geneontology.org/amigo/term/GO:0060043
norepinephrine metabolic process	Gene Ontology	GO:0042415	3	9	0.00860543	0.0374831	HLF|LY6E|ATP7A	http://amigo.geneontology.org/amigo/term/GO:0042415
regulation of organ growth	Gene Ontology	GO:0046620	3	9	0.00860543	0.0374831	LATS2|CACNA1C|BCL2L11	http://amigo.geneontology.org/amigo/term/GO:0046620
T cell mediated immunity	Gene Ontology	GO:0002456	3	9	0.00860543	0.0374831	CD8A|JAG1|CDH17	http://amigo.geneontology.org/amigo/term/GO:0002456
cyclin/CDK positive transcription elongation factor complex	Gene Ontology	GO:0008024	3	9	0.00860543	0.0374831	CDK12|CDK13|CCNT2	http://amigo.geneontology.org/amigo/term/GO:0008024
lung vasculature development	Gene Ontology	GO:0060426	3	9	0.00860543	0.0374831	ERRFI1|VEGFA|FOXF1	http://amigo.geneontology.org/amigo/term/GO:0060426
tube formation	Gene Ontology	GO:0035148	3	9	0.00860543	0.0374831	BCL2L11|VEGFA|DICER1	http://amigo.geneontology.org/amigo/term/GO:0035148
phosphatidylserine exposure on apoptotic cell surface	Gene Ontology	GO:0070782	3	9	0.00860543	0.0374831	XKR4|XKR6|XKR8	http://amigo.geneontology.org/amigo/term/GO:0070782
ventral spinal cord development	Gene Ontology	GO:0021517	3	9	0.00860543	0.0374831	FOXP1|VLDLR|RELN	http://amigo.geneontology.org/amigo/term/GO:0021517
semaphorin receptor complex	Gene Ontology	GO:0002116	3	9	0.00860543	0.0374831	PLXNC1|PLXNA1|PLXNA4	http://amigo.geneontology.org/amigo/term/GO:0002116
glycogen catabolic process	Gene Ontology	GO:0005980	3	9	0.00860543	0.0374831	ADRB1|PFKM|G6PC	http://amigo.geneontology.org/amigo/term/GO:0005980
kinocilium	Gene Ontology	GO:0060091	3	9	0.00860543	0.0374831	TIAM1|CDC14A|RAC1	http://amigo.geneontology.org/amigo/term/GO:0060091
cellular response to follicle-stimulating hormone stimulus	Gene Ontology	GO:0071372	3	9	0.00860543	0.0374831	EPHA5|GATA4|PPARGC1A	http://amigo.geneontology.org/amigo/term/GO:0071372
unmethylated CpG binding	Gene Ontology	GO:0045322	3	9	0.00860543	0.0374831	MBD5|KMT2A|MECP2	http://amigo.geneontology.org/amigo/term/GO:0045322
mRNA cap binding complex	Gene Ontology	GO:0005845	3	9	0.00860543	0.0374831	FMR1|EIF4E|AGO2	http://amigo.geneontology.org/amigo/term/GO:0005845
regulation of early endosome to late endosome transport	Gene Ontology	GO:2000641	3	9	0.00860543	0.0374831	SRC|MAPK1|DNAJC13	http://amigo.geneontology.org/amigo/term/GO:2000641
positive regulation of phospholipase C activity	Gene Ontology	GO:0010863	3	9	0.00860543	0.0374831	ABL2|FLT1|FGFR1	http://amigo.geneontology.org/amigo/term/GO:0010863
outer ear morphogenesis	Gene Ontology	GO:0042473	3	9	0.00860543	0.0374831	MAPK1|SALL1|FGFR1	http://amigo.geneontology.org/amigo/term/GO:0042473
clathrin vesicle coat	Gene Ontology	GO:0030125	3	9	0.00860543	0.0374831	EPN1|EPN3|CLINT1	http://amigo.geneontology.org/amigo/term/GO:0030125
integral component of postsynaptic density membrane	Gene Ontology	GO:0099061	8	71	0.00871034	0.0378755	EFNB2|SLITRK1|EPHA7|SLC16A3|SLC16A7|GRIN3A|ATP2B2|SLC30A1	http://amigo.geneontology.org/amigo/term/GO:0099061
G protein-coupled receptor binding	Gene Ontology	GO:0001664	8	71	0.00871034	0.0378755	ARHGEF12|GNAQ|FYN|ARHGEF1|GNA13|TUB|GNAI3|USP20	http://amigo.geneontology.org/amigo/term/GO:0001664
entrainment of circadian clock by photoperiod	Gene Ontology	GO:0043153	5	30	0.00880691	0.0381981	CRTC1|PER3|SIK1|CRY2|PML	http://amigo.geneontology.org/amigo/term/GO:0043153
cardiac muscle tissue development	Gene Ontology	GO:0048738	5	30	0.00880691	0.0381981	PITX2|GATA6|GATA4|ZFPM2|PTEN	http://amigo.geneontology.org/amigo/term/GO:0048738
RNA polymerase II general transcription initiation factor activity	Gene Ontology	GO:0016251	5	30	0.00880691	0.0381981	DR1|GTF2E1|TAF5|TAF4|TAF12	http://amigo.geneontology.org/amigo/term/GO:0016251
ATP metabolic process	Gene Ontology	GO:0046034	6	43	0.00903886	0.0391378	ATP6V1A|AK2|AMPD2|SLC25A25|ATP6V1B2|ATP7A	http://amigo.geneontology.org/amigo/term/GO:0046034
positive regulation of cell-substrate adhesion	Gene Ontology	GO:0010811	6	43	0.00903886	0.0391378	PPM1F|RAC1|CCDC80|PRKCE|NPNT|FOXF1	http://amigo.geneontology.org/amigo/term/GO:0010811
protein disulfide oxidoreductase activity	Gene Ontology	GO:0015035	4	19	0.00935067	0.0401105	TXN2|ERO1L|ENOX2|TXNRD3	http://amigo.geneontology.org/amigo/term/GO:0015035
male genitalia development	Gene Ontology	GO:0030539	4	19	0.00935067	0.0401105	SOX2|CTNNB1|WNT9B|GREB1L	http://amigo.geneontology.org/amigo/term/GO:0030539
intracellular organelle	Gene Ontology	GO:0043229	4	19	0.00935067	0.0401105	STX1A|SNAP25|ATP6V0A1|SYT1	http://amigo.geneontology.org/amigo/term/GO:0043229
positive regulation of vascular associated smooth muscle cell migration	Gene Ontology	GO:1904754	4	19	0.00935067	0.0401105	TEC|LRP1|ATP7A|DOCK4	http://amigo.geneontology.org/amigo/term/GO:1904754
anchored component of synaptic vesicle membrane	Gene Ontology	GO:0098993	4	19	0.00935067	0.0401105	CPLX3|RAB4B|RAB14|DNAJC5	http://amigo.geneontology.org/amigo/term/GO:0098993
positive regulation of ubiquitin-protein transferase activity	Gene Ontology	GO:0051443	4	19	0.00935067	0.0401105	DCUN1D1|PIN1|DCUN1D3|FBXW7	http://amigo.geneontology.org/amigo/term/GO:0051443
hippo signaling	Gene Ontology	GO:0035329	4	19	0.00935067	0.0401105	WWTR1|LATS2|AMOTL2|PAK3	http://amigo.geneontology.org/amigo/term/GO:0035329
aortic valve morphogenesis	Gene Ontology	GO:0003180	4	19	0.00935067	0.0401105	GATA4|ROBO2|SLIT2|EFNA1	http://amigo.geneontology.org/amigo/term/GO:0003180
negative regulation of telomere maintenance via telomerase	Gene Ontology	GO:0032211	4	19	0.00935067	0.0401105	PML|DCP2|HNRNPU|SRC	http://amigo.geneontology.org/amigo/term/GO:0032211
stress granule assembly	Gene Ontology	GO:0034063	4	19	0.00935067	0.0401105	PUM2|C9ORF72|BICD1|G3BP2	http://amigo.geneontology.org/amigo/term/GO:0034063
developmental pigmentation	Gene Ontology	GO:0048066	4	19	0.00935067	0.0401105	BCL2|BCL2L11|GNAQ|ZEB2	http://amigo.geneontology.org/amigo/term/GO:0048066
phagocytosis	Gene Ontology	GO:0006909	8	72	0.00937322	0.0401105	RAB11FIP2|LRP1|PIK3CA|CORO1C|LDLR|TUB|ABL2|GATA2	http://amigo.geneontology.org/amigo/term/GO:0006909
smoothened signaling pathway	Gene Ontology	GO:0007224	8	72	0.00937322	0.0401105	GPC2|CDON|GLI3|HIPK1|PAX6|FOXF1|TTBK2|KIF3A	http://amigo.geneontology.org/amigo/term/GO:0007224
rough endoplasmic reticulum	Gene Ontology	GO:0005791	8	72	0.00937322	0.0401105	NCOA2|EPHA5|SLC7A11|MAP2|CKAP4|FMR1|RAB14|CANX	http://amigo.geneontology.org/amigo/term/GO:0005791
ossification	Gene Ontology	GO:0001503	10	104	0.00970221	0.0414836	IGF2|TRAF6|CASR|CHRDL1|CSF1|PPARGC1B|LTF|GPM6B|MAPK8|BCL2	http://amigo.geneontology.org/amigo/term/GO:0001503
BMP signaling pathway	Gene Ontology	GO:0030509	9	88	0.00973316	0.0415812	ACVR2A|ACVR2B|SMAD7|EGR1|TGFB2|USP9X|USP15|PDCD4|TMEM100	http://amigo.geneontology.org/amigo/term/GO:0030509
extrinsic component of plasma membrane	Gene Ontology	GO:0019897	5	31	0.00992286	0.0422857	FMR1|RAC1|NUMA1|EPN3|GPHN	http://amigo.geneontology.org/amigo/term/GO:0019897
protein phosphatase 1 binding	Gene Ontology	GO:0008157	5	31	0.00992286	0.0422857	PPP1R9A|PPP1R10|PPP1R9B|SPN|PHACTR3	http://amigo.geneontology.org/amigo/term/GO:0008157
positive regulation of synaptic transmission	Gene Ontology	GO:0050806	5	31	0.00992286	0.0422857	SYT1|GRIK2|NCS1|RIMS2|SYDE1	http://amigo.geneontology.org/amigo/term/GO:0050806
epithelial cell differentiation	Gene Ontology	GO:0030855	6	44	0.00995808	0.0423653	STX2|SIX1|PTHLH|VEGFA|NR5A2|GATA6	http://amigo.geneontology.org/amigo/term/GO:0030855
negative regulation of protein kinase B signaling	Gene Ontology	GO:0051898	6	44	0.00995808	0.0423653	SIRT1|MTM1|EPHA2|PTEN|KLF4|PTPRJ	http://amigo.geneontology.org/amigo/term/GO:0051898
nuclear chromosome, telomeric region	Gene Ontology	GO:0000784	8	73	0.0100729	0.0428183	HMBOX1|SUN2|PML|PPP1R10|WDR82|THOC3|CBX5|NABP2	http://amigo.geneontology.org/amigo/term/GO:0000784
mRNA transport	Gene Ontology	GO:0051028	9	89	0.0103763	0.0440712	SRSF1|NUP107|CPEB1|CETN2|NDC1|FMR1|ARC|G3BP2|THOC3	http://amigo.geneontology.org/amigo/term/GO:0051028
ribonucleoprotein complex	Gene Ontology	GO:1990904	13	157	0.0107179	0.044516	SYNCRIP|NFATC2|HNRNPU|CELF1|ERG|RBMS1|EFNA1|G3BP2|FMR1|CBX5|HNRNPD|HNRNPF|AGO2	http://amigo.geneontology.org/amigo/term/GO:1990904
endosomal transport	Gene Ontology	GO:0016197	7	59	0.010789	0.044516	SNAP25|ITSN1|ANKFY1|SNX18|CORO1C|SNX27|CDC42	http://amigo.geneontology.org/amigo/term/GO:0016197
canonical Wnt signaling pathway	Gene Ontology	GO:0060070	8	74	0.0108107	0.044516	PTEN|WNT3|WNT2|KLF4|CTNNB1|FZD8|DVL1|WNT9B	http://amigo.geneontology.org/amigo/term/GO:0060070
cobalt ion binding	Gene Ontology	GO:0050897	3	10	0.0108832	0.044516	MYT1L|HLF|PML	http://amigo.geneontology.org/amigo/term/GO:0050897
export across plasma membrane	Gene Ontology	GO:0140115	3	10	0.0108832	0.044516	ABCC4|ABCC5|SLC27A1	http://amigo.geneontology.org/amigo/term/GO:0140115
phosphatidylinositol kinase activity	Gene Ontology	GO:0052742	3	10	0.0108832	0.044516	PIK3CA|PIK3CB|PI4KB	http://amigo.geneontology.org/amigo/term/GO:0052742
diacylglycerol kinase activity	Gene Ontology	GO:0004143	3	10	0.0108832	0.044516	DGKZ|DGKA|DGKD	http://amigo.geneontology.org/amigo/term/GO:0004143
adherens junction assembly	Gene Ontology	GO:0034333	3	10	0.0108832	0.044516	CTNNB1|HIPK1|SMAD7	http://amigo.geneontology.org/amigo/term/GO:0034333
embryonic viscerocranium morphogenesis	Gene Ontology	GO:0048703	3	10	0.0108832	0.044516	MEF2C|NDST1|RDH10	http://amigo.geneontology.org/amigo/term/GO:0048703
regulation of behavior	Gene Ontology	GO:0050795	3	10	0.0108832	0.044516	MBD5|MECP2|RELN	http://amigo.geneontology.org/amigo/term/GO:0050795
cranial skeletal system development	Gene Ontology	GO:1904888	3	10	0.0108832	0.044516	CTNNB1|TGFB2|CRKL	http://amigo.geneontology.org/amigo/term/GO:1904888
dorsal/ventral axis specification	Gene Ontology	GO:0009950	3	10	0.0108832	0.044516	WNT3|CTNNB1|PAX6	http://amigo.geneontology.org/amigo/term/GO:0009950
neuron-neuron synaptic transmission	Gene Ontology	GO:0007270	3	10	0.0108832	0.044516	PTEN|KIF1B|TMOD2	http://amigo.geneontology.org/amigo/term/GO:0007270
IRES-dependent viral translational initiation	Gene Ontology	GO:0075522	3	10	0.0108832	0.044516	EIF3B|PCBP2|PTBP1	http://amigo.geneontology.org/amigo/term/GO:0075522
embryonic neurocranium morphogenesis	Gene Ontology	GO:0048702	3	10	0.0108832	0.044516	GLI3|TGFB2|NDST1	http://amigo.geneontology.org/amigo/term/GO:0048702
N-terminal protein amino acid acetylation	Gene Ontology	GO:0006474	3	10	0.0108832	0.044516	NAA50|NAA15|NAA60	http://amigo.geneontology.org/amigo/term/GO:0006474
Lys63-specific deubiquitinase activity	Gene Ontology	GO:0061578	3	10	0.0108832	0.044516	USP27X|OTUD4|DESI2	http://amigo.geneontology.org/amigo/term/GO:0061578
WASH complex	Gene Ontology	GO:0071203	3	10	0.0108832	0.044516	CAPZA1|DNAJC13|SNX27	http://amigo.geneontology.org/amigo/term/GO:0071203
cellular response to thyroid hormone stimulus	Gene Ontology	GO:0097067	3	10	0.0108832	0.044516	THRB|PPARGC1A|RDX	http://amigo.geneontology.org/amigo/term/GO:0097067
lipid phosphorylation	Gene Ontology	GO:0046834	3	10	0.0108832	0.044516	DGKZ|DGKA|DGKD	http://amigo.geneontology.org/amigo/term/GO:0046834
embryonic body morphogenesis	Gene Ontology	GO:0010172	3	10	0.0108832	0.044516	GREM2|TFAP2A|CDON	http://amigo.geneontology.org/amigo/term/GO:0010172
flotillin complex	Gene Ontology	GO:0016600	3	10	0.0108832	0.044516	CTNNB1|CORO1C|CBL	http://amigo.geneontology.org/amigo/term/GO:0016600
cyclin-dependent protein serine/threonine kinase activator activity	Gene Ontology	GO:0061575	3	10	0.0108832	0.044516	CCNT2|CDK5R1|CDK5R2	http://amigo.geneontology.org/amigo/term/GO:0061575
epithelium development	Gene Ontology	GO:0060429	3	10	0.0108832	0.044516	HNF1B|SNAI2|FOXJ1	http://amigo.geneontology.org/amigo/term/GO:0060429
regulation of epithelial cell differentiation	Gene Ontology	GO:0030856	3	10	0.0108832	0.044516	CTNNB1|FOXJ1|STAT5A	http://amigo.geneontology.org/amigo/term/GO:0030856
regulation of protein localization to cell surface	Gene Ontology	GO:2000008	3	10	0.0108832	0.044516	CTNNB1|TOR1A|KCNAB2	http://amigo.geneontology.org/amigo/term/GO:2000008
astrocyte differentiation	Gene Ontology	GO:0048708	3	10	0.0108832	0.044516	EIF2B5|NFIX|PAX6	http://amigo.geneontology.org/amigo/term/GO:0048708
late endosome to vacuole transport via multivesicular body sorting pathway	Gene Ontology	GO:0032511	3	10	0.0108832	0.044516	CHMP4B|LEPROTL1|CHMP5	http://amigo.geneontology.org/amigo/term/GO:0032511
ribbon synapse	Gene Ontology	GO:0097470	3	10	0.0108832	0.044516	CTBP2|ATP2A2|KIF3A	http://amigo.geneontology.org/amigo/term/GO:0097470
positive regulation of protein metabolic process	Gene Ontology	GO:0051247	3	10	0.0108832	0.044516	MAPK8|KLF4|MAPK7	http://amigo.geneontology.org/amigo/term/GO:0051247
regulation of axon regeneration	Gene Ontology	GO:0048679	3	10	0.0108832	0.044516	PTEN|KLF4|NEO1	http://amigo.geneontology.org/amigo/term/GO:0048679
positive regulation of adenylate cyclase activity	Gene Ontology	GO:0045762	3	10	0.0108832	0.044516	ADRB1|CALCR|CACNA1C	http://amigo.geneontology.org/amigo/term/GO:0045762
SAGA complex	Gene Ontology	GO:0000124	3	10	0.0108832	0.044516	TAF12|TADA1|ATXN7L3	http://amigo.geneontology.org/amigo/term/GO:0000124
translation factor activity, RNA binding	Gene Ontology	GO:0008135	3	10	0.0108832	0.044516	CPEB4|CPEB1|CPEB3	http://amigo.geneontology.org/amigo/term/GO:0008135
toll-like receptor signaling pathway	Gene Ontology	GO:0002224	4	20	0.0108985	0.044516	RPS6KA3|MAPKAPK3|MAPKAPK2|TRAF3	http://amigo.geneontology.org/amigo/term/GO:0002224
mRNA splice site selection	Gene Ontology	GO:0006376	4	20	0.0108985	0.044516	MBNL1|SRSF6|SETX|CELF1	http://amigo.geneontology.org/amigo/term/GO:0006376
positive regulation of smooth muscle contraction	Gene Ontology	GO:0045987	4	20	0.0108985	0.044516	NPNT|PTGS2|RHOA|SRF	http://amigo.geneontology.org/amigo/term/GO:0045987
axon initial segment	Gene Ontology	GO:0043194	4	20	0.0108985	0.044516	MAP2|TRIM46|NFASC|ANK3	http://amigo.geneontology.org/amigo/term/GO:0043194
contractile fiber	Gene Ontology	GO:0043292	4	20	0.0108985	0.044516	DEK|CDK5R1|PPP1R12A|HSPB1	http://amigo.geneontology.org/amigo/term/GO:0043292
smooth muscle cell differentiation	Gene Ontology	GO:0051145	4	20	0.0108985	0.044516	GATA6|MEF2C|CTNNB1|FOXF1	http://amigo.geneontology.org/amigo/term/GO:0051145
eye photoreceptor cell development	Gene Ontology	GO:0042462	4	20	0.0108985	0.044516	PAX6|VEGFA|RORB|PRDM1	http://amigo.geneontology.org/amigo/term/GO:0042462
negative regulation of blood vessel endothelial cell migration	Gene Ontology	GO:0043537	4	20	0.0108985	0.044516	MBD5|MEF2C|MECP2|ATP2B4	http://amigo.geneontology.org/amigo/term/GO:0043537
retinoic acid receptor binding	Gene Ontology	GO:0042974	4	20	0.0108985	0.044516	NSD1|TACC1|CTBP2|NCOA2	http://amigo.geneontology.org/amigo/term/GO:0042974
regulation of protein kinase B signaling	Gene Ontology	GO:0051896	4	20	0.0108985	0.044516	PTEN|GATA4|SESN1|INPP4B	http://amigo.geneontology.org/amigo/term/GO:0051896
lysine-acetylated histone binding	Gene Ontology	GO:0070577	4	20	0.0108985	0.044516	BAZ2A|KMT2A|ATAD2B|BRD3	http://amigo.geneontology.org/amigo/term/GO:0070577
bone remodeling	Gene Ontology	GO:0046849	4	20	0.0108985	0.044516	LTBP3|TRAF6|NOTCH2|EPHA2	http://amigo.geneontology.org/amigo/term/GO:0046849
peroxisome proliferator activated receptor binding	Gene Ontology	GO:0042975	4	20	0.0108985	0.044516	TACC1|ASXL3|PPARGC1A|LPIN1	http://amigo.geneontology.org/amigo/term/GO:0042975
positive regulation of neuron migration	Gene Ontology	GO:2001224	4	20	0.0108985	0.044516	MAPK8|PAX6|RAPGEF2|SEMA6A	http://amigo.geneontology.org/amigo/term/GO:2001224
non-membrane spanning protein tyrosine kinase activity	Gene Ontology	GO:0004715	6	45	0.0109418	0.0445508	SRC|PEAK1|FYN|SRM|RIPK2|ABL2	http://amigo.geneontology.org/amigo/term/GO:0004715
toxin transport	Gene Ontology	GO:1901998	6	45	0.0109418	0.0445508	GGA1|VPS11|PTPRG|ATP6V0A1|NRP1|BNIP3	http://amigo.geneontology.org/amigo/term/GO:1901998
cellular response to glucose starvation	Gene Ontology	GO:0042149	6	45	0.0109418	0.0445508	SIK1|SESN1|NUAK1|CPEB4|MTMR3|BCL2	http://amigo.geneontology.org/amigo/term/GO:0042149
response to retinoic acid	Gene Ontology	GO:0032526	6	45	0.0109418	0.0445508	OVCA2|KLF4|SYNJ1|MAP7|SOX2|GATA4	http://amigo.geneontology.org/amigo/term/GO:0032526
negative regulation of endothelial cell apoptotic process	Gene Ontology	GO:2000352	5	32	0.0111321	0.0451815	PDPK1|ABL2|GATA2|MAPK7|SEMA5A	http://amigo.geneontology.org/amigo/term/GO:2000352
posttranscriptional regulation of gene expression	Gene Ontology	GO:0010608	5	32	0.0111321	0.0451815	NANOS1|PUM2|RC3H1|MATR3|GCNT2	http://amigo.geneontology.org/amigo/term/GO:0010608
RNA polymerase II complex binding	Gene Ontology	GO:0000993	5	32	0.0111321	0.0451815	RPRD1A|GTF2E1|RPRD2|HNRNPU|AGO2	http://amigo.geneontology.org/amigo/term/GO:0000993
T cell homeostasis	Gene Ontology	GO:0043029	5	32	0.0111321	0.0451815	RC3H1|STAT5A|BCL2L11|FOXN2|BCL2	http://amigo.geneontology.org/amigo/term/GO:0043029
molecular adaptor activity	Gene Ontology	GO:0060090	8	75	0.0115876	0.0469557	PSMG2|ITSN1|SLC9A3R2|OTUD4|AKAP13|SMARCD1|MAGI1|GPHN	http://amigo.geneontology.org/amigo/term/GO:0060090
negative regulation of epithelial cell proliferation	Gene Ontology	GO:0050680	8	75	0.0115876	0.0469557	TGFB2|CDK6|STRAP|MEF2C|PTEN|PAX6|SUZ12|SOX2	http://amigo.geneontology.org/amigo/term/GO:0050680
negative regulation of canonical Wnt signaling pathway	Gene Ontology	GO:0090090	11	124	0.0116507	0.0471571	WWTR1|SNAI2|LRP4|LATS2|TLE3|EGR1|GLI3|AMFR|SOX2|LIMD1|PAK3	http://amigo.geneontology.org/amigo/term/GO:0090090
protein K48-linked ubiquitination	Gene Ontology	GO:0070936	7	60	0.0116741	0.0471571	ZNRF1|UBE3A|UBE2R2|UBE2E2|SYVN1|AMFR|UBE2D1	http://amigo.geneontology.org/amigo/term/GO:0070936
phospholipid biosynthetic process	Gene Ontology	GO:0008654	7	60	0.0116741	0.0471571	PTDSS1|SERINC1|CDS2|CEPT1|MBOAT2|ETNK1|CDIPT	http://amigo.geneontology.org/amigo/term/GO:0008654
adenylate cyclase-modulating G protein-coupled receptor signaling pathway	Gene Ontology	GO:0007188	7	60	0.0116741	0.0471571	GNAQ|ADCY2|CALCR|ADRB1|GNA13|PRKACB|GNAI3	http://amigo.geneontology.org/amigo/term/GO:0007188
regulation of mitotic cell cycle	Gene Ontology	GO:0007346	6	46	0.0119924	0.0483711	THAP1|SIRT1|SIK1|FOXG1|HNRNPU|ZMPSTE24	http://amigo.geneontology.org/amigo/term/GO:0007346
protein ubiquitination	Gene Ontology	GO:0016567	21	310	0.0119935	0.0483711	ASB11|SIRT1|KCTD10|FBXW11|MSL2|TRAF6|ZNRF2|KLHL18|MED20|TRIM33|FBXL2|UBA6|ARIH1|SYVN1|WWTR1|AMFR|CUL4B|UBE3A|RNF38|VCPIP1|FBXW7	http://amigo.geneontology.org/amigo/term/GO:0016567
protein export from nucleus	Gene Ontology	GO:0006611	5	33	0.0124379	0.0500056	EGR2|HSPA9|NTF3|CHP1|DESI1	http://amigo.geneontology.org/amigo/term/GO:0006611
Ran GTPase binding	Gene Ontology	GO:0008536	5	33	0.0124379	0.0500056	RANBP10|NTF3|RANBP9|IPO11|IPO8	http://amigo.geneontology.org/amigo/term/GO:0008536
positive regulation of interleukin-2 production	Gene Ontology	GO:0032743	5	33	0.0124379	0.0500056	ABL2|STAT5A|RIPK2|TRAF2|TRAF6	http://amigo.geneontology.org/amigo/term/GO:0032743
negative regulation of extrinsic apoptotic signaling pathway in absence of ligand	Gene Ontology	GO:2001240	5	33	0.0124379	0.0500056	SNAI2|BCL2|FYN|GDNF|MAPK7	http://amigo.geneontology.org/amigo/term/GO:2001240
nuclear envelope organization	Gene Ontology	GO:0006998	4	21	0.0126023	0.0503042	SUN2|REEP3|TOR1A|ZMPSTE24	http://amigo.geneontology.org/amigo/term/GO:0006998
transcription coactivator binding	Gene Ontology	GO:0001223	4	21	0.0126023	0.0503042	TEC|CCNT2|SIX1|RORA	http://amigo.geneontology.org/amigo/term/GO:0001223
action potential	Gene Ontology	GO:0001508	4	21	0.0126023	0.0503042	KCNB1|KCND2|GNAQ|KCNC2	http://amigo.geneontology.org/amigo/term/GO:0001508
phosphatidylinositol 3-kinase complex	Gene Ontology	GO:0005942	4	21	0.0126023	0.0503042	SOCS5|PIK3CA|PIK3CB|CISH	http://amigo.geneontology.org/amigo/term/GO:0005942
stereocilium tip	Gene Ontology	GO:0032426	4	21	0.0126023	0.0503042	CDC14A|EPS8L2|ESPN|EPS8	http://amigo.geneontology.org/amigo/term/GO:0032426
positive regulation of dendrite development	Gene Ontology	GO:1900006	4	21	0.0126023	0.0503042	ELAVL4|CRTC1|VLDLR|IL1RAP	http://amigo.geneontology.org/amigo/term/GO:1900006
activation of phospholipase C activity	Gene Ontology	GO:0007202	4	21	0.0126023	0.0503042	ARHGAP6|LPAR1|DLC1|GNAQ	http://amigo.geneontology.org/amigo/term/GO:0007202
release of cytochrome c from mitochondria	Gene Ontology	GO:0001836	4	21	0.0126023	0.0503042	ATP7A|MAPK9|JUN|BCL2	http://amigo.geneontology.org/amigo/term/GO:0001836
glucose metabolic process	Gene Ontology	GO:0006006	7	61	0.0126105	0.0503042	IGF2|WDTC1|PIK3CA|DLAT|GPD1|ADPGK|PDPK1	http://amigo.geneontology.org/amigo/term/GO:0006006
RNA polymerase II activating transcription factor binding	Gene Ontology	GO:0001102	7	61	0.0126105	0.0503042	MGA|CRKL|EGR2|JUN|CREB1|CTNNB1|PITX2	http://amigo.geneontology.org/amigo/term/GO:0001102
eye development	Gene Ontology	GO:0001654	6	47	0.0131119	0.0521418	TGFB2|CHRDL1|MEIS2|SIX3|PBX4|ATF6	http://amigo.geneontology.org/amigo/term/GO:0001654
establishment of protein localization	Gene Ontology	GO:0045184	6	47	0.0131119	0.0521418	RDX|NRXN1|NPNT|CORO1C|ANK3|GPHN	http://amigo.geneontology.org/amigo/term/GO:0045184
adult walking behavior	Gene Ontology	GO:0007628	6	47	0.0131119	0.0521418	EPHA4|CACNA1C|OXR1|NPC1|ABL2|ZMPSTE24	http://amigo.geneontology.org/amigo/term/GO:0007628
Ras protein signal transduction	Gene Ontology	GO:0007265	6	47	0.0131119	0.0521418	JUN|PKD1|PLK2|NRAS|GRB2|PRKD1	http://amigo.geneontology.org/amigo/term/GO:0007265
cellular protein localization	Gene Ontology	GO:0034613	8	77	0.0132635	0.0524087	FOXJ1|ITSN1|CTNNB1|LATS2|ESAM|FRMD6|ABL2|CDC42	http://amigo.geneontology.org/amigo/term/GO:0034613
cell-cell signaling	Gene Ontology	GO:0007267	8	77	0.0132635	0.0524087	LHX5|WNT3|WNT2|GJC1|DLL1|WNT9B|THY1|GATA4	http://amigo.geneontology.org/amigo/term/GO:0007267
positive regulation of epithelial cell proliferation	Gene Ontology	GO:0050679	8	77	0.0132635	0.0524087	FOXP1|NME1|TEC|OSR1|VEGFA|SCN5A|ATP7A|KIF3A	http://amigo.geneontology.org/amigo/term/GO:0050679
calcium ion transmembrane transport	Gene Ontology	GO:0070588	9	93	0.0132718	0.0524087	TPCN1|ATP2A2|ATP2A3|CACNA1C|MCOLN2|SLC8A1|SLC25A25|CACNA2D1|ATP2B4	http://amigo.geneontology.org/amigo/term/GO:0070588
neuron cell-cell adhesion	Gene Ontology	GO:0007158	3	11	0.0134759	0.0524087	ASTN1|CDK5R1|NRXN1	http://amigo.geneontology.org/amigo/term/GO:0007158
dystroglycan binding	Gene Ontology	GO:0002162	3	11	0.0134759	0.0524087	MAP2|CLASP2|CLASP1	http://amigo.geneontology.org/amigo/term/GO:0002162
cardiac epithelial to mesenchymal transition	Gene Ontology	GO:0060317	3	11	0.0134759	0.0524087	WNT2|HEYL|TGFB2	http://amigo.geneontology.org/amigo/term/GO:0060317
negative regulation of epithelial cell differentiation	Gene Ontology	GO:0030857	3	11	0.0134759	0.0524087	DLL1|ZEB1|OSR1	http://amigo.geneontology.org/amigo/term/GO:0030857
positive regulation of cellular component movement	Gene Ontology	GO:0051272	3	11	0.0134759	0.0524087	TGFBR1|ETS1|VEGFA	http://amigo.geneontology.org/amigo/term/GO:0051272
RNA polymerase II preinitiation complex assembly	Gene Ontology	GO:0051123	3	11	0.0134759	0.0524087	DR1|TAF12|ZFP36L2	http://amigo.geneontology.org/amigo/term/GO:0051123
negative regulation of heart contraction	Gene Ontology	GO:0045822	3	11	0.0134759	0.0524087	PRKCA|PRKG1|ATP2A2	http://amigo.geneontology.org/amigo/term/GO:0045822
histone H4 deacetylation	Gene Ontology	GO:0070933	3	11	0.0134759	0.0524087	HDAC9|BAZ2A|SMARCAD1	http://amigo.geneontology.org/amigo/term/GO:0070933
negative regulation of sprouting angiogenesis	Gene Ontology	GO:1903671	3	11	0.0134759	0.0524087	STARD13|EPN1|SEMA6A	http://amigo.geneontology.org/amigo/term/GO:1903671
cell morphogenesis involved in differentiation	Gene Ontology	GO:0000904	3	11	0.0134759	0.0524087	FAT3|CTNNB1|RELN	http://amigo.geneontology.org/amigo/term/GO:0000904
regulation of blood coagulation	Gene Ontology	GO:0030193	3	11	0.0134759	0.0524087	EPHB2|FOXA2|SERPINC1	http://amigo.geneontology.org/amigo/term/GO:0030193
neurotransmitter uptake	Gene Ontology	GO:0001504	3	11	0.0134759	0.0524087	SLC6A9|SLC17A6|SLC6A11	http://amigo.geneontology.org/amigo/term/GO:0001504
glomerulus development	Gene Ontology	GO:0032835	3	11	0.0134759	0.0524087	WWTR1|HEYL|BCL2	http://amigo.geneontology.org/amigo/term/GO:0032835
Wnt signalosome	Gene Ontology	GO:1990909	3	11	0.0134759	0.0524087	CTNNB1|RECK|DVL1	http://amigo.geneontology.org/amigo/term/GO:1990909
positive regulation of mitochondrial calcium ion concentration	Gene Ontology	GO:0051561	3	11	0.0134759	0.0524087	TGM2|MICU1|BNIP3	http://amigo.geneontology.org/amigo/term/GO:0051561
insulin receptor substrate binding	Gene Ontology	GO:0043560	3	11	0.0134759	0.0524087	PIK3CA|PIK3CB|GRB2	http://amigo.geneontology.org/amigo/term/GO:0043560
oligosaccharide biosynthetic process	Gene Ontology	GO:0009312	3	11	0.0134759	0.0524087	ST3GAL2|ST6GALNAC5|MGAT2	http://amigo.geneontology.org/amigo/term/GO:0009312
negative regulation of ATPase activity	Gene Ontology	GO:0032780	3	11	0.0134759	0.0524087	PXK|LTF|CNN3	http://amigo.geneontology.org/amigo/term/GO:0032780
CD40 receptor complex	Gene Ontology	GO:0035631	3	11	0.0134759	0.0524087	TRAF2|TRAF3|TRAF6	http://amigo.geneontology.org/amigo/term/GO:0035631
ATP-dependent protein binding	Gene Ontology	GO:0043008	3	11	0.0134759	0.0524087	STX1A|DNAJC5|PLK2	http://amigo.geneontology.org/amigo/term/GO:0043008
artery development	Gene Ontology	GO:0060840	3	11	0.0134759	0.0524087	GLI3|ACVR2B|LUZP1	http://amigo.geneontology.org/amigo/term/GO:0060840
ciliary tip	Gene Ontology	GO:0097542	3	11	0.0134759	0.0524087	ICK|TRAF3IP1|MAK	http://amigo.geneontology.org/amigo/term/GO:0097542
cerebellar granule cell differentiation	Gene Ontology	GO:0021707	3	11	0.0134759	0.0524087	ATP2B2|NFIX|NRXN1	http://amigo.geneontology.org/amigo/term/GO:0021707
synaptic vesicle docking	Gene Ontology	GO:0016081	3	11	0.0134759	0.0524087	CTBP2|RIMS2|SYDE1	http://amigo.geneontology.org/amigo/term/GO:0016081
forebrain neuron differentiation	Gene Ontology	GO:0021879	3	11	0.0134759	0.0524087	SOX2|SOX1|LHX5	http://amigo.geneontology.org/amigo/term/GO:0021879
manganese ion binding	Gene Ontology	GO:0030145	7	62	0.0135996	0.0528496	DCP2|ADCY2|PIM1|MPPED2|MGAT2|ABL2|CDIPT	http://amigo.geneontology.org/amigo/term/GO:0030145
positive regulation of DNA binding	Gene Ontology	GO:0043388	5	34	0.0138436	0.0534728	PITX2|HIPK3|HIPK1|ERCC2|NME1	http://amigo.geneontology.org/amigo/term/GO:0043388
regulation of ERK1 and ERK2 cascade	Gene Ontology	GO:0070372	5	34	0.0138436	0.0534728	YWHAZ|TIAM1|STYX|EPHA2|EPHA7	http://amigo.geneontology.org/amigo/term/GO:0070372
intrinsic component of plasma membrane	Gene Ontology	GO:0031226	5	34	0.0138436	0.0534728	TGM2|SCN4B|ADIPOR2|XPR1|KCND2	http://amigo.geneontology.org/amigo/term/GO:0031226
histone methyltransferase complex	Gene Ontology	GO:0035097	5	34	0.0138436	0.0534728	HDAC9|NSD1|KMT2A|CBX5|WDR82	http://amigo.geneontology.org/amigo/term/GO:0035097
cellular response to organic substance	Gene Ontology	GO:0071310	5	34	0.0138436	0.0534728	MAP2|EGR2|EGR1|MAPK1|BCL2	http://amigo.geneontology.org/amigo/term/GO:0071310
cellular response to amyloid-beta	Gene Ontology	GO:1904646	5	34	0.0138436	0.0534728	EPHA4|CACNA2D1|LRP1|FYN|SIRT1	http://amigo.geneontology.org/amigo/term/GO:1904646
calcium ion homeostasis	Gene Ontology	GO:0055074	5	34	0.0138436	0.0534728	SLC8A1|CAMK2N1|SCN5A|PTHLH|UMOD	http://amigo.geneontology.org/amigo/term/GO:0055074
Rab guanyl-nucleotide exchange factor activity	Gene Ontology	GO:0017112	5	34	0.0138436	0.0534728	SBF1|DENND6B|DENND5B|DENND5A|C9ORF72	http://amigo.geneontology.org/amigo/term/GO:0017112
endoplasmic reticulum lumen	Gene Ontology	GO:0005788	8	78	0.0141648	0.0546724	DNAJB9|WNT3|CALU|DNAJC3|PCSK2|TOR1A|GPD1|UGGT1	http://amigo.geneontology.org/amigo/term/GO:0005788
response to glucose	Gene Ontology	GO:0009749	6	48	0.0143024	0.0551619	ACVR2B|EGR1|ILDR2|EIF2B5|GJC1|HNF1B	http://amigo.geneontology.org/amigo/term/GO:0009749
perinuclear endoplasmic reticulum	Gene Ontology	GO:0097038	4	22	0.0144671	0.0552969	OSBPL6|KCND2|FYN|SYT6	http://amigo.geneontology.org/amigo/term/GO:0097038
regulation of translational initiation	Gene Ontology	GO:0006446	4	22	0.0144671	0.0552969	MKNK1|EIF3B|PPP1R15B|EIF5B	http://amigo.geneontology.org/amigo/term/GO:0006446
barbed-end actin filament capping	Gene Ontology	GO:0051016	4	22	0.0144671	0.0552969	CAPZA1|RDX|EPS8|ADD2	http://amigo.geneontology.org/amigo/term/GO:0051016
DNA-templated transcription, initiation	Gene Ontology	GO:0006352	4	22	0.0144671	0.0552969	TAF12|TAF5|TAF4|ZFP36L2	http://amigo.geneontology.org/amigo/term/GO:0006352
phosphatidylinositol metabolic process	Gene Ontology	GO:0046488	4	22	0.0144671	0.0552969	PLCH2|PIP4K2B|SYNJ1|PIKFYVE	http://amigo.geneontology.org/amigo/term/GO:0046488
pericentriolar material	Gene Ontology	GO:0000242	4	22	0.0144671	0.0552969	HOOK3|RAC1|TNKS2|TIAM1	http://amigo.geneontology.org/amigo/term/GO:0000242
negative regulation of T cell receptor signaling pathway	Gene Ontology	GO:0050860	4	22	0.0144671	0.0552969	DGKZ|THY1|PTPRJ|DUSP3	http://amigo.geneontology.org/amigo/term/GO:0050860
response to light stimulus	Gene Ontology	GO:0009416	4	22	0.0144671	0.0552969	PER3|KMT2A|SLC1A2|CRY2	http://amigo.geneontology.org/amigo/term/GO:0009416
regulation of JNK cascade	Gene Ontology	GO:0046328	4	22	0.0144671	0.0552969	TRAF2|MAPK9|GRIK2|MAP4K4	http://amigo.geneontology.org/amigo/term/GO:0046328
anterior/posterior axis specification	Gene Ontology	GO:0009948	4	22	0.0144671	0.0552969	WNT3|CTNNB1|CDX2|RNF2	http://amigo.geneontology.org/amigo/term/GO:0009948
cellular zinc ion homeostasis	Gene Ontology	GO:0006882	4	22	0.0144671	0.0552969	SLC30A10|SLC30A1|SLC39A14|SLC39A13	http://amigo.geneontology.org/amigo/term/GO:0006882
somatodendritic compartment	Gene Ontology	GO:0036477	4	22	0.0144671	0.0552969	HCN1|SNAP25|LDLR|TIAM1	http://amigo.geneontology.org/amigo/term/GO:0036477
extrinsic component of membrane	Gene Ontology	GO:0019898	7	63	0.0146431	0.055928	BCL2L11|SEC23A|MCF2L|SYT6|OSR1|WDFY3|MTMR3	http://amigo.geneontology.org/amigo/term/GO:0019898
cysteine-type endopeptidase activity	Gene Ontology	GO:0004197	8	79	0.0151099	0.057582	USP49|USP46|USP42|USP13|USP9X|USP15|USP35|USP20	http://amigo.geneontology.org/amigo/term/GO:0004197
double-stranded RNA binding	Gene Ontology	GO:0003725	8	79	0.0151099	0.057582	DICER1|ZFR|HNRNPU|RC3H1|MSN|TFRC|MBNL1|AGO2	http://amigo.geneontology.org/amigo/term/GO:0003725
integrin-mediated signaling pathway	Gene Ontology	GO:0007229	8	79	0.0151099	0.057582	SRC|CDH17|RHOA|ITGB8|TLN1|FERMT2|THY1|NRP1	http://amigo.geneontology.org/amigo/term/GO:0007229
ubiquitin conjugating enzyme binding	Gene Ontology	GO:0031624	5	35	0.0153523	0.0582885	DCUN1D1|GRIK2|DCUN1D3|ARIH1|TRAF6	http://amigo.geneontology.org/amigo/term/GO:0031624
spindle assembly	Gene Ontology	GO:0051225	5	35	0.0153523	0.0582885	TUBGCP4|MAPRE1|DICER1|MAPRE3|MAPRE2	http://amigo.geneontology.org/amigo/term/GO:0051225
tumor necrosis factor-mediated signaling pathway	Gene Ontology	GO:0033209	5	35	0.0153523	0.0582885	TRAF3|CDIP1|UMOD|TRAF2|TRAF6	http://amigo.geneontology.org/amigo/term/GO:0033209
positive regulation of DNA replication	Gene Ontology	GO:0045740	5	35	0.0153523	0.0582885	MAPK8|CDC42|JUN|RAC1|MAP2K4	http://amigo.geneontology.org/amigo/term/GO:0045740
transcription factor TFIID complex	Gene Ontology	GO:0005669	5	35	0.0153523	0.0582885	GTF2E1|TAF5|TAF4|ERCC2|TAF12	http://amigo.geneontology.org/amigo/term/GO:0005669
positive regulation of cell adhesion	Gene Ontology	GO:0045785	7	64	0.0157424	0.0597255	SRC|TGM2|PLD2|PRKCA|ZFHX3|VEGFA|PTPRJ	http://amigo.geneontology.org/amigo/term/GO:0045785
steroid metabolic process	Gene Ontology	GO:0008202	10	113	0.0159504	0.0604696	HMGCS1|CYP1B1|VLDLR|HDLBP|G6PC|NPC1|LDLR|INSIG2|HMGCR|CH25H	http://amigo.geneontology.org/amigo/term/GO:0008202
immune system process	Gene Ontology	GO:0002376	29	483	0.0159707	0.0604828	HMGB3|IL1RAP|YTHDF2|RIPK2|MATR3|TBK1|FYN|ETS1|PCBP2|OTUD4|PML|PPP6C|CADM1|SRC|TRAF3|TRAF6|PRKCE|SFPQ|LTF|MCOLN2|CD8A|POLR3G|PKD1|CSF1|CD247|PRDM1|G3BP2|CHID1|PRKD1	http://amigo.geneontology.org/amigo/term/GO:0002376
B cell differentiation	Gene Ontology	GO:0030183	8	80	0.0160999	0.0604828	DNAJB9|CDH17|HDAC9|RBPJ|PTPRJ|MYB|RABL3|BCL2	http://amigo.geneontology.org/amigo/term/GO:0030183
potassium channel activity	Gene Ontology	GO:0005267	8	80	0.0160999	0.0604828	KCND2|KCNJ15|KCNC2|HCN1|KCNK3|ELK3|KCNB1|KCNA2	http://amigo.geneontology.org/amigo/term/GO:0005267
negative regulation of protein autophosphorylation	Gene Ontology	GO:0031953	3	12	0.0163893	0.0604828	ERRFI1|CHP1|JUN	http://amigo.geneontology.org/amigo/term/GO:0031953
insulin-responsive compartment	Gene Ontology	GO:0032593	3	12	0.0163893	0.0604828	LRP1|RAB4B|PIKFYVE	http://amigo.geneontology.org/amigo/term/GO:0032593
transcription cofactor binding	Gene Ontology	GO:0001221	3	12	0.0163893	0.0604828	UBE2I|NFYA|KLF4	http://amigo.geneontology.org/amigo/term/GO:0001221
vacuolar acidification	Gene Ontology	GO:0007035	3	12	0.0163893	0.0604828	DMXL2|CLIC4|ATP6V0A1	http://amigo.geneontology.org/amigo/term/GO:0007035
cellular response to fluid shear stress	Gene Ontology	GO:0071498	3	12	0.0163893	0.0604828	MEF2C|PTGS2|SRC	http://amigo.geneontology.org/amigo/term/GO:0071498
left/right axis specification	Gene Ontology	GO:0070986	3	12	0.0163893	0.0604828	PITX2|DLL1|NOTCH2	http://amigo.geneontology.org/amigo/term/GO:0070986
nephron development	Gene Ontology	GO:0072006	3	12	0.0163893	0.0604828	DLL1|JAG1|NUP107	http://amigo.geneontology.org/amigo/term/GO:0072006
maintenance of gastrointestinal epithelium	Gene Ontology	GO:0030277	3	12	0.0163893	0.0604828	MUC2|TFF3|STRAP	http://amigo.geneontology.org/amigo/term/GO:0030277
regulation of cell adhesion mediated by integrin	Gene Ontology	GO:0033628	3	12	0.0163893	0.0604828	EFNA1|EPHA2|CRKL	http://amigo.geneontology.org/amigo/term/GO:0033628
histone demethylase activity (H3-K9 specific)	Gene Ontology	GO:0032454	3	12	0.0163893	0.0604828	KDM3B|KDM2A|HR	http://amigo.geneontology.org/amigo/term/GO:0032454
diacylglycerol metabolic process	Gene Ontology	GO:0046339	3	12	0.0163893	0.0604828	DGKZ|DGKA|DGKD	http://amigo.geneontology.org/amigo/term/GO:0046339
glycerolipid metabolic process	Gene Ontology	GO:0046486	3	12	0.0163893	0.0604828	DGKZ|DGKA|DGKD	http://amigo.geneontology.org/amigo/term/GO:0046486
vascular endothelial growth factor signaling pathway	Gene Ontology	GO:0038084	3	12	0.0163893	0.0604828	VEGFA|NRP1|GAB1	http://amigo.geneontology.org/amigo/term/GO:0038084
ubiquitinyl hydrolase activity	Gene Ontology	GO:0101005	3	12	0.0163893	0.0604828	USP9X|USP46|DESI2	http://amigo.geneontology.org/amigo/term/GO:0101005
somatic stem cell division	Gene Ontology	GO:0048103	3	12	0.0163893	0.0604828	TGFB2|FUBP1|ZFP36L2	http://amigo.geneontology.org/amigo/term/GO:0048103
positive regulation of leukocyte adhesion to vascular endothelial cell	Gene Ontology	GO:1904996	3	12	0.0163893	0.0604828	RHOA|ETS1|TRAF6	http://amigo.geneontology.org/amigo/term/GO:1904996
H4 histone acetyltransferase activity	Gene Ontology	GO:0010485	3	12	0.0163893	0.0604828	KAT6B|NAA50|NAA60	http://amigo.geneontology.org/amigo/term/GO:0010485
positive regulation of gene silencing by miRNA	Gene Ontology	GO:2000637	3	12	0.0163893	0.0604828	FMR1|PUM2|LIMD1	http://amigo.geneontology.org/amigo/term/GO:2000637
keratinocyte development	Gene Ontology	GO:0003334	3	12	0.0163893	0.0604828	TFAP2A|TFAP2C|BCL11B	http://amigo.geneontology.org/amigo/term/GO:0003334
establishment of endothelial intestinal barrier	Gene Ontology	GO:0090557	3	12	0.0163893	0.0604828	RAP2C|TJP1|RAPGEF2	http://amigo.geneontology.org/amigo/term/GO:0090557
endoplasmic reticulum tubular network organization	Gene Ontology	GO:0071786	3	12	0.0163893	0.0604828	REEP1|REEP3|TMEM33	http://amigo.geneontology.org/amigo/term/GO:0071786
SNARE complex assembly	Gene Ontology	GO:0035493	3	12	0.0163893	0.0604828	STXBP1|SNAP25|STX1A	http://amigo.geneontology.org/amigo/term/GO:0035493
regulation of cysteine-type endopeptidase activity involved in apoptotic process	Gene Ontology	GO:0043281	3	12	0.0163893	0.0604828	SOX2|EPHA7|RIPK2	http://amigo.geneontology.org/amigo/term/GO:0043281
sterol transporter activity	Gene Ontology	GO:0015248	3	12	0.0163893	0.0604828	OSBPL11|OSBPL6|OSBPL1A	http://amigo.geneontology.org/amigo/term/GO:0015248
regulation of histone H3-K4 methylation	Gene Ontology	GO:0051569	3	12	0.0163893	0.0604828	CTNNB1|KMT2A|GFI1	http://amigo.geneontology.org/amigo/term/GO:0051569
photoreceptor ribbon synapse	Gene Ontology	GO:0098684	3	12	0.0163893	0.0604828	CPLX3|CTBP2|RIMS2	http://amigo.geneontology.org/amigo/term/GO:0098684
asymmetric synapse	Gene Ontology	GO:0032279	4	23	0.0164974	0.0604828	ADORA2A|SLC6A9|SLC1A1|ARFGEF2	http://amigo.geneontology.org/amigo/term/GO:0032279
response to interleukin-1	Gene Ontology	GO:0070555	4	23	0.0164974	0.0604828	PRKCA|SRC|RIPK2|TRAF6	http://amigo.geneontology.org/amigo/term/GO:0070555
regulation of dendrite development	Gene Ontology	GO:0050773	4	23	0.0164974	0.0604828	CAMSAP2|CSMD3|RHOA|CRKL	http://amigo.geneontology.org/amigo/term/GO:0050773
epithelial tube branching involved in lung morphogenesis	Gene Ontology	GO:0060441	4	23	0.0164974	0.0604828	SOX2|CTNNB1|FOXA2|FOXF1	http://amigo.geneontology.org/amigo/term/GO:0060441
neural crest cell development	Gene Ontology	GO:0014032	4	23	0.0164974	0.0604828	SNAI2|TFAP2A|MAPK1|RDH10	http://amigo.geneontology.org/amigo/term/GO:0014032
positive regulation of DNA biosynthetic process	Gene Ontology	GO:2000573	4	23	0.0164974	0.0604828	SRC|VEGFA|CYP1B1|PAK3	http://amigo.geneontology.org/amigo/term/GO:2000573
peripheral nervous system development	Gene Ontology	GO:0007422	4	23	0.0164974	0.0604828	NFASC|HEYL|SLC5A3|GDNF	http://amigo.geneontology.org/amigo/term/GO:0007422
intrinsic apoptotic signaling pathway	Gene Ontology	GO:0097193	4	23	0.0164974	0.0604828	PRKCA|GRIP1|BNIP3|PPM1F	http://amigo.geneontology.org/amigo/term/GO:0097193
signal transduction involved in regulation of gene expression	Gene Ontology	GO:0023019	4	23	0.0164974	0.0604828	GATA4|PAX6|P2RY1|FOXA2	http://amigo.geneontology.org/amigo/term/GO:0023019
regulation of neuron migration	Gene Ontology	GO:2001222	4	23	0.0164974	0.0604828	NEO1|CAMK2A|CTNNA2|SCRT2	http://amigo.geneontology.org/amigo/term/GO:2001222
positive regulation of branching involved in ureteric bud morphogenesis	Gene Ontology	GO:0090190	4	23	0.0164974	0.0604828	VEGFA|SALL1|GDNF|SIX1	http://amigo.geneontology.org/amigo/term/GO:0090190
embryonic heart tube development	Gene Ontology	GO:0035050	4	23	0.0164974	0.0604828	CTNNB1|SLC8A1|TRAF3IP1|GATA4	http://amigo.geneontology.org/amigo/term/GO:0035050
cellular response to cadmium ion	Gene Ontology	GO:0071276	4	23	0.0164974	0.0604828	MAPK9|MAPK8|MAPK1|JUN	http://amigo.geneontology.org/amigo/term/GO:0071276
regulation of TOR signaling	Gene Ontology	GO:0032006	4	23	0.0164974	0.0604828	SLC7A1|RHEB|SLC7A2|ZMPSTE24	http://amigo.geneontology.org/amigo/term/GO:0032006
ATP-dependent chromatin remodeling	Gene Ontology	GO:0043044	4	23	0.0164974	0.0604828	SRCAP|SMARCAD1|CECR2|SMARCC1	http://amigo.geneontology.org/amigo/term/GO:0043044
hindbrain development	Gene Ontology	GO:0030902	4	23	0.0164974	0.0604828	HNF1B|NFIB|CTNNB1|PAX6	http://amigo.geneontology.org/amigo/term/GO:0030902
neuromuscular synaptic transmission	Gene Ontology	GO:0007274	4	23	0.0164974	0.0604828	STXBP1|FCHSD1|ETV5|KIF1B	http://amigo.geneontology.org/amigo/term/GO:0007274
microtubule motor activity	Gene Ontology	GO:0003777	7	65	0.016899	0.0617563	KIF1A|KIF1B|KIF1C|KIF13A|DYNC1LI2|KIF3A|KIF21B	http://amigo.geneontology.org/amigo/term/GO:0003777
muscle organ development	Gene Ontology	GO:0007517	7	65	0.016899	0.0617563	SIRT1|CHD2|FOXK1|ZFHX3|JPH1|FOXO4|BTBD1	http://amigo.geneontology.org/amigo/term/GO:0007517
collagen fibril organization	Gene Ontology	GO:0030199	6	50	0.0169052	0.0617563	TGFBR1|CYP1B1|VIPAS39|TGFB2|ATP7A|CRTAP	http://amigo.geneontology.org/amigo/term/GO:0030199
protein-DNA complex	Gene Ontology	GO:0032993	6	50	0.0169052	0.0617563	RBPJ|CTNNB1|NFYB|NFYA|SUZ12|SOX12	http://amigo.geneontology.org/amigo/term/GO:0032993
kinesin binding	Gene Ontology	GO:0019894	6	50	0.0169052	0.0617563	SPAG9|TOR1A|TTBK2|MAPK8|KCNA2|KIF3A	http://amigo.geneontology.org/amigo/term/GO:0019894
regulation of actin filament polymerization	Gene Ontology	GO:0030833	5	36	0.0169668	0.061805	PPP1R9A|FCHSD1|RASA1|ESAM|PAK3	http://amigo.geneontology.org/amigo/term/GO:0030833
intraciliary transport	Gene Ontology	GO:0042073	5	36	0.0169668	0.061805	ICK|TUB|MAK|LCA5|TRAF3IP1	http://amigo.geneontology.org/amigo/term/GO:0042073
phospholipid transport	Gene Ontology	GO:0015914	5	36	0.0169668	0.061805	PITPNA|LDLR|ATP8A1|ATP11C|PITPNB	http://amigo.geneontology.org/amigo/term/GO:0015914
hair follicle morphogenesis	Gene Ontology	GO:0031069	5	36	0.0169668	0.061805	CTNNB1|DICER1|TGFB2|ATP7A|BCL2	http://amigo.geneontology.org/amigo/term/GO:0031069
cell surface receptor signaling pathway	Gene Ontology	GO:0007166	14	186	0.0169871	0.0618352	RANBP10|FZD8|KHDRBS1|CALCR|FYN|CBL|MAPK1|COL4A3|RANBP9|CD8A|PDPK1|CD247|NCAM1|SEMA6A	http://amigo.geneontology.org/amigo/term/GO:0007166
cell cycle arrest	Gene Ontology	GO:0007050	8	81	0.0171359	0.0623321	TGFB2|APBB2|PML|SOX2|PRR11|NOTCH2|FOXO4|ING4	http://amigo.geneontology.org/amigo/term/GO:0007050
cell adhesion molecule binding	Gene Ontology	GO:0050839	7	66	0.0181143	0.0658444	SRC|TJP1|NRXN1|MSN|PTPRD|FGFR1|CADM1	http://amigo.geneontology.org/amigo/term/GO:0050839
chromosome, centromeric region	Gene Ontology	GO:0000775	12	151	0.0182034	0.0661212	DNMT3A|CLASP2|CLASP1|NUP107|PPP2CA|PPP2CB|HNRNPU|SMC6|PHF6|FMR1|CBX5|PPP2R5C	http://amigo.geneontology.org/amigo/term/GO:0000775
mitotic cytokinesis	Gene Ontology	GO:0000281	6	51	0.0183212	0.066455	MYH10|ANLN|CHMP4B|STX2|SNX18|ANK3	http://amigo.geneontology.org/amigo/term/GO:0000281
kinesin complex	Gene Ontology	GO:0005871	6	51	0.0183212	0.066455	KIF1A|KIF1B|KIF1C|KIF13A|KIF3A|KIF21B	http://amigo.geneontology.org/amigo/term/GO:0005871
male gonad development	Gene Ontology	GO:0008584	9	99	0.0186816	0.0671533	ACVR2A|TGFB2|BCL2L11|CRKL|LRRC6|TGFBR1|PATZ1|GATA4|BCL2	http://amigo.geneontology.org/amigo/term/GO:0008584
lamellipodium assembly	Gene Ontology	GO:0030032	5	37	0.01869	0.0671533	SPATA13|VAV2|WASF2|RAC1|WASF3	http://amigo.geneontology.org/amigo/term/GO:0030032
histone acetylation	Gene Ontology	GO:0016573	5	37	0.01869	0.0671533	ING4|MBD5|MECP2|NAA50|KAT6B	http://amigo.geneontology.org/amigo/term/GO:0016573
response to ischemia	Gene Ontology	GO:0002931	5	37	0.01869	0.0671533	CPEB4|EGR1|CAMK2A|BCL2|CSF1	http://amigo.geneontology.org/amigo/term/GO:0002931
nucleus organization	Gene Ontology	GO:0006997	4	24	0.0186974	0.0671533	CHMP4B|MAP7|CHMP5|ZMPSTE24	http://amigo.geneontology.org/amigo/term/GO:0006997
protein localization to membrane	Gene Ontology	GO:0072657	4	24	0.0186974	0.0671533	STX1A|FERMT2|TIAM1|RAB38	http://amigo.geneontology.org/amigo/term/GO:0072657
regulation of AMPA receptor activity	Gene Ontology	GO:2000311	4	24	0.0186974	0.0671533	MEF2C|MINK1|SHANK3|NRXN1	http://amigo.geneontology.org/amigo/term/GO:2000311
positive regulation of myelination	Gene Ontology	GO:0031643	4	24	0.0186974	0.0671533	EGR2|TPPP|DICER1|WASF3	http://amigo.geneontology.org/amigo/term/GO:0031643
olfactory bulb development	Gene Ontology	GO:0021772	4	24	0.0186974	0.0671533	PAX6|SALL1|SLIT2|FEZF1	http://amigo.geneontology.org/amigo/term/GO:0021772
telencephalon development	Gene Ontology	GO:0021537	4	24	0.0186974	0.0671533	GLI3|FEZF1|SLC1A2|SIX3	http://amigo.geneontology.org/amigo/term/GO:0021537
protein sumoylation	Gene Ontology	GO:0016925	4	24	0.0186974	0.0671533	UBE2I|EGR2|CBX4|STX1A	http://amigo.geneontology.org/amigo/term/GO:0016925
neuronal stem cell population maintenance	Gene Ontology	GO:0097150	4	24	0.0186974	0.0671533	SOX2|HOOK3|MAPK8|DLL1	http://amigo.geneontology.org/amigo/term/GO:0097150
positive regulation of heart rate	Gene Ontology	GO:0010460	4	24	0.0186974	0.0671533	ADRB1|SIRT1|SCN5A|SLC1A1	http://amigo.geneontology.org/amigo/term/GO:0010460
N-acetyltransferase activity	Gene Ontology	GO:0008080	4	24	0.0186974	0.0671533	OGT|ESCO1|NAA15|NAA50	http://amigo.geneontology.org/amigo/term/GO:0008080
Wnt signaling pathway, planar cell polarity pathway	Gene Ontology	GO:0060071	3	13	0.0196269	0.0695159	DVL1|WNT9B|RAC1	http://amigo.geneontology.org/amigo/term/GO:0060071
P-body assembly	Gene Ontology	GO:0033962	3	13	0.0196269	0.0695159	RC3H1|LIMD1|CNOT7	http://amigo.geneontology.org/amigo/term/GO:0033962
lung epithelial cell differentiation	Gene Ontology	GO:0060487	3	13	0.0196269	0.0695159	FOXA2|PPP3R1|NUMA1	http://amigo.geneontology.org/amigo/term/GO:0060487
cardiac right ventricle morphogenesis	Gene Ontology	GO:0003215	3	13	0.0196269	0.0695159	TGFB2|JAG1|GATA4	http://amigo.geneontology.org/amigo/term/GO:0003215
regulation of respiratory gaseous exchange by nervous system process	Gene Ontology	GO:0002087	3	13	0.0196269	0.0695159	MBD5|TSHZ3|MECP2	http://amigo.geneontology.org/amigo/term/GO:0002087
pre-mRNA binding	Gene Ontology	GO:0036002	3	13	0.0196269	0.0695159	PTBP1|SRSF6|HNRNPU	http://amigo.geneontology.org/amigo/term/GO:0036002
histone H3-K9 demethylation	Gene Ontology	GO:0033169	3	13	0.0196269	0.0695159	KDM3B|KDM2A|HR	http://amigo.geneontology.org/amigo/term/GO:0033169
L-glutamate transmembrane transporter activity	Gene Ontology	GO:0005313	3	13	0.0196269	0.0695159	SLC17A6|SLC1A1|SLC1A2	http://amigo.geneontology.org/amigo/term/GO:0005313
cellular response to granulocyte macrophage colony-stimulating factor stimulus	Gene Ontology	GO:0097011	3	13	0.0196269	0.0695159	STAT5A|MAPK1|ZFP36L2	http://amigo.geneontology.org/amigo/term/GO:0097011
microvillus assembly	Gene Ontology	GO:0030033	3	13	0.0196269	0.0695159	STX2|RDX|RAPGEF2	http://amigo.geneontology.org/amigo/term/GO:0030033
MAP kinase kinase activity	Gene Ontology	GO:0004708	3	13	0.0196269	0.0695159	PAK3|MAPK1|MAP2K4	http://amigo.geneontology.org/amigo/term/GO:0004708
transmembrane receptor protein serine/threonine kinase activity	Gene Ontology	GO:0004675	3	13	0.0196269	0.0695159	ACVR2A|ACVR2B|TGFBR1	http://amigo.geneontology.org/amigo/term/GO:0004675
cardiac left ventricle morphogenesis	Gene Ontology	GO:0003214	3	13	0.0196269	0.0695159	TGFB2|RBPJ|FOXF1	http://amigo.geneontology.org/amigo/term/GO:0003214
copper ion transport	Gene Ontology	GO:0006825	3	13	0.0196269	0.0695159	MMGT1|ATP7A|HEPHL1	http://amigo.geneontology.org/amigo/term/GO:0006825
organelle organization	Gene Ontology	GO:0006996	3	13	0.0196269	0.0695159	ATP2B2|TOR1A|ATP2A2	http://amigo.geneontology.org/amigo/term/GO:0006996
palmitoyl-(protein) hydrolase activity	Gene Ontology	GO:0008474	3	13	0.0196269	0.0695159	LYPLA1|PPT2|LYPLA2	http://amigo.geneontology.org/amigo/term/GO:0008474
positive regulation of cation channel activity	Gene Ontology	GO:2001259	3	13	0.0196269	0.0695159	HCN1|ADRB1|ANK3	http://amigo.geneontology.org/amigo/term/GO:2001259
monocyte differentiation	Gene Ontology	GO:0030224	3	13	0.0196269	0.0695159	MEF2C|VEGFA|JUN	http://amigo.geneontology.org/amigo/term/GO:0030224
phosphatidylinositol 3-kinase regulatory subunit binding	Gene Ontology	GO:0036312	3	13	0.0196269	0.0695159	PTPN13|FBXL2|CBL	http://amigo.geneontology.org/amigo/term/GO:0036312
potassium channel complex	Gene Ontology	GO:0034705	3	13	0.0196269	0.0695159	KCND2|KCNA2|KCNAB2	http://amigo.geneontology.org/amigo/term/GO:0034705
single-stranded DNA binding	Gene Ontology	GO:0003697	9	100	0.0197188	0.0697932	NME1|HNRNPU|CRY2|PURB|PCBP2|RTF1|PCBP1|PTBP1|NABP2	http://amigo.geneontology.org/amigo/term/GO:0003697
positive regulation of endothelial cell migration	Gene Ontology	GO:0010595	6	52	0.0198163	0.0700414	PRKCA|PKD1|NRP1|ETS1|VEGFA|PRKD1	http://amigo.geneontology.org/amigo/term/GO:0010595
negative regulation of BMP signaling pathway	Gene Ontology	GO:0030514	6	52	0.0198163	0.0700414	GREM2|TOB1|TRIM33|NBL1|SMAD7|CHRDL1	http://amigo.geneontology.org/amigo/term/GO:0030514
establishment of cell polarity	Gene Ontology	GO:0030010	5	38	0.0205244	0.0722653	MAP2|RAB11FIP2|UST|CRKL|PARD3B	http://amigo.geneontology.org/amigo/term/GO:0030010
negative regulation of apoptotic signaling pathway	Gene Ontology	GO:2001234	5	38	0.0205244	0.0722653	CTNNB1|GATA4|BCL2|GNAI3|HSPB1	http://amigo.geneontology.org/amigo/term/GO:2001234
integral component of postsynaptic specialization membrane	Gene Ontology	GO:0099060	5	38	0.0205244	0.0722653	EPHA7|GABRA4|KCND2|GABRA1|P2RX6	http://amigo.geneontology.org/amigo/term/GO:0099060
cell fate specification	Gene Ontology	GO:0001708	5	38	0.0205244	0.0722653	SOX2|CTNNB1|MGA|FOXA2|CDON	http://amigo.geneontology.org/amigo/term/GO:0001708
iron ion homeostasis	Gene Ontology	GO:0055072	5	38	0.0205244	0.0722653	HLF|NEO1|LTF|HEPHL1|ANK1	http://amigo.geneontology.org/amigo/term/GO:0055072
cell chemotaxis	Gene Ontology	GO:0060326	8	84	0.0205302	0.0722653	CRKL|SEMA5A|EPHA2|ACKR2|HBEGF|VEGFA|DOCK4|LPAR1	http://amigo.geneontology.org/amigo/term/GO:0060326
neurogenesis	Gene Ontology	GO:0022008	7	68	0.0207265	0.0729058	PRDM16|RARB|TACC1|FOXG1|SIX1|LPAR1|BTBD1	http://amigo.geneontology.org/amigo/term/GO:0022008
hematopoietic stem cell differentiation	Gene Ontology	GO:0060218	4	25	0.0210706	0.0736105	ERCC2|CHD2|SRF|CDK6	http://amigo.geneontology.org/amigo/term/GO:0060218
positive regulation of macrophage chemotaxis	Gene Ontology	GO:0010759	4	25	0.0210706	0.0736105	MAPK1|PTPRJ|AKIRIN1|CSF1	http://amigo.geneontology.org/amigo/term/GO:0010759
positive regulation of viral genome replication	Gene Ontology	GO:0045070	4	25	0.0210706	0.0736105	NR5A2|CNOT7|VAPB|SRPK2	http://amigo.geneontology.org/amigo/term/GO:0045070
negative regulation of Rho protein signal transduction	Gene Ontology	GO:0035024	4	25	0.0210706	0.0736105	ABL2|KCTD10|DLC1|KANK1	http://amigo.geneontology.org/amigo/term/GO:0035024
epithelial cell morphogenesis	Gene Ontology	GO:0003382	4	25	0.0210706	0.0736105	MAP3K1|BCL11B|RAC1|CGN	http://amigo.geneontology.org/amigo/term/GO:0003382
positive regulation of wound healing	Gene Ontology	GO:0090303	4	25	0.0210706	0.0736105	HBEGF|PRKCE|ARFGEF1|KANK1	http://amigo.geneontology.org/amigo/term/GO:0090303
startle response	Gene Ontology	GO:0001964	4	25	0.0210706	0.0736105	MBD5|NPAS3|MECP2|CHD5	http://amigo.geneontology.org/amigo/term/GO:0001964
mRNA 5'-UTR binding	Gene Ontology	GO:0048027	4	25	0.0210706	0.0736105	MYH10|SYNCRIP|FMR1|ACO1	http://amigo.geneontology.org/amigo/term/GO:0048027
Notch binding	Gene Ontology	GO:0005112	4	25	0.0210706	0.0736105	DLL1|AAK1|JAG1|KCTD10	http://amigo.geneontology.org/amigo/term/GO:0005112
negative regulation of actin filament polymerization	Gene Ontology	GO:0030837	4	25	0.0210706	0.0736105	SLIT2|MYADM|ARFGEF1|KANK1	http://amigo.geneontology.org/amigo/term/GO:0030837
chloride transmembrane transport	Gene Ontology	GO:1902476	6	53	0.0213922	0.0746829	SLC6A1|ANO5|CASR|GABRA4|GABRA1|SLC1A1	http://amigo.geneontology.org/amigo/term/GO:1902476
centriole	Gene Ontology	GO:0005814	10	119	0.0215187	0.0750223	CEP170|PLK2|CEP41|CETN2|FGFR1OP|ACTR1A|TTBK2|MDM1|CEP350|KIF3A	http://amigo.geneontology.org/amigo/term/GO:0005814
sodium ion transport	Gene Ontology	GO:0006814	10	119	0.0215187	0.0750223	SCN5A|SLC38A2|HCN1|SLC17A6|SLC4A4|SLC5A3|SLC8A1|SCN4B|SCN3A|SLC6A15	http://amigo.geneontology.org/amigo/term/GO:0006814
cell-matrix adhesion	Gene Ontology	GO:0007160	8	85	0.0217607	0.0757112	FERMT2|SRF|ITGB8|NPNT|TIAM1|CTNNB1|BCL2L11|RHOA	http://amigo.geneontology.org/amigo/term/GO:0007160
stress fiber	Gene Ontology	GO:0001725	8	85	0.0217607	0.0757112	MYH10|PDLIM5|LPP|FERMT2|MPRIP|SHROOM4|DLC1|FSCN1	http://amigo.geneontology.org/amigo/term/GO:0001725
positive regulation of JNK cascade	Gene Ontology	GO:0046330	8	85	0.0217607	0.0757112	MINK1|TRAF2|TRAF3|MAP4K4|TRAF6|RIPK2|TAOK1|CDC42	http://amigo.geneontology.org/amigo/term/GO:0046330
motor activity	Gene Ontology	GO:0003774	7	69	0.022126	0.0768777	MYH10|MYO9A|CGN|MYO1D|MYO18A|DYNC1LI2|PIN1	http://amigo.geneontology.org/amigo/term/GO:0003774
heart morphogenesis	Gene Ontology	GO:0003007	7	69	0.022126	0.0768777	TGFB2|COL4A3BP|VEGFA|SLC8A1|GATA4|DLC1|ZMPSTE24	http://amigo.geneontology.org/amigo/term/GO:0003007
regulation of cytokinesis	Gene Ontology	GO:0032465	5	39	0.0224725	0.0778174	PDXP|KIF13A|PIN1|PLK2|CETN2	http://amigo.geneontology.org/amigo/term/GO:0032465
regulation of lipid metabolic process	Gene Ontology	GO:0019216	5	39	0.0224725	0.0778174	THRB|BCL11B|FOXA2|PRKCE|ZMPSTE24	http://amigo.geneontology.org/amigo/term/GO:0019216
endosome organization	Gene Ontology	GO:0007032	5	39	0.0224725	0.0778174	HOOK3|STX6|VPS11|ARFGEF2|DNAJC13	http://amigo.geneontology.org/amigo/term/GO:0007032
cellular response to cytokine stimulus	Gene Ontology	GO:0071345	5	39	0.0224725	0.0778174	PID1|STAT5A|RHOA|FOXF1|TRAF6	http://amigo.geneontology.org/amigo/term/GO:0071345
centrosome cycle	Gene Ontology	GO:0007098	5	39	0.0224725	0.0778174	SLC16A1|PPP1R12A|ARL2|SSX2IP|PARD6B	http://amigo.geneontology.org/amigo/term/GO:0007098
cilium	Gene Ontology	GO:0005929	22	352	0.0225408	0.0780013	CBL|ARL2BP|P2RY1|CETN2|GLI3|PFKM|TRAF3IP1|GPR161|ICK|LRRC6|UMOD|CEP41|MAK|ATP2B2|ATP2B4|KIF3A|CALCR|LCA5|NOTCH2|ABCC4|TUB|TUBB4A	http://amigo.geneontology.org/amigo/term/GO:0005929
DNA replication	Gene Ontology	GO:0006260	10	120	0.0225687	0.0780451	NFIC|NFIB|NFIA|POLG|REV3L|RBMS1|ING4|NFIX|POLK|RMI2	http://amigo.geneontology.org/amigo/term/GO:0006260
terminal bouton	Gene Ontology	GO:0043195	8	86	0.0230423	0.078759	KCNC2|PPP2CA|GRIK2|POLG|CPLX3|AAK1|FMR1|ERC2	http://amigo.geneontology.org/amigo/term/GO:0043195
sulfotransferase activity	Gene Ontology	GO:0008146	6	54	0.0230506	0.078759	WSCD1|HS3ST1|HS2ST1|UST|NDST1|CHST2	http://amigo.geneontology.org/amigo/term/GO:0008146
ribosome binding	Gene Ontology	GO:0043022	6	54	0.0230506	0.078759	NAA15|CPEB4|CPEB1|EFNA1|CPEB3|FMR1	http://amigo.geneontology.org/amigo/term/GO:0043022
exonuclease activity	Gene Ontology	GO:0004527	6	54	0.0230506	0.078759	POLG|REXO1|REXO2|CNOT7|CNOT6|FSCN1	http://amigo.geneontology.org/amigo/term/GO:0004527
chromatin remodeling	Gene Ontology	GO:0006338	9	103	0.0230794	0.078759	SRCAP|NR3C1|SMARCC1|HMGB3|EZH1|DR1|SMARCD1|BAZ2A|MYB	http://amigo.geneontology.org/amigo/term/GO:0006338
wound healing, spreading of cells	Gene Ontology	GO:0044319	3	14	0.0231907	0.078759	SNAI2|TMEFF2|TOR1A	http://amigo.geneontology.org/amigo/term/GO:0044319
inner ear auditory receptor cell differentiation	Gene Ontology	GO:0042491	3	14	0.0231907	0.078759	DLL1|JAG1|GFI1	http://amigo.geneontology.org/amigo/term/GO:0042491
atrial septum morphogenesis	Gene Ontology	GO:0060413	3	14	0.0231907	0.078759	TGFB2|GATA4|NOTCH2	http://amigo.geneontology.org/amigo/term/GO:0060413
embryonic camera-type eye development	Gene Ontology	GO:0031076	3	14	0.0231907	0.078759	PITX2|TRAF3IP1|RDH10	http://amigo.geneontology.org/amigo/term/GO:0031076
negative regulation of cell size	Gene Ontology	GO:0045792	3	14	0.0231907	0.078759	PTEN|RHOA|RDX	http://amigo.geneontology.org/amigo/term/GO:0045792
glial cell projection	Gene Ontology	GO:0097386	3	14	0.0231907	0.078759	FMR1|FYN|SLC1A1	http://amigo.geneontology.org/amigo/term/GO:0097386
transcription factor TFTC complex	Gene Ontology	GO:0033276	3	14	0.0231907	0.078759	TAF12|TAF5|TAF4	http://amigo.geneontology.org/amigo/term/GO:0033276
cellular response to glucocorticoid stimulus	Gene Ontology	GO:0071385	3	14	0.0231907	0.078759	NR3C1|HNRNPU|ZFP36L2	http://amigo.geneontology.org/amigo/term/GO:0071385
myofibril assembly	Gene Ontology	GO:0030239	3	14	0.0231907	0.078759	MYH10|TMOD3|TMOD2	http://amigo.geneontology.org/amigo/term/GO:0030239
ATPase-coupled cation transmembrane transporter activity	Gene Ontology	GO:0019829	3	14	0.0231907	0.078759	ATP2B2|ATP7A|ATP2B4	http://amigo.geneontology.org/amigo/term/GO:0019829
response to progesterone	Gene Ontology	GO:0032570	3	14	0.0231907	0.078759	NCOA2|TGFB2|UBE3A	http://amigo.geneontology.org/amigo/term/GO:0032570
transcytosis	Gene Ontology	GO:0045056	3	14	0.0231907	0.078759	SRC|CHP1|MAL2	http://amigo.geneontology.org/amigo/term/GO:0045056
regulation of synaptic transmission, GABAergic	Gene Ontology	GO:0032228	3	14	0.0231907	0.078759	PTEN|USP46|PLCL1	http://amigo.geneontology.org/amigo/term/GO:0032228
negative regulation of autophagosome assembly	Gene Ontology	GO:1902902	3	14	0.0231907	0.078759	MTM1|CHMP4B|FEZ2	http://amigo.geneontology.org/amigo/term/GO:1902902
I-SMAD binding	Gene Ontology	GO:0070411	3	14	0.0231907	0.078759	CTNNB1|TGFBR1|SMAD7	http://amigo.geneontology.org/amigo/term/GO:0070411
epithelial cell development	Gene Ontology	GO:0002064	3	14	0.0231907	0.078759	MUC2|THSD4|PAX6	http://amigo.geneontology.org/amigo/term/GO:0002064
regulation of T cell proliferation	Gene Ontology	GO:0042129	3	14	0.0231907	0.078759	CTNNB1|RC3H1|SOS2	http://amigo.geneontology.org/amigo/term/GO:0042129
positive regulation of translational initiation	Gene Ontology	GO:0045948	3	14	0.0231907	0.078759	KHDRBS1|RPS6KB1|YTHDF2	http://amigo.geneontology.org/amigo/term/GO:0045948
RNA 7-methylguanosine cap binding	Gene Ontology	GO:0000340	3	14	0.0231907	0.078759	FMR1|EIF4E|AGO2	http://amigo.geneontology.org/amigo/term/GO:0000340
regulation of cellular senescence	Gene Ontology	GO:2000772	3	14	0.0231907	0.078759	ARNTL|NUAK1|ZMPSTE24	http://amigo.geneontology.org/amigo/term/GO:2000772
insulin-like growth factor receptor binding	Gene Ontology	GO:0005159	3	14	0.0231907	0.078759	IGF2|YWHAG|SHC1	http://amigo.geneontology.org/amigo/term/GO:0005159
lymphangiogenesis	Gene Ontology	GO:0001946	3	14	0.0231907	0.078759	ACVR2B|VEGFA|PTPN14	http://amigo.geneontology.org/amigo/term/GO:0001946
adult locomotory behavior	Gene Ontology	GO:0008344	7	70	0.0235896	0.0795836	MECP2|ARCN1|MBD5|FOXA2|EPS8|FGF14|ATXN1	http://amigo.geneontology.org/amigo/term/GO:0008344
mitochondrion morphogenesis	Gene Ontology	GO:0070584	4	26	0.0236201	0.0795836	PID1|MTM1|COL4A3BP|WASF1	http://amigo.geneontology.org/amigo/term/GO:0070584
camera-type eye morphogenesis	Gene Ontology	GO:0048593	4	26	0.0236201	0.0795836	EPHB2|GLI3|VEGFA|MFN2	http://amigo.geneontology.org/amigo/term/GO:0048593
Cul4-RING E3 ubiquitin ligase complex	Gene Ontology	GO:0080008	4	26	0.0236201	0.0795836	CUL4B|DCAF7|WDTC1|DCAF5	http://amigo.geneontology.org/amigo/term/GO:0080008
cell projection assembly	Gene Ontology	GO:0030031	4	26	0.0236201	0.0795836	RAC1|VAV2|RHOU|CDC42	http://amigo.geneontology.org/amigo/term/GO:0030031
nuclear hormone receptor binding	Gene Ontology	GO:0035257	4	26	0.0236201	0.0795836	NCOA2|CTNNB1|SIRT1|CRY2	http://amigo.geneontology.org/amigo/term/GO:0035257
regulation of cell morphogenesis	Gene Ontology	GO:0022604	4	26	0.0236201	0.0795836	RAC1|ARC|ZMYM4|CAMSAP1	http://amigo.geneontology.org/amigo/term/GO:0022604
protein folding chaperone	Gene Ontology	GO:0044183	4	26	0.0236201	0.0795836	HSPA13|CLGN|HSPA9|HSPB1	http://amigo.geneontology.org/amigo/term/GO:0044183
TBP-class protein binding	Gene Ontology	GO:0017025	4	26	0.0236201	0.0795836	DR1|TAF12|HNRNPF|ZFP36L2	http://amigo.geneontology.org/amigo/term/GO:0017025
negative regulation of MAPK cascade	Gene Ontology	GO:0043409	4	26	0.0236201	0.0795836	PRDM15|DUSP1|EFNA1|DUSP3	http://amigo.geneontology.org/amigo/term/GO:0043409
synaptic vesicle exocytosis	Gene Ontology	GO:0016079	4	26	0.0236201	0.0795836	STX1A|CPLX3|SYT1|SNAP25	http://amigo.geneontology.org/amigo/term/GO:0016079
bone resorption	Gene Ontology	GO:0045453	4	26	0.0236201	0.0795836	CTNNB1|SRC|TRAF6|RAC1	http://amigo.geneontology.org/amigo/term/GO:0045453
activation of JUN kinase activity	Gene Ontology	GO:0007257	5	40	0.0245364	0.0799264	MAP3K1|SPAG9|RIPK2|GAB1|MAP2K4	http://amigo.geneontology.org/amigo/term/GO:0007257
presynaptic active zone	Gene Ontology	GO:0048786	5	40	0.0245364	0.0799264	NCOA2|ADORA2A|ERC2|VPS11|RIMS2	http://amigo.geneontology.org/amigo/term/GO:0048786
negative regulation of G1/S transition of mitotic cell cycle	Gene Ontology	GO:2000134	5	40	0.0245364	0.0799264	PTEN|DCUN1D3|KLF4|BCL2|CTDSP1	http://amigo.geneontology.org/amigo/term/GO:2000134
negative regulation of insulin receptor signaling pathway	Gene Ontology	GO:0046627	5	40	0.0245364	0.0799264	PRKCA|PID1|RPS6KB1|PTPRJ|KANK1	http://amigo.geneontology.org/amigo/term/GO:0046627
intrinsic apoptotic signaling pathway in response to DNA damage	Gene Ontology	GO:0008630	6	55	0.0247931	0.0799264	FNIP2|BCL2L11|SIRT1|EPHA2|PML|BCL2	http://amigo.geneontology.org/amigo/term/GO:0008630
phosphoric diester hydrolase activity	Gene Ontology	GO:0008081	6	55	0.0247931	0.0799264	MPPED2|PLCXD3|PLCL1|PLCH2|GDPD4|PLCD1	http://amigo.geneontology.org/amigo/term/GO:0008081
liver development	Gene Ontology	GO:0001889	7	71	0.0251184	0.0799264	PIK3CA|JUN|NOTCH2|HNF1B|GATA6|CADM1|ZMPSTE24	http://amigo.geneontology.org/amigo/term/GO:0001889
positive regulation of DNA demethylation	Gene Ontology	GO:1901537	2	5	0.0252835	0.0799264	USP9X|OTUD4	http://amigo.geneontology.org/amigo/term/GO:1901537
protein phosphatase 4 complex	Gene Ontology	GO:0030289	2	5	0.0252835	0.0799264	PPP4R1|PPP4R2	http://amigo.geneontology.org/amigo/term/GO:0030289
regulation of synaptic growth at neuromuscular junction	Gene Ontology	GO:0008582	2	5	0.0252835	0.0799264	SIX1|COLQ	http://amigo.geneontology.org/amigo/term/GO:0008582
negative regulation of alkaline phosphatase activity	Gene Ontology	GO:0010693	2	5	0.0252835	0.0799264	TGFB2|SEMA4D	http://amigo.geneontology.org/amigo/term/GO:0010693
L-serine transport	Gene Ontology	GO:0015825	2	5	0.0252835	0.0799264	SLC38A2|SFXN1	http://amigo.geneontology.org/amigo/term/GO:0015825
anchored component of presynaptic active zone membrane	Gene Ontology	GO:0099029	2	5	0.0252835	0.0799264	CPLX3|CACNA2D1	http://amigo.geneontology.org/amigo/term/GO:0099029
regulatory region RNA binding	Gene Ontology	GO:0001069	2	5	0.0252835	0.0799264	MBNL1|PTBP1	http://amigo.geneontology.org/amigo/term/GO:0001069
dendritic transport of messenger ribonucleoprotein complex	Gene Ontology	GO:0098963	2	5	0.0252835	0.0799264	SFPQ|HNRNPU	http://amigo.geneontology.org/amigo/term/GO:0098963
fructose binding	Gene Ontology	GO:0070061	2	5	0.0252835	0.0799264	PFKM|SLC2A5	http://amigo.geneontology.org/amigo/term/GO:0070061
rDNA heterochromatin	Gene Ontology	GO:0033553	2	5	0.0252835	0.0799264	BAZ2A|SIRT1	http://amigo.geneontology.org/amigo/term/GO:0033553
presynaptic dense core vesicle exocytosis	Gene Ontology	GO:0099525	2	5	0.0252835	0.0799264	STXBP1|SYT6	http://amigo.geneontology.org/amigo/term/GO:0099525
arginine transmembrane transporter activity	Gene Ontology	GO:0015181	2	5	0.0252835	0.0799264	SLC7A2|SLC7A1	http://amigo.geneontology.org/amigo/term/GO:0015181
NAADP-sensitive calcium-release channel activity	Gene Ontology	GO:0072345	2	5	0.0252835	0.0799264	TPCN1|MCOLN2	http://amigo.geneontology.org/amigo/term/GO:0072345
positive regulation of histone H3-K27 methylation	Gene Ontology	GO:0061087	2	5	0.0252835	0.0799264	OGT|MTF2	http://amigo.geneontology.org/amigo/term/GO:0061087
regulation of immunoglobulin secretion	Gene Ontology	GO:0051023	2	5	0.0252835	0.0799264	TRAF2|TRAF6	http://amigo.geneontology.org/amigo/term/GO:0051023
membrane depolarization during AV node cell action potential	Gene Ontology	GO:0086045	2	5	0.0252835	0.0799264	CACNA1C|SCN5A	http://amigo.geneontology.org/amigo/term/GO:0086045
L-arginine transmembrane transporter activity	Gene Ontology	GO:0061459	2	5	0.0252835	0.0799264	SLC7A2|SLC7A1	http://amigo.geneontology.org/amigo/term/GO:0061459
positive regulation of glucocorticoid receptor signaling pathway	Gene Ontology	GO:2000324	2	5	0.0252835	0.0799264	NCOA2|NR3C1	http://amigo.geneontology.org/amigo/term/GO:2000324
maintenance of lens transparency	Gene Ontology	GO:0036438	2	5	0.0252835	0.0799264	CHMP4B|GCNT2	http://amigo.geneontology.org/amigo/term/GO:0036438
synaptobrevin 2-SNAP-25-syntaxin-1a complex	Gene Ontology	GO:0070044	2	5	0.0252835	0.0799264	STX1A|SNAP25	http://amigo.geneontology.org/amigo/term/GO:0070044
ciliary body morphogenesis	Gene Ontology	GO:0061073	2	5	0.0252835	0.0799264	JAG1|NOTCH2	http://amigo.geneontology.org/amigo/term/GO:0061073
neural crest cell migration involved in autonomic nervous system development	Gene Ontology	GO:1901166	2	5	0.0252835	0.0799264	NRP1|SEMA3F	http://amigo.geneontology.org/amigo/term/GO:1901166
cell quiescence	Gene Ontology	GO:0044838	2	5	0.0252835	0.0799264	DEK|CDK6	http://amigo.geneontology.org/amigo/term/GO:0044838
calcium-dependent ATPase activity	Gene Ontology	GO:0030899	2	5	0.0252835	0.0799264	ATP2B2|ATP2A3	http://amigo.geneontology.org/amigo/term/GO:0030899
cadmium ion transmembrane transport	Gene Ontology	GO:0070574	2	5	0.0252835	0.0799264	SLC30A1|SLC39A14	http://amigo.geneontology.org/amigo/term/GO:0070574
immune system development	Gene Ontology	GO:0002520	2	5	0.0252835	0.0799264	CACNA1C|BCL2	http://amigo.geneontology.org/amigo/term/GO:0002520
phosphatidylinositol 3-kinase regulator activity	Gene Ontology	GO:0035014	2	5	0.0252835	0.0799264	KLF4|WDR81	http://amigo.geneontology.org/amigo/term/GO:0035014
regulation of postsynaptic specialization assembly	Gene Ontology	GO:0099150	2	5	0.0252835	0.0799264	NPTXR|NRXN1	http://amigo.geneontology.org/amigo/term/GO:0099150
metanephric mesenchyme development	Gene Ontology	GO:0072075	2	5	0.0252835	0.0799264	OSR1|SIX1	http://amigo.geneontology.org/amigo/term/GO:0072075
protein localization to paranode region of axon	Gene Ontology	GO:0002175	2	5	0.0252835	0.0799264	CNTNAP1|NFASC	http://amigo.geneontology.org/amigo/term/GO:0002175
regulation of fibroblast proliferation	Gene Ontology	GO:0048145	2	5	0.0252835	0.0799264	CREB1|ZMPSTE24	http://amigo.geneontology.org/amigo/term/GO:0048145
FATZ binding	Gene Ontology	GO:0051373	2	5	0.0252835	0.0799264	MYOZ3|MYOZ1	http://amigo.geneontology.org/amigo/term/GO:0051373
negative regulation of cysteine-type endopeptidase activity	Gene Ontology	GO:2000117	2	5	0.0252835	0.0799264	COPS2|LTF	http://amigo.geneontology.org/amigo/term/GO:2000117
venous blood vessel development	Gene Ontology	GO:0060841	2	5	0.0252835	0.0799264	ACVR2B|FOXF1	http://amigo.geneontology.org/amigo/term/GO:0060841
pancreatic A cell differentiation	Gene Ontology	GO:0003310	2	5	0.0252835	0.0799264	GATA6|PAX6	http://amigo.geneontology.org/amigo/term/GO:0003310
cGMP metabolic process	Gene Ontology	GO:0046068	2	5	0.0252835	0.0799264	ATP2B2|RORA	http://amigo.geneontology.org/amigo/term/GO:0046068
CRD-mediated mRNA stabilization	Gene Ontology	GO:0070934	2	5	0.0252835	0.0799264	SYNCRIP|HNRNPU	http://amigo.geneontology.org/amigo/term/GO:0070934
IRE1-mediated unfolded protein response	Gene Ontology	GO:0036498	2	5	0.0252835	0.0799264	PARP16|VAPB	http://amigo.geneontology.org/amigo/term/GO:0036498
arginine transport	Gene Ontology	GO:0015809	2	5	0.0252835	0.0799264	SLC7A2|SLC7A1	http://amigo.geneontology.org/amigo/term/GO:0015809
brain-derived neurotrophic factor receptor signaling pathway	Gene Ontology	GO:0031547	2	5	0.0252835	0.0799264	TIAM1|RAPGEF2	http://amigo.geneontology.org/amigo/term/GO:0031547
negative regulation of vascular associated smooth muscle cell differentiation	Gene Ontology	GO:1905064	2	5	0.0252835	0.0799264	PDCD4|NFATC2	http://amigo.geneontology.org/amigo/term/GO:1905064
mesonephric tubule development	Gene Ontology	GO:0072164	2	5	0.0252835	0.0799264	HNF1B|WNT9B	http://amigo.geneontology.org/amigo/term/GO:0072164
atrial septum primum morphogenesis	Gene Ontology	GO:0003289	2	5	0.0252835	0.0799264	TGFB2|GATA4	http://amigo.geneontology.org/amigo/term/GO:0003289
D-aspartate import across plasma membrane	Gene Ontology	GO:0070779	2	5	0.0252835	0.0799264	SLC1A1|SLC1A2	http://amigo.geneontology.org/amigo/term/GO:0070779
positive regulation of Notch signaling pathway involved in heart induction	Gene Ontology	GO:0035481	2	5	0.0252835	0.0799264	RBPJ|ROBO2	http://amigo.geneontology.org/amigo/term/GO:0035481
axon midline choice point recognition	Gene Ontology	GO:0016199	2	5	0.0252835	0.0799264	FOXG1|ROBO2	http://amigo.geneontology.org/amigo/term/GO:0016199
mitochondrial protein catabolic process	Gene Ontology	GO:0035694	2	5	0.0252835	0.0799264	BNIP3L|BNIP3	http://amigo.geneontology.org/amigo/term/GO:0035694
positive regulation of high voltage-gated calcium channel activity	Gene Ontology	GO:1901843	2	5	0.0252835	0.0799264	CACNA2D1|FGF14	http://amigo.geneontology.org/amigo/term/GO:1901843
regulation of long-term synaptic depression	Gene Ontology	GO:1900452	2	5	0.0252835	0.0799264	ARC|SHANK3	http://amigo.geneontology.org/amigo/term/GO:1900452
positive regulation of catecholamine secretion	Gene Ontology	GO:0033605	2	5	0.0252835	0.0799264	STX1A|KCNB1	http://amigo.geneontology.org/amigo/term/GO:0033605
synaptic vesicle uncoating	Gene Ontology	GO:0016191	2	5	0.0252835	0.0799264	SYNJ1|SH3GL1	http://amigo.geneontology.org/amigo/term/GO:0016191
negative regulation of fat cell proliferation	Gene Ontology	GO:0070345	2	5	0.0252835	0.0799264	GATA2|E2F3	http://amigo.geneontology.org/amigo/term/GO:0070345
hyperosmotic response	Gene Ontology	GO:0006972	2	5	0.0252835	0.0799264	PDPK1|RAC1	http://amigo.geneontology.org/amigo/term/GO:0006972
negative regulation of membrane potential	Gene Ontology	GO:0045837	2	5	0.0252835	0.0799264	LTF|BNIP3	http://amigo.geneontology.org/amigo/term/GO:0045837
ubiquitin-like protein binding	Gene Ontology	GO:0032182	2	5	0.0252835	0.0799264	DCUN1D1|DCUN1D3	http://amigo.geneontology.org/amigo/term/GO:0032182
proximal neuron projection	Gene Ontology	GO:1990769	2	5	0.0252835	0.0799264	MAP2|TRIM46	http://amigo.geneontology.org/amigo/term/GO:1990769
phosphatidylinositol-3,5-bisphosphate 3-phosphatase activity	Gene Ontology	GO:0052629	2	5	0.0252835	0.0799264	MTM1|MTMR3	http://amigo.geneontology.org/amigo/term/GO:0052629
vesicle targeting	Gene Ontology	GO:0006903	2	5	0.0252835	0.0799264	CLASP2|CLASP1	http://amigo.geneontology.org/amigo/term/GO:0006903
L-lysine transmembrane transporter activity	Gene Ontology	GO:0015189	2	5	0.0252835	0.0799264	SLC7A2|SLC7A1	http://amigo.geneontology.org/amigo/term/GO:0015189
dendritic cell migration	Gene Ontology	GO:0036336	2	5	0.0252835	0.0799264	EPS8|CDC42	http://amigo.geneontology.org/amigo/term/GO:0036336
activin-activated receptor activity	Gene Ontology	GO:0017002	2	5	0.0252835	0.0799264	ACVR2A|ACVR2B	http://amigo.geneontology.org/amigo/term/GO:0017002
endodermal cell fate specification	Gene Ontology	GO:0001714	2	5	0.0252835	0.0799264	SOX2|HNF1B	http://amigo.geneontology.org/amigo/term/GO:0001714
dichotomous subdivision of terminal units involved in salivary gland branching	Gene Ontology	GO:0060666	2	5	0.0252835	0.0799264	PLXNA1|NRP1	http://amigo.geneontology.org/amigo/term/GO:0060666
sorting endosome	Gene Ontology	GO:0097443	2	5	0.0252835	0.0799264	LDLR|NRP1	http://amigo.geneontology.org/amigo/term/GO:0097443
positive regulation of melanocyte differentiation	Gene Ontology	GO:0045636	2	5	0.0252835	0.0799264	BCL2|ZEB2	http://amigo.geneontology.org/amigo/term/GO:0045636
synaptic growth at neuromuscular junction	Gene Ontology	GO:0051124	2	5	0.0252835	0.0799264	SHANK3|LRP4	http://amigo.geneontology.org/amigo/term/GO:0051124
beta-galactoside (CMP) alpha-2,3-sialyltransferase activity	Gene Ontology	GO:0003836	2	5	0.0252835	0.0799264	ST3GAL3|ST3GAL2	http://amigo.geneontology.org/amigo/term/GO:0003836
mRNA 5'-splice site recognition	Gene Ontology	GO:0000395	2	5	0.0252835	0.0799264	SRSF1|PSIP1	http://amigo.geneontology.org/amigo/term/GO:0000395
trigeminal ganglion development	Gene Ontology	GO:0061551	2	5	0.0252835	0.0799264	NRP1|SIX1	http://amigo.geneontology.org/amigo/term/GO:0061551
protein localization to juxtaparanode region of axon	Gene Ontology	GO:0071205	2	5	0.0252835	0.0799264	CNTNAP1|NFASC	http://amigo.geneontology.org/amigo/term/GO:0071205
oxysterol binding	Gene Ontology	GO:0008142	2	5	0.0252835	0.0799264	INSIG2|RORA	http://amigo.geneontology.org/amigo/term/GO:0008142
cardiac neural crest cell migration involved in outflow tract morphogenesis	Gene Ontology	GO:0003253	2	5	0.0252835	0.0799264	PITX2|NRP1	http://amigo.geneontology.org/amigo/term/GO:0003253
voltage-gated sodium channel activity involved in cardiac muscle cell action potential	Gene Ontology	GO:0086006	2	5	0.0252835	0.0799264	SCN4B|SCN5A	http://amigo.geneontology.org/amigo/term/GO:0086006
negative regulation of SMAD protein complex assembly	Gene Ontology	GO:0010991	2	5	0.0252835	0.0799264	STAG1|LDLRAD4	http://amigo.geneontology.org/amigo/term/GO:0010991
mitral valve formation	Gene Ontology	GO:0003192	2	5	0.0252835	0.0799264	ZFPM2|GATA4	http://amigo.geneontology.org/amigo/term/GO:0003192
ureteric bud formation	Gene Ontology	GO:0060676	2	5	0.0252835	0.0799264	HS2ST1|GDNF	http://amigo.geneontology.org/amigo/term/GO:0060676
olfactory bulb interneuron development	Gene Ontology	GO:0021891	2	5	0.0252835	0.0799264	ATF5|ROBO2	http://amigo.geneontology.org/amigo/term/GO:0021891
endocardium development	Gene Ontology	GO:0003157	2	5	0.0252835	0.0799264	RBPJ|PAK3	http://amigo.geneontology.org/amigo/term/GO:0003157
negative regulation of synaptic vesicle exocytosis	Gene Ontology	GO:2000301	2	5	0.0252835	0.0799264	FMR1|RAP1B	http://amigo.geneontology.org/amigo/term/GO:2000301
gamma-aminobutyric acid receptor clustering	Gene Ontology	GO:0097112	2	5	0.0252835	0.0799264	NRXN1|GPHN	http://amigo.geneontology.org/amigo/term/GO:0097112
extracellular vesicle	Gene Ontology	GO:1903561	2	5	0.0252835	0.0799264	ARC|HEXDC	http://amigo.geneontology.org/amigo/term/GO:1903561
maternal process involved in parturition	Gene Ontology	GO:0060137	2	5	0.0252835	0.0799264	ARNTL|LDOC1	http://amigo.geneontology.org/amigo/term/GO:0060137
citrate metabolic process	Gene Ontology	GO:0006101	2	5	0.0252835	0.0799264	ACO1|ACLY	http://amigo.geneontology.org/amigo/term/GO:0006101
ciliary neurotrophic factor-mediated signaling pathway	Gene Ontology	GO:0070120	2	5	0.0252835	0.0799264	CNTFR|LIFR	http://amigo.geneontology.org/amigo/term/GO:0070120
growth hormone secretion	Gene Ontology	GO:0030252	2	5	0.0252835	0.0799264	CACNA1C|CDK16	http://amigo.geneontology.org/amigo/term/GO:0030252
regulation of organelle transport along microtubule	Gene Ontology	GO:1902513	2	5	0.0252835	0.0799264	MAP2|RHOT1	http://amigo.geneontology.org/amigo/term/GO:1902513
positive regulation of epithelial to mesenchymal transition involved in endocardial cushion formation	Gene Ontology	GO:1905007	2	5	0.0252835	0.0799264	TGFB2|TGFBR1	http://amigo.geneontology.org/amigo/term/GO:1905007
optic nerve morphogenesis	Gene Ontology	GO:0021631	2	5	0.0252835	0.0799264	EPHB2|GLI3	http://amigo.geneontology.org/amigo/term/GO:0021631
regulation of blood vessel endothelial cell migration	Gene Ontology	GO:0043535	2	5	0.0252835	0.0799264	EPHA2|EFNA1	http://amigo.geneontology.org/amigo/term/GO:0043535
positive regulation of protein localization to cell cortex	Gene Ontology	GO:1904778	2	5	0.0252835	0.0799264	EPB41L2|NUMA1	http://amigo.geneontology.org/amigo/term/GO:1904778
PH domain binding	Gene Ontology	GO:0042731	2	5	0.0252835	0.0799264	EPHA4|EPB41L2	http://amigo.geneontology.org/amigo/term/GO:0042731
notochord formation	Gene Ontology	GO:0014028	2	5	0.0252835	0.0799264	EPHA2|EFNA1	http://amigo.geneontology.org/amigo/term/GO:0014028
beta-1 adrenergic receptor binding	Gene Ontology	GO:0031697	2	5	0.0252835	0.0799264	SH3GL1|RAPGEF2	http://amigo.geneontology.org/amigo/term/GO:0031697
axoneme	Gene Ontology	GO:0005930	9	105	0.0255353	0.0806725	TUBB4A|LCA5|GLI3|MAK|PRKAR1A|DCX|TRAF3IP1|AMBRA1|KIF3A	http://amigo.geneontology.org/amigo/term/GO:0005930
negative regulation of reactive oxygen species metabolic process	Gene Ontology	GO:2000378	4	27	0.0263484	0.0827816	TFAP2A|MYCN|BCL2|BNIP3	http://amigo.geneontology.org/amigo/term/GO:2000378
bHLH transcription factor binding	Gene Ontology	GO:0043425	4	27	0.0263484	0.0827816	UBE2I|ARNTL|SIRT1|TCF12	http://amigo.geneontology.org/amigo/term/GO:0043425
aorta development	Gene Ontology	GO:0035904	4	27	0.0263484	0.0827816	MYH10|NDST1|ROBO2|PRDM1	http://amigo.geneontology.org/amigo/term/GO:0035904
positive regulation of bone resorption	Gene Ontology	GO:0045780	4	27	0.0263484	0.0827816	PRKCA|TFRC|LTBP3|PPARGC1B	http://amigo.geneontology.org/amigo/term/GO:0045780
positive regulation of cell cycle arrest	Gene Ontology	GO:0071158	4	27	0.0263484	0.0827816	GATA6|CDK5R1|CRLF3|FOXO4	http://amigo.geneontology.org/amigo/term/GO:0071158
lung morphogenesis	Gene Ontology	GO:0060425	4	27	0.0263484	0.0827816	GATA4|MAPK1|SRF|FOXF1	http://amigo.geneontology.org/amigo/term/GO:0060425
cochlea development	Gene Ontology	GO:0090102	4	27	0.0263484	0.0827816	EPHA4|CECR2|ATP2B2|SOBP	http://amigo.geneontology.org/amigo/term/GO:0090102
positive regulation of dendritic spine morphogenesis	Gene Ontology	GO:0061003	4	27	0.0263484	0.0827816	TIAM1|RELN|CASK|PAK3	http://amigo.geneontology.org/amigo/term/GO:0061003
cochlea morphogenesis	Gene Ontology	GO:0090103	4	27	0.0263484	0.0827816	DVL1|ZEB1|SIX1|RAC1	http://amigo.geneontology.org/amigo/term/GO:0090103
somitogenesis	Gene Ontology	GO:0001756	6	56	0.0266213	0.0835875	PCDH8|RBPJ|DLL1|FOXF1|LFNG|ZEB2	http://amigo.geneontology.org/amigo/term/GO:0001756
voltage-gated potassium channel complex	Gene Ontology	GO:0008076	7	72	0.0267136	0.083594	STX1A|SNAP25|KCND2|KCNC2|KCNAB2|KCNB1|KCNA2	http://amigo.geneontology.org/amigo/term/GO:0008076
cleavage furrow	Gene Ontology	GO:0032154	5	41	0.0267182	0.083594	MYH10|PDXP|RHOA|SPIRE1|RDX	http://amigo.geneontology.org/amigo/term/GO:0032154
associative learning	Gene Ontology	GO:0008306	5	41	0.0267182	0.083594	SNAP25|SLC6A1|SRF|RELN|NPTX2	http://amigo.geneontology.org/amigo/term/GO:0008306
negative regulation of neural precursor cell proliferation	Gene Ontology	GO:2000178	3	15	0.0270807	0.083594	SLC16A2|GATA2|PAX6	http://amigo.geneontology.org/amigo/term/GO:2000178
cell proliferation in forebrain	Gene Ontology	GO:0021846	3	15	0.0270807	0.083594	ZEB2|LHX5|SIX3	http://amigo.geneontology.org/amigo/term/GO:0021846
melanosome organization	Gene Ontology	GO:0032438	3	15	0.0270807	0.083594	KIF13A|PIKFYVE|RAB38	http://amigo.geneontology.org/amigo/term/GO:0032438
surfactant homeostasis	Gene Ontology	GO:0043129	3	15	0.0270807	0.083594	HLF|VEGFA|PTHLH	http://amigo.geneontology.org/amigo/term/GO:0043129
response to radiation	Gene Ontology	GO:0009314	3	15	0.0270807	0.083594	SNAI2|CDC25A|JUN	http://amigo.geneontology.org/amigo/term/GO:0009314
positive regulation of cellular protein catabolic process	Gene Ontology	GO:1903364	3	15	0.0270807	0.083594	MSN|RDX|VPS11	http://amigo.geneontology.org/amigo/term/GO:1903364
PRC1 complex	Gene Ontology	GO:0035102	3	15	0.0270807	0.083594	CBX4|RNF2|CBX2	http://amigo.geneontology.org/amigo/term/GO:0035102
inositol phosphate dephosphorylation	Gene Ontology	GO:0046855	3	15	0.0270807	0.083594	PTEN|SYNJ1|INPP4B	http://amigo.geneontology.org/amigo/term/GO:0046855
histone H4-K8 acetylation	Gene Ontology	GO:0043982	3	15	0.0270807	0.083594	ING4|OGT|PHF20	http://amigo.geneontology.org/amigo/term/GO:0043982
histone H4-K5 acetylation	Gene Ontology	GO:0043981	3	15	0.0270807	0.083594	ING4|OGT|PHF20	http://amigo.geneontology.org/amigo/term/GO:0043981
negative regulation of microtubule polymerization	Gene Ontology	GO:0031115	3	15	0.0270807	0.083594	MAP2|TUBB4A|MAPRE1	http://amigo.geneontology.org/amigo/term/GO:0031115
organ induction	Gene Ontology	GO:0001759	3	15	0.0270807	0.083594	SIX1|GDNF|FGFR1	http://amigo.geneontology.org/amigo/term/GO:0001759
regulation of axon extension	Gene Ontology	GO:0030516	3	15	0.0270807	0.083594	RAB21|OLFM1|CLASP2	http://amigo.geneontology.org/amigo/term/GO:0030516
neuron cellular homeostasis	Gene Ontology	GO:0070050	3	15	0.0270807	0.083594	MINK1|HAAO|TAOK1	http://amigo.geneontology.org/amigo/term/GO:0070050
positive regulation of histone H3-K4 methylation	Gene Ontology	GO:0051571	3	15	0.0270807	0.083594	KMT2A|MYB|RTF1	http://amigo.geneontology.org/amigo/term/GO:0051571
synapse maturation	Gene Ontology	GO:0060074	3	15	0.0270807	0.083594	PTEN|NFIA|ABL2	http://amigo.geneontology.org/amigo/term/GO:0060074
inhibitory postsynaptic potential	Gene Ontology	GO:0060080	3	15	0.0270807	0.083594	ADORA2A|GRIK2|ADRB1	http://amigo.geneontology.org/amigo/term/GO:0060080
response to food	Gene Ontology	GO:0032094	3	15	0.0270807	0.083594	SLC16A1|SLC25A25|TMEM135	http://amigo.geneontology.org/amigo/term/GO:0032094
Ras guanyl-nucleotide exchange factor activity	Gene Ontology	GO:0005088	3	15	0.0270807	0.083594	ADRB1|SOS2|RAPGEF2	http://amigo.geneontology.org/amigo/term/GO:0005088
regulation of filopodium assembly	Gene Ontology	GO:0051489	3	15	0.0270807	0.083594	FMR1|PPP1R9A|FXR2	http://amigo.geneontology.org/amigo/term/GO:0051489
positive regulation of systemic arterial blood pressure	Gene Ontology	GO:0003084	3	15	0.0270807	0.083594	ADRB1|CAMK2N1|WNK1	http://amigo.geneontology.org/amigo/term/GO:0003084
chromatin-mediated maintenance of transcription	Gene Ontology	GO:0048096	3	15	0.0270807	0.083594	CTNNB1|NR3C1|SMARCD1	http://amigo.geneontology.org/amigo/term/GO:0048096
vasculogenesis involved in coronary vascular morphogenesis	Gene Ontology	GO:0060979	3	15	0.0270807	0.083594	ZFPM2|GATA4|FGFR1	http://amigo.geneontology.org/amigo/term/GO:0060979
negative regulation of keratinocyte proliferation	Gene Ontology	GO:0010839	3	15	0.0270807	0.083594	EFNB2|SNAI2|CASK	http://amigo.geneontology.org/amigo/term/GO:0010839
neuromuscular process controlling posture	Gene Ontology	GO:0050884	3	15	0.0270807	0.083594	MBD5|CNTNAP1|MECP2	http://amigo.geneontology.org/amigo/term/GO:0050884
carbohydrate metabolic process	Gene Ontology	GO:0005975	13	181	0.0285832	0.088179	IGF2|MLEC|DLAT|GPD1|GLO1|ADPGK|PDPK1|GPD1L|CHID1|CHST2|HEXDC|FUCA2|GUSB	http://amigo.geneontology.org/amigo/term/GO:0005975
positive regulation of dendrite extension	Gene Ontology	GO:1903861	4	28	0.0292578	0.0900429	MBD5|SYT1|MECP2|RIMS2	http://amigo.geneontology.org/amigo/term/GO:1903861
protein K63-linked deubiquitination	Gene Ontology	GO:0070536	4	28	0.0292578	0.0900429	USP27X|USP13|OTUD4|USP20	http://amigo.geneontology.org/amigo/term/GO:0070536
Golgi to plasma membrane protein transport	Gene Ontology	GO:0043001	4	28	0.0292578	0.0900429	GGA1|KIF13A|ANK3|GOLGA7	http://amigo.geneontology.org/amigo/term/GO:0043001
actin filament polymerization	Gene Ontology	GO:0030041	4	28	0.0292578	0.0900429	SPIRE1|GAS7|DIAPH2|RAC1	http://amigo.geneontology.org/amigo/term/GO:0030041
peptidase activity	Gene Ontology	GO:0008233	29	511	0.0296724	0.0912642	IMMP2L|DESI1|PCSK2|OTUD4|CPD|USP9X|USP20|USP49|ADAMTS3|USP46|ADAMTS8|USP42|RELN|VCPIP1|ZMPSTE24|TRHDE|USP27X|THSD4|PAPPA|USP13|LTF|USP15|TRABD2B|BACE1|VASH2|LRP4|CAPN13|ASPRV1|BAP1	http://amigo.geneontology.org/amigo/term/GO:0008233
positive regulation of synapse assembly	Gene Ontology	GO:0051965	7	74	0.0301078	0.0924919	EPHB2|SLITRK1|PRKCA|NRXN1|PTPRD|IL1RAP|AMIGO3	http://amigo.geneontology.org/amigo/term/GO:0051965
ubiquitin binding	Gene Ontology	GO:0043130	7	74	0.0301078	0.0924919	HSPB1|VPS28|NBR1|RNFT1|USP13|UBXN7|FBXW7	http://amigo.geneontology.org/amigo/term/GO:0043130
amyloid-beta binding	Gene Ontology	GO:0001540	6	58	0.0305404	0.0929652	EPHB2|BACE1|TGFB2|OLFM1|APBB2|LDLR	http://amigo.geneontology.org/amigo/term/GO:0001540
insulin receptor signaling pathway	Gene Ontology	GO:0008286	6	58	0.0305404	0.0929652	SMARCC1|SHC1|SLC39A14|IRS4|GRB2|FOXO4	http://amigo.geneontology.org/amigo/term/GO:0008286
transcription by RNA polymerase II	Gene Ontology	GO:0006366	9	109	0.030991	0.0929652	GTF2E1|TAF4|CHD5|MED13L|ERCC2|JUN|CREB1|STAT5A|ETS1	http://amigo.geneontology.org/amigo/term/GO:0006366
protein targeting to lysosome	Gene Ontology	GO:0006622	3	16	0.0312956	0.0929652	IGF2|GCC2|NUMA1	http://amigo.geneontology.org/amigo/term/GO:0006622
type B pancreatic cell development	Gene Ontology	GO:0003323	3	16	0.0312956	0.0929652	PDPK1|CDK6|DLL1	http://amigo.geneontology.org/amigo/term/GO:0003323
GTPase regulator activity	Gene Ontology	GO:0030695	3	16	0.0312956	0.0929652	ARL2BP|RALGDS|SYDE1	http://amigo.geneontology.org/amigo/term/GO:0030695
sterol binding	Gene Ontology	GO:0032934	3	16	0.0312956	0.0929652	OSBPL11|OSBPL6|OSBPL1A	http://amigo.geneontology.org/amigo/term/GO:0032934
fibroblast migration	Gene Ontology	GO:0010761	3	16	0.0312956	0.0929652	PML|ZFAND5|SCHIP1	http://amigo.geneontology.org/amigo/term/GO:0010761
cardiac muscle cell development	Gene Ontology	GO:0055013	3	16	0.0312956	0.0929652	SLC8A1|DICER1|HNRNPU	http://amigo.geneontology.org/amigo/term/GO:0055013
positive regulation of cell size	Gene Ontology	GO:0045793	3	16	0.0312956	0.0929652	OGT|AKT3|ATP7A	http://amigo.geneontology.org/amigo/term/GO:0045793
regulation of signaling receptor activity	Gene Ontology	GO:0010469	3	16	0.0312956	0.0929652	UBE2I|PPP2CA|P2RY1	http://amigo.geneontology.org/amigo/term/GO:0010469
transforming growth factor beta receptor binding	Gene Ontology	GO:0005160	3	16	0.0312956	0.0929652	TGFB2|GDNF|USP15	http://amigo.geneontology.org/amigo/term/GO:0005160
regulation of ARF protein signal transduction	Gene Ontology	GO:0032012	3	16	0.0312956	0.0929652	IQSEC1|ARFGEF1|ARFGEF2	http://amigo.geneontology.org/amigo/term/GO:0032012
GABA receptor binding	Gene Ontology	GO:0050811	3	16	0.0312956	0.0929652	PPP2CA|ARFGEF2|PLCL1	http://amigo.geneontology.org/amigo/term/GO:0050811
mitochondria-associated endoplasmic reticulum membrane	Gene Ontology	GO:0044233	3	16	0.0312956	0.0929652	TMEM41B|CANX|RAB38	http://amigo.geneontology.org/amigo/term/GO:0044233
positive regulation of mitochondrial fission	Gene Ontology	GO:0090141	3	16	0.0312956	0.0929652	SPIRE1|MIEF1|BNIP3	http://amigo.geneontology.org/amigo/term/GO:0090141
magnesium ion transmembrane transporter activity	Gene Ontology	GO:0015095	3	16	0.0312956	0.0929652	MMGT1|ZDHHC17|NIPAL3	http://amigo.geneontology.org/amigo/term/GO:0015095
negative regulation of phosphoprotein phosphatase activity	Gene Ontology	GO:0032515	3	16	0.0312956	0.0929652	PPP1R9B|SPN|CRY2	http://amigo.geneontology.org/amigo/term/GO:0032515
cerebral cortex radially oriented cell migration	Gene Ontology	GO:0021799	3	16	0.0312956	0.0929652	CDK5R1|LHX6|RAC1	http://amigo.geneontology.org/amigo/term/GO:0021799
olfactory bulb interneuron differentiation	Gene Ontology	GO:0021889	3	16	0.0312956	0.0929652	ATF5|SALL1|DICER1	http://amigo.geneontology.org/amigo/term/GO:0021889
ventricular trabecula myocardium morphogenesis	Gene Ontology	GO:0003222	3	16	0.0312956	0.0929652	TGFB2|TGFBR1|RBPJ	http://amigo.geneontology.org/amigo/term/GO:0003222
production of miRNAs involved in gene silencing by miRNA	Gene Ontology	GO:0035196	3	16	0.0312956	0.0929652	PUM2|DICER1|AGO2	http://amigo.geneontology.org/amigo/term/GO:0035196
retina morphogenesis in camera-type eye	Gene Ontology	GO:0060042	3	16	0.0312956	0.0929652	SOX2|DLL1|VSX2	http://amigo.geneontology.org/amigo/term/GO:0060042
regulation of release of sequestered calcium ion into cytosol	Gene Ontology	GO:0051279	3	16	0.0312956	0.0929652	PKD1|PRKCE|PRKD1	http://amigo.geneontology.org/amigo/term/GO:0051279
oligosaccharide metabolic process	Gene Ontology	GO:0009311	3	16	0.0312956	0.0929652	ST6GALNAC5|ST3GAL6|ST8SIA1	http://amigo.geneontology.org/amigo/term/GO:0009311
androgen receptor signaling pathway	Gene Ontology	GO:0030521	3	16	0.0312956	0.0929652	KDM2A|RHOA|UBE3A	http://amigo.geneontology.org/amigo/term/GO:0030521
regulation of establishment of cell polarity	Gene Ontology	GO:2000114	3	16	0.0312956	0.0929652	RAP1B|ARFGEF1|KANK1	http://amigo.geneontology.org/amigo/term/GO:2000114
regulation of gluconeogenesis	Gene Ontology	GO:0006111	3	16	0.0312956	0.0929652	OGT|NR3C1|DGKD	http://amigo.geneontology.org/amigo/term/GO:0006111
Arp2/3 complex binding	Gene Ontology	GO:0071933	3	16	0.0312956	0.0929652	WASF1|WASF2|WASF3	http://amigo.geneontology.org/amigo/term/GO:0071933
activin receptor signaling pathway	Gene Ontology	GO:0032924	3	16	0.0312956	0.0929652	ACVR2A|ACVR2B|TGFBR1	http://amigo.geneontology.org/amigo/term/GO:0032924
ATP-dependent microtubule motor activity, plus-end-directed	Gene Ontology	GO:0008574	3	16	0.0312956	0.0929652	KIF1A|KIF1B|KIF1C	http://amigo.geneontology.org/amigo/term/GO:0008574
nerve development	Gene Ontology	GO:0021675	3	16	0.0312956	0.0929652	DICER1|NRP1|SEMA3F	http://amigo.geneontology.org/amigo/term/GO:0021675
negative regulation of protein import into nucleus	Gene Ontology	GO:0042308	3	16	0.0312956	0.0929652	PPP2CA|CHP1|PKIA	http://amigo.geneontology.org/amigo/term/GO:0042308
vocalization behavior	Gene Ontology	GO:0071625	3	16	0.0312956	0.0929652	GLI3|SHANK3|NRXN1	http://amigo.geneontology.org/amigo/term/GO:0071625
stem cell differentiation	Gene Ontology	GO:0048863	5	43	0.0314428	0.0929652	SOX2|MTF2|GPM6A|OSR1|FOXO4	http://amigo.geneontology.org/amigo/term/GO:0048863
positive regulation of epithelial to mesenchymal transition	Gene Ontology	GO:0010718	5	43	0.0314428	0.0929652	WWTR1|CTNNB1|TGFB2|TGFBR1|GCNT2	http://amigo.geneontology.org/amigo/term/GO:0010718
cellular response to amino acid starvation	Gene Ontology	GO:0034198	5	43	0.0314428	0.0929652	PKD1|MAPK8|MAPK1|PRKD1|SESN1	http://amigo.geneontology.org/amigo/term/GO:0034198
response to ethanol	Gene Ontology	GO:0045471	5	43	0.0314428	0.0929652	PRKCA|GRIN3A|SIRT1|FYN|BCL2	http://amigo.geneontology.org/amigo/term/GO:0045471
cellular protein modification process	Gene Ontology	GO:0006464	5	43	0.0314428	0.0929652	UBE2I|UBA6|PCMTD1|ST3GAL6|RIMKLB	http://amigo.geneontology.org/amigo/term/GO:0006464
germ cell development	Gene Ontology	GO:0007281	5	43	0.0314428	0.0929652	RNF2|FBXW11|RPS6KB1|PRDM1|MAP7	http://amigo.geneontology.org/amigo/term/GO:0007281
bone mineralization	Gene Ontology	GO:0030282	5	43	0.0314428	0.0929652	PTGS2|ERCC2|KLF10|PTHLH|ZMPSTE24	http://amigo.geneontology.org/amigo/term/GO:0030282
ubiquitin conjugating enzyme activity	Gene Ontology	GO:0061631	5	43	0.0314428	0.0929652	UBE2E2|UBE2R2|UBE2J1|UBE2W|UBE2D1	http://amigo.geneontology.org/amigo/term/GO:0061631
protein K63-linked ubiquitination	Gene Ontology	GO:0070534	5	43	0.0314428	0.0929652	TRAF2|TRAF3|PELI3|TRAF6|UBE2E2	http://amigo.geneontology.org/amigo/term/GO:0070534
negative regulation of NF-kappaB transcription factor activity	Gene Ontology	GO:0032088	7	75	0.0319088	0.0929652	FOXJ1|SIRT1|TRAF3|CYP1B1|GFI1|CHP1|KLF4	http://amigo.geneontology.org/amigo/term/GO:0032088
potassium ion transport	Gene Ontology	GO:0006813	10	128	0.0323381	0.0929652	KCND2|KCNJ15|KCNC2|HCN1|KCNAB2|ELK3|KCNB1|KCNK3|KCNA2|KCNJ16	http://amigo.geneontology.org/amigo/term/GO:0006813
anion transport	Gene Ontology	GO:0006820	4	29	0.0323498	0.0929652	SLC4A4|SLC17A6|LRRC8A|SLC4A1	http://amigo.geneontology.org/amigo/term/GO:0006820
positive regulation of protein targeting to membrane	Gene Ontology	GO:0090314	4	29	0.0323498	0.0929652	CDK5R1|KCNB1|ANK3|FYN	http://amigo.geneontology.org/amigo/term/GO:0090314
transcription initiation from RNA polymerase II promoter	Gene Ontology	GO:0006367	4	29	0.0323498	0.0929652	GTF2E1|TAF5|TAF4|TAF12	http://amigo.geneontology.org/amigo/term/GO:0006367
regulation of canonical Wnt signaling pathway	Gene Ontology	GO:0060828	4	29	0.0323498	0.0929652	WWTR1|RECK|CTNND2|GNAQ	http://amigo.geneontology.org/amigo/term/GO:0060828
vasculature development	Gene Ontology	GO:0001944	4	29	0.0323498	0.0929652	CTNNB1|RECK|ZFAND5|VEGFA	http://amigo.geneontology.org/amigo/term/GO:0001944
cyclin-dependent protein kinase holoenzyme complex	Gene Ontology	GO:0000307	4	29	0.0323498	0.0929652	CDK12|CDK13|CCNJ|CDK6	http://amigo.geneontology.org/amigo/term/GO:0000307
Golgi stack	Gene Ontology	GO:0005795	4	29	0.0323498	0.0929652	MGAT2|LYPLA2|RAB14|GOLGA7	http://amigo.geneontology.org/amigo/term/GO:0005795
positive regulation of receptor internalization	Gene Ontology	GO:0002092	4	29	0.0323498	0.0929652	FMR1|VEGFA|ATAD1|TBC1D5	http://amigo.geneontology.org/amigo/term/GO:0002092
gamma-aminobutyric acid signaling pathway	Gene Ontology	GO:0007214	4	29	0.0323498	0.0929652	GABRA4|GABRA1|GPR156|PLCL1	http://amigo.geneontology.org/amigo/term/GO:0007214
basement membrane	Gene Ontology	GO:0005604	9	110	0.0324724	0.0929652	TGFB2|EMILIN3|TMEFF2|CCDC80|CASK|NPNT|COL4A3|VEGFA|LAMC1	http://amigo.geneontology.org/amigo/term/GO:0005604
embryonic skeletal system morphogenesis	Gene Ontology	GO:0048704	6	59	0.032634	0.0929652	MYCN|SIX1|MEF2C|GLI3|HOXA4|ZEB1	http://amigo.geneontology.org/amigo/term/GO:0048704
structural constituent of cytoskeleton	Gene Ontology	GO:0005200	6	59	0.032634	0.0929652	ADD2|TUBB4A|TLN2|TUBB3|TLN1|ANK3	http://amigo.geneontology.org/amigo/term/GO:0005200
positive regulation of chromosome segregation	Gene Ontology	GO:0051984	2	6	0.0328957	0.0929652	NUMA1|SMC6	http://amigo.geneontology.org/amigo/term/GO:0051984
microtubule bundle	Gene Ontology	GO:0097427	2	6	0.0328957	0.0929652	TPPP|NUMA1	http://amigo.geneontology.org/amigo/term/GO:0097427
perineuronal net	Gene Ontology	GO:0072534	2	6	0.0328957	0.0929652	NCAN|VCAN	http://amigo.geneontology.org/amigo/term/GO:0072534
regulation of muscle cell differentiation	Gene Ontology	GO:0051147	2	6	0.0328957	0.0929652	IGF2|CCNT2	http://amigo.geneontology.org/amigo/term/GO:0051147
phosphatidylinositol-4,5-bisphosphate 3-kinase activity	Gene Ontology	GO:0046934	2	6	0.0328957	0.0929652	PIK3CA|PIK3CB	http://amigo.geneontology.org/amigo/term/GO:0046934
phosphatidylinositol 3-kinase activity	Gene Ontology	GO:0035004	2	6	0.0328957	0.0929652	PIK3CA|PIK3CB	http://amigo.geneontology.org/amigo/term/GO:0035004
CRD-mediated mRNA stability complex	Gene Ontology	GO:0070937	2	6	0.0328957	0.0929652	SYNCRIP|HNRNPU	http://amigo.geneontology.org/amigo/term/GO:0070937
cell dedifferentiation	Gene Ontology	GO:0043697	2	6	0.0328957	0.0929652	FEZF1|CDK6	http://amigo.geneontology.org/amigo/term/GO:0043697
manganese ion transmembrane transport	Gene Ontology	GO:0071421	2	6	0.0328957	0.0929652	SLC30A10|SLC39A14	http://amigo.geneontology.org/amigo/term/GO:0071421
regulation of macroautophagy	Gene Ontology	GO:0016241	2	6	0.0328957	0.0929652	UBQLN1|ATP6V0A1	http://amigo.geneontology.org/amigo/term/GO:0016241
AMP metabolic process	Gene Ontology	GO:0046033	2	6	0.0328957	0.0929652	AK2|AMPD2	http://amigo.geneontology.org/amigo/term/GO:0046033
activation of phospholipase D activity	Gene Ontology	GO:0031584	2	6	0.0328957	0.0929652	GNA13|ARF4	http://amigo.geneontology.org/amigo/term/GO:0031584
cellular response to toxic substance	Gene Ontology	GO:0097237	2	6	0.0328957	0.0929652	PPP1R9A|KCNC2	http://amigo.geneontology.org/amigo/term/GO:0097237
phosphatidylcholine transporter activity	Gene Ontology	GO:0008525	2	6	0.0328957	0.0929652	PITPNA|PITPNB	http://amigo.geneontology.org/amigo/term/GO:0008525
positive regulation of retinoic acid receptor signaling pathway	Gene Ontology	GO:0048386	2	6	0.0328957	0.0929652	CTBP2|TRIM16	http://amigo.geneontology.org/amigo/term/GO:0048386
peptidyl-lysine acetylation	Gene Ontology	GO:0018394	2	6	0.0328957	0.0929652	ESCO1|SIRT1	http://amigo.geneontology.org/amigo/term/GO:0018394
pyrimidine nucleotide-sugar transmembrane transport	Gene Ontology	GO:0090481	2	6	0.0328957	0.0929652	SLC35A4|SLC35D1	http://amigo.geneontology.org/amigo/term/GO:0090481
Toll signaling pathway	Gene Ontology	GO:0008063	2	6	0.0328957	0.0929652	TRAF3|PELI3	http://amigo.geneontology.org/amigo/term/GO:0008063
regulation of centrosome cycle	Gene Ontology	GO:0046605	2	6	0.0328957	0.0929652	ATF5|MAPK8	http://amigo.geneontology.org/amigo/term/GO:0046605
negative regulation of endoplasmic reticulum stress-induced eIF2 alpha phosphorylation	Gene Ontology	GO:1903912	2	6	0.0328957	0.0929652	PPP1R15B|DNAJC3	http://amigo.geneontology.org/amigo/term/GO:1903912
protein import into peroxisome membrane	Gene Ontology	GO:0045046	2	6	0.0328957	0.0929652	RAB8B|PEX5	http://amigo.geneontology.org/amigo/term/GO:0045046
histone H4-K20 trimethylation	Gene Ontology	GO:0034773	2	6	0.0328957	0.0929652	ARID4B|BEND3	http://amigo.geneontology.org/amigo/term/GO:0034773
positive regulation of inositol trisphosphate biosynthetic process	Gene Ontology	GO:0032962	2	6	0.0328957	0.0929652	P2RY1|PLCD1	http://amigo.geneontology.org/amigo/term/GO:0032962
T cell lineage commitment	Gene Ontology	GO:0002360	2	6	0.0328957	0.0929652	FOXN2|BCL2	http://amigo.geneontology.org/amigo/term/GO:0002360
telethonin binding	Gene Ontology	GO:0031433	2	6	0.0328957	0.0929652	MYOZ3|MYOZ1	http://amigo.geneontology.org/amigo/term/GO:0031433
ventricular cardiac muscle tissue development	Gene Ontology	GO:0003229	2	6	0.0328957	0.0929652	GATA4|ZMPSTE24	http://amigo.geneontology.org/amigo/term/GO:0003229
negative regulation of vascular associated smooth muscle cell migration	Gene Ontology	GO:1904753	2	6	0.0328957	0.0929652	MEF2C|PRKG1	http://amigo.geneontology.org/amigo/term/GO:1904753
canonical glycolysis	Gene Ontology	GO:0061621	2	6	0.0328957	0.0929652	PFKM|FOXK1	http://amigo.geneontology.org/amigo/term/GO:0061621
negative regulation of glucocorticoid receptor signaling pathway	Gene Ontology	GO:2000323	2	6	0.0328957	0.0929652	ARNTL|CRY2	http://amigo.geneontology.org/amigo/term/GO:2000323
negative regulation of cardiac muscle hypertrophy in response to stress	Gene Ontology	GO:1903243	2	6	0.0328957	0.0929652	ERRFI1|ATP2B4	http://amigo.geneontology.org/amigo/term/GO:1903243
basic amino acid transmembrane transporter activity	Gene Ontology	GO:0015174	2	6	0.0328957	0.0929652	SLC7A2|SLC7A1	http://amigo.geneontology.org/amigo/term/GO:0015174
sex chromatin	Gene Ontology	GO:0001739	2	6	0.0328957	0.0929652	RNF2|SUZ12	http://amigo.geneontology.org/amigo/term/GO:0001739
positive regulation of intracellular transport	Gene Ontology	GO:0032388	2	6	0.0328957	0.0929652	CREBRF|NUMA1	http://amigo.geneontology.org/amigo/term/GO:0032388
regulation of peptidyl-serine phosphorylation	Gene Ontology	GO:0033135	2	6	0.0328957	0.0929652	NSD1|PLCL1	http://amigo.geneontology.org/amigo/term/GO:0033135
mitochondrial pyruvate dehydrogenase complex	Gene Ontology	GO:0005967	2	6	0.0328957	0.0929652	PDPK1|DLAT	http://amigo.geneontology.org/amigo/term/GO:0005967
negative regulation of ruffle assembly	Gene Ontology	GO:1900028	2	6	0.0328957	0.0929652	ARHGAP24|KANK1	http://amigo.geneontology.org/amigo/term/GO:1900028
epithelial cell differentiation involved in prostate gland development	Gene Ontology	GO:0060742	2	6	0.0328957	0.0929652	CTNNB1|STAT5A	http://amigo.geneontology.org/amigo/term/GO:0060742
regulation of timing of cell differentiation	Gene Ontology	GO:0048505	2	6	0.0328957	0.0929652	RBPJ|PAX6	http://amigo.geneontology.org/amigo/term/GO:0048505
T follicular helper cell differentiation	Gene Ontology	GO:0061470	2	6	0.0328957	0.0929652	RC3H1|FOXP1	http://amigo.geneontology.org/amigo/term/GO:0061470
regulation of transcription involved in cell fate commitment	Gene Ontology	GO:0060850	2	6	0.0328957	0.0929652	CHD5|RORA	http://amigo.geneontology.org/amigo/term/GO:0060850
negative regulation of response to cytokine stimulus	Gene Ontology	GO:0060761	2	6	0.0328957	0.0929652	KLF4|MAPK7	http://amigo.geneontology.org/amigo/term/GO:0060761
regulation of developmental pigmentation	Gene Ontology	GO:0048070	2	6	0.0328957	0.0929652	BCL2L11|BCL2	http://amigo.geneontology.org/amigo/term/GO:0048070
cardiac neural crest cell development involved in outflow tract morphogenesis	Gene Ontology	GO:0061309	2	6	0.0328957	0.0929652	JAG1|DICER1	http://amigo.geneontology.org/amigo/term/GO:0061309
cellular response to gonadotropin stimulus	Gene Ontology	GO:0071371	2	6	0.0328957	0.0929652	GATA6|GATA4	http://amigo.geneontology.org/amigo/term/GO:0071371
negative regulation of peptidyl-cysteine S-nitrosylation	Gene Ontology	GO:1902083	2	6	0.0328957	0.0929652	OXR1|ATP2B4	http://amigo.geneontology.org/amigo/term/GO:1902083
cellular response to laminar fluid shear stress	Gene Ontology	GO:0071499	2	6	0.0328957	0.0929652	KLF4|MAPK7	http://amigo.geneontology.org/amigo/term/GO:0071499
regulation of semaphorin-plexin signaling pathway	Gene Ontology	GO:2001260	2	6	0.0328957	0.0929652	GDNF|NCAM1	http://amigo.geneontology.org/amigo/term/GO:2001260
L-arginine import across plasma membrane	Gene Ontology	GO:0097638	2	6	0.0328957	0.0929652	SLC7A2|SLC7A1	http://amigo.geneontology.org/amigo/term/GO:0097638
positive regulation of lamellipodium morphogenesis	Gene Ontology	GO:2000394	2	6	0.0328957	0.0929652	SRC|CORO1C	http://amigo.geneontology.org/amigo/term/GO:2000394
positive regulation of transcription from RNA polymerase II promoter in response to hypoxia	Gene Ontology	GO:0061419	2	6	0.0328957	0.0929652	RBPJ|VEGFA	http://amigo.geneontology.org/amigo/term/GO:0061419
mesenchymal to epithelial transition involved in metanephros morphogenesis	Gene Ontology	GO:0003337	2	6	0.0328957	0.0929652	SALL1|GDNF	http://amigo.geneontology.org/amigo/term/GO:0003337
negative regulation of lipopolysaccharide-mediated signaling pathway	Gene Ontology	GO:0031665	2	6	0.0328957	0.0929652	LTF|PRDM1	http://amigo.geneontology.org/amigo/term/GO:0031665
neurotrophin TRKA receptor binding	Gene Ontology	GO:0005168	2	6	0.0328957	0.0929652	GRB2|SHC1	http://amigo.geneontology.org/amigo/term/GO:0005168
regulation of TORC1 signaling	Gene Ontology	GO:1903432	2	6	0.0328957	0.0929652	DGKD|C9ORF72	http://amigo.geneontology.org/amigo/term/GO:1903432
NatA complex	Gene Ontology	GO:0031415	2	6	0.0328957	0.0929652	NAA50|NAA15	http://amigo.geneontology.org/amigo/term/GO:0031415
pronephros development	Gene Ontology	GO:0048793	2	6	0.0328957	0.0929652	HNF1B|OSR1	http://amigo.geneontology.org/amigo/term/GO:0048793
mitochondrion transport along microtubule	Gene Ontology	GO:0047497	2	6	0.0328957	0.0929652	RHOT1|KIF1B	http://amigo.geneontology.org/amigo/term/GO:0047497
synapse pruning	Gene Ontology	GO:0098883	2	6	0.0328957	0.0929652	EPHA4|NGEF	http://amigo.geneontology.org/amigo/term/GO:0098883
D2 dopamine receptor binding	Gene Ontology	GO:0031749	2	6	0.0328957	0.0929652	PPP1R9B|SPN	http://amigo.geneontology.org/amigo/term/GO:0031749
positive regulation of calcium ion import across plasma membrane	Gene Ontology	GO:1905665	2	6	0.0328957	0.0929652	ADRB1|CALCR	http://amigo.geneontology.org/amigo/term/GO:1905665
sphingolipid binding	Gene Ontology	GO:0046625	2	6	0.0328957	0.0929652	TRAF2|MAP3K1	http://amigo.geneontology.org/amigo/term/GO:0046625
regulation of grooming behavior	Gene Ontology	GO:2000821	2	6	0.0328957	0.0929652	SHANK3|NRXN1	http://amigo.geneontology.org/amigo/term/GO:2000821
regulation of epithelial cell migration	Gene Ontology	GO:0010632	2	6	0.0328957	0.0929652	SRC|CORO1C	http://amigo.geneontology.org/amigo/term/GO:0010632
triglyceride mobilization	Gene Ontology	GO:0006642	2	6	0.0328957	0.0929652	SIRT1|LPIN1	http://amigo.geneontology.org/amigo/term/GO:0006642
positive regulation of pinocytosis	Gene Ontology	GO:0048549	2	6	0.0328957	0.0929652	ANKFY1|CDC42	http://amigo.geneontology.org/amigo/term/GO:0048549
L-ornithine transmembrane transporter activity	Gene Ontology	GO:0000064	2	6	0.0328957	0.0929652	SLC7A2|SLC7A1	http://amigo.geneontology.org/amigo/term/GO:0000064
positive regulation of RNA export from nucleus	Gene Ontology	GO:0046833	2	6	0.0328957	0.0929652	RBM26|KHDRBS1	http://amigo.geneontology.org/amigo/term/GO:0046833
monoubiquitinated protein deubiquitination	Gene Ontology	GO:0035520	2	6	0.0328957	0.0929652	BAP1|USP15	http://amigo.geneontology.org/amigo/term/GO:0035520
salivary gland cavitation	Gene Ontology	GO:0060662	2	6	0.0328957	0.0929652	NFIB|TGM2	http://amigo.geneontology.org/amigo/term/GO:0060662
super elongation complex	Gene Ontology	GO:0032783	2	6	0.0328957	0.0929652	AFF3|AFF1	http://amigo.geneontology.org/amigo/term/GO:0032783
anterior commissure morphogenesis	Gene Ontology	GO:0021960	2	6	0.0328957	0.0929652	NFIB|PLXNA4	http://amigo.geneontology.org/amigo/term/GO:0021960
spectrin-associated cytoskeleton	Gene Ontology	GO:0014731	2	6	0.0328957	0.0929652	ANK1|ANK3	http://amigo.geneontology.org/amigo/term/GO:0014731
negative regulation of protein transport	Gene Ontology	GO:0051224	2	6	0.0328957	0.0929652	PPM1F|SNX12	http://amigo.geneontology.org/amigo/term/GO:0051224
proton-transporting V-type ATPase, V1 domain	Gene Ontology	GO:0033180	2	6	0.0328957	0.0929652	ATP6V1B2|ATP6V1A	http://amigo.geneontology.org/amigo/term/GO:0033180
L-serine transmembrane transporter activity	Gene Ontology	GO:0015194	2	6	0.0328957	0.0929652	SLC38A2|SFXN1	http://amigo.geneontology.org/amigo/term/GO:0015194
myelin sheath adaxonal region	Gene Ontology	GO:0035749	2	6	0.0328957	0.0929652	PTEN|MPP5	http://amigo.geneontology.org/amigo/term/GO:0035749
L-alpha-amino acid transmembrane transport	Gene Ontology	GO:1902475	2	6	0.0328957	0.0929652	SLC7A2|SLC7A1	http://amigo.geneontology.org/amigo/term/GO:1902475
histone H3-K9 trimethylation	Gene Ontology	GO:0036124	2	6	0.0328957	0.0929652	ARID4B|BEND3	http://amigo.geneontology.org/amigo/term/GO:0036124
thymocyte apoptotic process	Gene Ontology	GO:0070242	2	6	0.0328957	0.0929652	GLI3|BCL2L11	http://amigo.geneontology.org/amigo/term/GO:0070242
membrane raft organization	Gene Ontology	GO:0031579	2	6	0.0328957	0.0929652	NPC1|MYADM	http://amigo.geneontology.org/amigo/term/GO:0031579
ventricular cardiac muscle cell differentiation	Gene Ontology	GO:0055012	2	6	0.0328957	0.0929652	MEF2C|RARB	http://amigo.geneontology.org/amigo/term/GO:0055012
error-prone translesion synthesis	Gene Ontology	GO:0042276	2	6	0.0328957	0.0929652	REV3L|POLK	http://amigo.geneontology.org/amigo/term/GO:0042276
regulation of SMAD protein signal transduction	Gene Ontology	GO:0060390	2	6	0.0328957	0.0929652	WWTR1|TOB1	http://amigo.geneontology.org/amigo/term/GO:0060390
positive regulation of transcription of Notch receptor target	Gene Ontology	GO:0007221	2	6	0.0328957	0.0929652	RBPJ|MAML2	http://amigo.geneontology.org/amigo/term/GO:0007221
NAD metabolic process	Gene Ontology	GO:0019674	2	6	0.0328957	0.0929652	GPD1L|NADK2	http://amigo.geneontology.org/amigo/term/GO:0019674
postsynaptic density protein 95 clustering	Gene Ontology	GO:0097119	2	6	0.0328957	0.0929652	RELN|NRXN1	http://amigo.geneontology.org/amigo/term/GO:0097119
type 5 metabotropic glutamate receptor binding	Gene Ontology	GO:0031802	2	6	0.0328957	0.0929652	ADORA2A|FYN	http://amigo.geneontology.org/amigo/term/GO:0031802
nucleotide-excision repair, DNA incision	Gene Ontology	GO:0033683	2	6	0.0328957	0.0929652	ERCC2|FSCN1	http://amigo.geneontology.org/amigo/term/GO:0033683
clathrin binding	Gene Ontology	GO:0030276	5	44	0.0339888	0.0958955	SYT1|EPN1|SYT6|EPN3|CLINT1	http://amigo.geneontology.org/amigo/term/GO:0030276
negative regulation of cell cycle	Gene Ontology	GO:0045786	5	44	0.0339888	0.0958955	PTGS2|CAMK2N1|ETS1|FOXK1|CDK6	http://amigo.geneontology.org/amigo/term/GO:0045786
Rho GTPase binding	Gene Ontology	GO:0017048	5	44	0.0339888	0.0958955	PAK3|AKAP13|DIAPH2|CDC42BPB|PARD6B	http://amigo.geneontology.org/amigo/term/GO:0017048
positive regulation of NF-kappaB transcription factor activity	Gene Ontology	GO:0051092	11	148	0.0343157	0.0967645	TRAF2|TRAF6|PKD1|IL18R1|CAMK2A|TFRC|LTF|IL1RAP|RIPK2|PRKD1|RIPK4	http://amigo.geneontology.org/amigo/term/GO:0051092
sensory perception of sound	Gene Ontology	GO:0007605	17	266	0.0347616	0.0979681	CLIC5|CHD5|ESPN|TFAP2A|SLC9A3R2|THRB|SRRM4|CDC14A|SIX1|SNAI2|TJP1|SOBP|SOX2|TUB|ATP2B2|EPS8L2|FGFR1	http://amigo.geneontology.org/amigo/term/GO:0007605
erythrocyte development	Gene Ontology	GO:0048821	4	30	0.0356257	0.0996697	ANK1|SRF|TMOD3|SLC4A1	http://amigo.geneontology.org/amigo/term/GO:0048821
sterol biosynthetic process	Gene Ontology	GO:0016126	4	30	0.0356257	0.0996697	HMGCS1|INSIG2|HMGCR|CH25H	http://amigo.geneontology.org/amigo/term/GO:0016126
protein O-linked glycosylation	Gene Ontology	GO:0006493	4	30	0.0356257	0.0996697	OGT|TET3|GALNT7|GALNT18	http://amigo.geneontology.org/amigo/term/GO:0006493
viral process	Gene Ontology	GO:0016032	4	30	0.0356257	0.0996697	UBE2I|PML|CCNT2|BICD1	http://amigo.geneontology.org/amigo/term/GO:0016032
positive regulation of inflammatory response	Gene Ontology	GO:0050729	7	77	0.0357238	0.0996697	TGM2|PRKCA|LDLR|STAT5A|ETS1|PDCD4|FGFR1	http://amigo.geneontology.org/amigo/term/GO:0050729
lens morphogenesis in camera-type eye	Gene Ontology	GO:0002089	3	17	0.0358328	0.0996697	TFAP2A|CTNNB1|SOX1	http://amigo.geneontology.org/amigo/term/GO:0002089
protein localization to synapse	Gene Ontology	GO:0035418	3	17	0.0358328	0.0996697	DLGAP1|RELN|NRXN1	http://amigo.geneontology.org/amigo/term/GO:0035418
endoplasmic reticulum tubular network	Gene Ontology	GO:0071782	3	17	0.0358328	0.0996697	REEP1|PARP16|REEP3	http://amigo.geneontology.org/amigo/term/GO:0071782
anion transmembrane transport	Gene Ontology	GO:0098656	3	17	0.0358328	0.0996697	SLC25A42|LRRC8A|SLC1A2	http://amigo.geneontology.org/amigo/term/GO:0098656
striated muscle cell differentiation	Gene Ontology	GO:0051146	3	17	0.0358328	0.0996697	IGF2|CDON|SPAG9	http://amigo.geneontology.org/amigo/term/GO:0051146
regulation of cardiac muscle cell contraction	Gene Ontology	GO:0086004	3	17	0.0358328	0.0996697	ADRB1|GATA4|SCN5A	http://amigo.geneontology.org/amigo/term/GO:0086004
positive regulation of B cell differentiation	Gene Ontology	GO:0045579	3	17	0.0358328	0.0996697	STAT5A|ATP11C|PRDM1	http://amigo.geneontology.org/amigo/term/GO:0045579
activation of NF-kappaB-inducing kinase activity	Gene Ontology	GO:0007250	3	17	0.0358328	0.0996697	TRAF2|COPS8|TRAF6	http://amigo.geneontology.org/amigo/term/GO:0007250
hematopoietic stem cell proliferation	Gene Ontology	GO:0071425	3	17	0.0358328	0.0996697	MECOM|YTHDF2|FUBP1	http://amigo.geneontology.org/amigo/term/GO:0071425
voltage-gated sodium channel complex	Gene Ontology	GO:0001518	3	17	0.0358328	0.0996697	SCN4B|SCN5A|SCN3A	http://amigo.geneontology.org/amigo/term/GO:0001518
midbody abscission	Gene Ontology	GO:0061952	3	17	0.0358328	0.0996697	CHMP4B|STX2|CHMP5	http://amigo.geneontology.org/amigo/term/GO:0061952
adenylate cyclase-activating adrenergic receptor signaling pathway	Gene Ontology	GO:0071880	3	17	0.0358328	0.0996697	ADRB1|ADCY9|RAPGEF2	http://amigo.geneontology.org/amigo/term/GO:0071880
aorta morphogenesis	Gene Ontology	GO:0035909	3	17	0.0358328	0.0996697	LRP1|JAG1|SIX1	http://amigo.geneontology.org/amigo/term/GO:0035909
negative regulation of cell-substrate adhesion	Gene Ontology	GO:0010812	3	17	0.0358328	0.0996697	RHOA|LRP1|GCNT2	http://amigo.geneontology.org/amigo/term/GO:0010812
cardiac muscle cell proliferation	Gene Ontology	GO:0060038	3	17	0.0358328	0.0996697	CTNNB1|TGFB2|PRKAR1A	http://amigo.geneontology.org/amigo/term/GO:0060038
cerebral cortex neuron differentiation	Gene Ontology	GO:0021895	3	17	0.0358328	0.0996697	PEX5|CHD5|LHX6	http://amigo.geneontology.org/amigo/term/GO:0021895
regulation of gene expression, epigenetic	Gene Ontology	GO:0040029	3	17	0.0358328	0.0996697	MBD5|MECP2|TFAP2C	http://amigo.geneontology.org/amigo/term/GO:0040029
metal ion transmembrane transporter activity	Gene Ontology	GO:0046873	3	17	0.0358328	0.0996697	SLC39A13|SLC39A14|SLC39A9	http://amigo.geneontology.org/amigo/term/GO:0046873
isoprenoid biosynthetic process	Gene Ontology	GO:0008299	3	17	0.0358328	0.0996697	HMGCS1|PEX5|HMGCR	http://amigo.geneontology.org/amigo/term/GO:0008299
recycling endosome membrane	Gene Ontology	GO:0055038	5	45	0.0366588	0.101912	RAP2C|LDLR|TFRC|SLC1A1|RAC1	http://amigo.geneontology.org/amigo/term/GO:0055038
axon terminus	Gene Ontology	GO:0043679	8	95	0.037031	0.102891	HCN1|EPHA4|KCNAB2|SLC8A1|CASR|FMR1|KCNA2|SLC1A1	http://amigo.geneontology.org/amigo/term/GO:0043679
cyclin binding	Gene Ontology	GO:0030332	4	31	0.0390862	0.107557	CDK12|CDK13|CDK6|FBXW7	http://amigo.geneontology.org/amigo/term/GO:0030332
endoplasmic reticulum exit site	Gene Ontology	GO:0070971	4	31	0.0390862	0.107557	SEC16B|YIPF5|SEC23A|SEC24C	http://amigo.geneontology.org/amigo/term/GO:0070971
negative regulation of proteasomal ubiquitin-dependent protein catabolic process	Gene Ontology	GO:0032435	4	31	0.0390862	0.107557	MTM1|SMARCC1|OGT|BAG5	http://amigo.geneontology.org/amigo/term/GO:0032435
sodium channel activity	Gene Ontology	GO:0005272	4	31	0.0390862	0.107557	HCN1|SCN4B|SCN5A|SCN3A	http://amigo.geneontology.org/amigo/term/GO:0005272
intrinsic apoptotic signaling pathway in response to DNA damage by p53 class mediator	Gene Ontology	GO:0042771	4	31	0.0390862	0.107557	PML|CDIP1|HIPK1|SIRT1	http://amigo.geneontology.org/amigo/term/GO:0042771
positive regulation of cell-cell adhesion	Gene Ontology	GO:0022409	4	31	0.0390862	0.107557	SOX2|SMAD7|MEX3B|MAGI1	http://amigo.geneontology.org/amigo/term/GO:0022409
negative regulation of neurogenesis	Gene Ontology	GO:0050768	4	31	0.0390862	0.107557	ATF5|HOOK3|CTNNB1|CTDSP1	http://amigo.geneontology.org/amigo/term/GO:0050768
oligodendrocyte differentiation	Gene Ontology	GO:0048709	4	31	0.0390862	0.107557	TPPP|GLI3|PTPRJ|SOX5	http://amigo.geneontology.org/amigo/term/GO:0048709
endochondral ossification	Gene Ontology	GO:0001958	4	31	0.0390862	0.107557	MEF2C|IMPAD1|PTHLH|SIK3	http://amigo.geneontology.org/amigo/term/GO:0001958
chloride channel complex	Gene Ontology	GO:0034707	5	46	0.0394542	0.107557	GABRA4|CLIC4|CLIC5|GABRA1|TTYH2	http://amigo.geneontology.org/amigo/term/GO:0034707
myosin complex	Gene Ontology	GO:0016459	5	46	0.0394542	0.107557	MYH10|MYO18A|MYO1D|MYO9A|CGN	http://amigo.geneontology.org/amigo/term/GO:0016459
translation initiation factor activity	Gene Ontology	GO:0003743	5	46	0.0394542	0.107557	EIF4E|EIF4G3|EIF3B|EIF2B5|EIF5B	http://amigo.geneontology.org/amigo/term/GO:0003743
embryonic skeletal system development	Gene Ontology	GO:0048706	5	46	0.0394542	0.107557	ACVR2A|SLC35D1|MBTD1|NKX3-2|SULF1	http://amigo.geneontology.org/amigo/term/GO:0048706
positive regulation of cytosolic calcium ion concentration	Gene Ontology	GO:0007204	12	171	0.0396733	0.107557	PGF|LRP1|ABL2|CALCR|CACNA1C|ACKR2|NMB|GNA13|SLC8A1|PRKG1|P2RY1|GATA2	http://amigo.geneontology.org/amigo/term/GO:0007204
chloride transport	Gene Ontology	GO:0006821	7	79	0.0398283	0.107557	CLIC4|CLIC5|ANO5|SLC4A1|TTYH2|GABRA4|GABRA1	http://amigo.geneontology.org/amigo/term/GO:0006821
trans-Golgi network transport vesicle	Gene Ontology	GO:0030140	3	18	0.0406882	0.107557	RAB8B|ATP7A|RAB14	http://amigo.geneontology.org/amigo/term/GO:0030140
macrophage differentiation	Gene Ontology	GO:0030225	3	18	0.0406882	0.107557	SIRT1|VEGFA|CSF1	http://amigo.geneontology.org/amigo/term/GO:0030225
negative regulation of peptidyl-threonine phosphorylation	Gene Ontology	GO:0010801	3	18	0.0406882	0.107557	OGT|SMAD7|DGKD	http://amigo.geneontology.org/amigo/term/GO:0010801
negative regulation of phosphorylation	Gene Ontology	GO:0042326	3	18	0.0406882	0.107557	ATXN7|SIRT1|ATXN1	http://amigo.geneontology.org/amigo/term/GO:0042326
negative regulation of epithelial cell migration	Gene Ontology	GO:0010633	3	18	0.0406882	0.107557	PTPRG|CORO1C|STRAP	http://amigo.geneontology.org/amigo/term/GO:0010633
positive regulation of triglyceride biosynthetic process	Gene Ontology	GO:0010867	3	18	0.0406882	0.107557	LDLR|SLC27A1|CNEP1R1	http://amigo.geneontology.org/amigo/term/GO:0010867
positive regulation of G protein-coupled receptor signaling pathway	Gene Ontology	GO:0045745	3	18	0.0406882	0.107557	PDE6G|SLC39A14|TMOD2	http://amigo.geneontology.org/amigo/term/GO:0045745
dentate gyrus development	Gene Ontology	GO:0021542	3	18	0.0406882	0.107557	PTEN|RELN|KIF3A	http://amigo.geneontology.org/amigo/term/GO:0021542
regulation of mitotic spindle assembly	Gene Ontology	GO:1901673	3	18	0.0406882	0.107557	CHMP4B|HNRNPU|CHMP5	http://amigo.geneontology.org/amigo/term/GO:1901673
ARF guanyl-nucleotide exchange factor activity	Gene Ontology	GO:0005086	3	18	0.0406882	0.107557	IQSEC1|ARFGEF1|ARFGEF2	http://amigo.geneontology.org/amigo/term/GO:0005086
exocyst	Gene Ontology	GO:0000145	3	18	0.0406882	0.107557	EXOC5|MYRIP|EXOC6B	http://amigo.geneontology.org/amigo/term/GO:0000145
definitive hemopoiesis	Gene Ontology	GO:0060216	3	18	0.0406882	0.107557	KMT2A|GATA2|ZFP36L2	http://amigo.geneontology.org/amigo/term/GO:0060216
regulation of DNA methylation	Gene Ontology	GO:0044030	3	18	0.0406882	0.107557	MBD5|MECP2|ZMPSTE24	http://amigo.geneontology.org/amigo/term/GO:0044030
phosphatidylinositol phospholipase C activity	Gene Ontology	GO:0004435	3	18	0.0406882	0.107557	PLCH2|PLCD1|PLCL1	http://amigo.geneontology.org/amigo/term/GO:0004435
ubiquitin-specific protease binding	Gene Ontology	GO:1990381	3	18	0.0406882	0.107557	SYVN1|PTEN|AMFR	http://amigo.geneontology.org/amigo/term/GO:1990381
guanyl nucleotide binding	Gene Ontology	GO:0019001	3	18	0.0406882	0.107557	GNAQ|GNA13|GNAI3	http://amigo.geneontology.org/amigo/term/GO:0019001
histone methyltransferase activity	Gene Ontology	GO:0042054	3	18	0.0406882	0.107557	NSD1|DOT1L|SUZ12	http://amigo.geneontology.org/amigo/term/GO:0042054
dense core granule	Gene Ontology	GO:0031045	3	18	0.0406882	0.107557	SYT1|NCS1|MYRIP	http://amigo.geneontology.org/amigo/term/GO:0031045
centriolar satellite	Gene Ontology	GO:0034451	8	97	0.0407754	0.107557	FNIP2|LATS2|HOOK3|SPAG9|RPP25|SSX2IP|PXK|YTHDF2	http://amigo.geneontology.org/amigo/term/GO:0034451
regulation of mitochondrial membrane permeability involved in apoptotic process	Gene Ontology	GO:1902108	2	7	0.0412745	0.107557	CAMK2A|MTCH2	http://amigo.geneontology.org/amigo/term/GO:1902108
cellular response to dopamine	Gene Ontology	GO:1903351	2	7	0.0412745	0.107557	GABPA|MAPK1	http://amigo.geneontology.org/amigo/term/GO:1903351
lacrimal gland development	Gene Ontology	GO:0032808	2	7	0.0412745	0.107557	PAX6|IGSF3	http://amigo.geneontology.org/amigo/term/GO:0032808
response to arsenic-containing substance	Gene Ontology	GO:0046685	2	7	0.0412745	0.107557	NR3C1|SLC4A1	http://amigo.geneontology.org/amigo/term/GO:0046685
atrioventricular canal development	Gene Ontology	GO:0036302	2	7	0.0412745	0.107557	RBPJ|GATA4	http://amigo.geneontology.org/amigo/term/GO:0036302
Notch signaling involved in heart development	Gene Ontology	GO:0061314	2	7	0.0412745	0.107557	DLL1|JAG1	http://amigo.geneontology.org/amigo/term/GO:0061314
positive regulation of cellular protein localization	Gene Ontology	GO:1903829	2	7	0.0412745	0.107557	PPP1R9B|SPN	http://amigo.geneontology.org/amigo/term/GO:1903829
positive regulation of histone H3-K9 methylation	Gene Ontology	GO:0051574	2	7	0.0412745	0.107557	SIRT1|MYB	http://amigo.geneontology.org/amigo/term/GO:0051574
retromer complex binding	Gene Ontology	GO:1905394	2	7	0.0412745	0.107557	IGF2|TBC1D5	http://amigo.geneontology.org/amigo/term/GO:1905394
Cdc42 protein signal transduction	Gene Ontology	GO:0032488	2	7	0.0412745	0.107557	RHOU|CDC42	http://amigo.geneontology.org/amigo/term/GO:0032488
protein phosphatase activator activity	Gene Ontology	GO:0072542	2	7	0.0412745	0.107557	PPP2R5E|PPP2R5C	http://amigo.geneontology.org/amigo/term/GO:0072542
heart process	Gene Ontology	GO:0003015	2	7	0.0412745	0.107557	WWTR1|FYN	http://amigo.geneontology.org/amigo/term/GO:0003015
vocal learning	Gene Ontology	GO:0042297	2	7	0.0412745	0.107557	SHANK3|NRXN1	http://amigo.geneontology.org/amigo/term/GO:0042297
neuron fate determination	Gene Ontology	GO:0048664	2	7	0.0412745	0.107557	FOXG1|CDC42	http://amigo.geneontology.org/amigo/term/GO:0048664
hair follicle maturation	Gene Ontology	GO:0048820	2	7	0.0412745	0.107557	RBPJ|ERCC2	http://amigo.geneontology.org/amigo/term/GO:0048820
regulation of cellular localization	Gene Ontology	GO:0060341	2	7	0.0412745	0.107557	PTEN|PARD6B	http://amigo.geneontology.org/amigo/term/GO:0060341
trachea formation	Gene Ontology	GO:0060440	2	7	0.0412745	0.107557	CTNNB1|MAPK1	http://amigo.geneontology.org/amigo/term/GO:0060440
thyroid hormone binding	Gene Ontology	GO:0070324	2	7	0.0412745	0.107557	TTR|THRB	http://amigo.geneontology.org/amigo/term/GO:0070324
clustering of voltage-gated sodium channels	Gene Ontology	GO:0045162	2	7	0.0412745	0.107557	NFASC|ANK3	http://amigo.geneontology.org/amigo/term/GO:0045162
pointed-end actin filament capping	Gene Ontology	GO:0051694	2	7	0.0412745	0.107557	TMOD3|TMOD2	http://amigo.geneontology.org/amigo/term/GO:0051694
mitochondrial membrane organization	Gene Ontology	GO:0007006	2	7	0.0412745	0.107557	MFN2|PEX5	http://amigo.geneontology.org/amigo/term/GO:0007006
semicircular canal morphogenesis	Gene Ontology	GO:0048752	2	7	0.0412745	0.107557	TEC|ZEB1	http://amigo.geneontology.org/amigo/term/GO:0048752
endodermal cell fate commitment	Gene Ontology	GO:0001711	2	7	0.0412745	0.107557	CTNNB1|RTF1	http://amigo.geneontology.org/amigo/term/GO:0001711
negative regulation of cell adhesion mediated by integrin	Gene Ontology	GO:0033629	2	7	0.0412745	0.107557	SNAI2|CYP1B1	http://amigo.geneontology.org/amigo/term/GO:0033629
ovulation	Gene Ontology	GO:0030728	2	7	0.0412745	0.107557	PTGS2|IMMP2L	http://amigo.geneontology.org/amigo/term/GO:0030728
mammary duct terminal end bud growth	Gene Ontology	GO:0060763	2	7	0.0412745	0.107557	SLIT2|CSF1	http://amigo.geneontology.org/amigo/term/GO:0060763
negative regulation of potassium ion transmembrane transporter activity	Gene Ontology	GO:1901017	2	7	0.0412745	0.107557	PTEN|OXSR1	http://amigo.geneontology.org/amigo/term/GO:1901017
CCR5 chemokine receptor binding	Gene Ontology	GO:0031730	2	7	0.0412745	0.107557	CNIH4|NES	http://amigo.geneontology.org/amigo/term/GO:0031730
connexin binding	Gene Ontology	GO:0071253	2	7	0.0412745	0.107557	SRC|TJP1	http://amigo.geneontology.org/amigo/term/GO:0071253
ureter development	Gene Ontology	GO:0072189	2	7	0.0412745	0.107557	NFIA|FOXF1	http://amigo.geneontology.org/amigo/term/GO:0072189
positive regulation of long-term neuronal synaptic plasticity	Gene Ontology	GO:0048170	2	7	0.0412745	0.107557	EPHB2|SHANK3	http://amigo.geneontology.org/amigo/term/GO:0048170
miRNA loading onto RISC involved in gene silencing by miRNA	Gene Ontology	GO:0035280	2	7	0.0412745	0.107557	DICER1|AGO2	http://amigo.geneontology.org/amigo/term/GO:0035280
negative regulation of release of sequestered calcium ion into cytosol	Gene Ontology	GO:0051280	2	7	0.0412745	0.107557	TGFB2|PRKCE	http://amigo.geneontology.org/amigo/term/GO:0051280
calcium ion transmembrane transporter activity	Gene Ontology	GO:0015085	2	7	0.0412745	0.107557	ATP2B4|ATP2A3	http://amigo.geneontology.org/amigo/term/GO:0015085
1-phosphatidylinositol-4-phosphate 3-kinase activity	Gene Ontology	GO:0035005	2	7	0.0412745	0.107557	PIK3CA|PIK3CB	http://amigo.geneontology.org/amigo/term/GO:0035005
presynaptic modulation of chemical synaptic transmission	Gene Ontology	GO:0099171	2	7	0.0412745	0.107557	PRKCA|GIT2	http://amigo.geneontology.org/amigo/term/GO:0099171
connective tissue development	Gene Ontology	GO:0061448	2	7	0.0412745	0.107557	SLC39A13|FOXA2	http://amigo.geneontology.org/amigo/term/GO:0061448
paranodal junction assembly	Gene Ontology	GO:0030913	2	7	0.0412745	0.107557	CNTNAP1|NFASC	http://amigo.geneontology.org/amigo/term/GO:0030913
lung epithelium development	Gene Ontology	GO:0060428	2	7	0.0412745	0.107557	ERRFI1|CREB1	http://amigo.geneontology.org/amigo/term/GO:0060428
axonogenesis involved in innervation	Gene Ontology	GO:0060385	2	7	0.0412745	0.107557	NRP1|NPTX1	http://amigo.geneontology.org/amigo/term/GO:0060385
vascular endothelial growth factor-activated receptor activity	Gene Ontology	GO:0005021	2	7	0.0412745	0.107557	NRP1|FLT1	http://amigo.geneontology.org/amigo/term/GO:0005021
cartilage morphogenesis	Gene Ontology	GO:0060536	2	7	0.0412745	0.107557	SNAI2|MEF2C	http://amigo.geneontology.org/amigo/term/GO:0060536
mRNA 3'-end processing	Gene Ontology	GO:0031124	2	7	0.0412745	0.107557	RPRD1A|RPRD2	http://amigo.geneontology.org/amigo/term/GO:0031124
lens fiber cell morphogenesis	Gene Ontology	GO:0070309	2	7	0.0412745	0.107557	ABI2|EPHA2	http://amigo.geneontology.org/amigo/term/GO:0070309
regulation of circadian sleep/wake cycle, sleep	Gene Ontology	GO:0045187	2	7	0.0412745	0.107557	PER3|ADRB1	http://amigo.geneontology.org/amigo/term/GO:0045187
neural retina development	Gene Ontology	GO:0003407	2	7	0.0412745	0.107557	TGFB2|GPM6A	http://amigo.geneontology.org/amigo/term/GO:0003407
regulation of hematopoietic stem cell differentiation	Gene Ontology	GO:1902036	2	7	0.0412745	0.107557	YTHDF2|CDK6	http://amigo.geneontology.org/amigo/term/GO:1902036
inhibin binding	Gene Ontology	GO:0034711	2	7	0.0412745	0.107557	ACVR2A|ACVR2B	http://amigo.geneontology.org/amigo/term/GO:0034711
cerebellar granule cell precursor proliferation	Gene Ontology	GO:0021930	2	7	0.0412745	0.107557	ATF5|RORA	http://amigo.geneontology.org/amigo/term/GO:0021930
sialylation	Gene Ontology	GO:0097503	2	7	0.0412745	0.107557	ST3GAL2|ST6GALNAC5	http://amigo.geneontology.org/amigo/term/GO:0097503
adiponectin-activated signaling pathway	Gene Ontology	GO:0033211	2	7	0.0412745	0.107557	ADIPOR2|SLC27A1	http://amigo.geneontology.org/amigo/term/GO:0033211
heparan sulfate proteoglycan biosynthetic process, polysaccharide chain biosynthetic process	Gene Ontology	GO:0015014	2	7	0.0412745	0.107557	HS2ST1|NDST1	http://amigo.geneontology.org/amigo/term/GO:0015014
phospholipase C activity	Gene Ontology	GO:0004629	2	7	0.0412745	0.107557	PLCH2|PLCD1	http://amigo.geneontology.org/amigo/term/GO:0004629
PML body organization	Gene Ontology	GO:0030578	2	7	0.0412745	0.107557	PML|ETS1	http://amigo.geneontology.org/amigo/term/GO:0030578
mesenchymal cell development	Gene Ontology	GO:0014031	2	7	0.0412745	0.107557	HEYL|BCL2	http://amigo.geneontology.org/amigo/term/GO:0014031
positive regulation of ERAD pathway	Gene Ontology	GO:1904294	2	7	0.0412745	0.107557	USP13|RNFT1	http://amigo.geneontology.org/amigo/term/GO:1904294
ATP transmembrane transporter activity	Gene Ontology	GO:0005347	2	7	0.0412745	0.107557	SLC25A42|SLC25A25	http://amigo.geneontology.org/amigo/term/GO:0005347
1-phosphatidylinositol-4-phosphate 5-kinase activity	Gene Ontology	GO:0016308	2	7	0.0412745	0.107557	PIP4K2B|PIKFYVE	http://amigo.geneontology.org/amigo/term/GO:0016308
positive regulation of protein deacetylation	Gene Ontology	GO:0090312	2	7	0.0412745	0.107557	SIRT1|NDN	http://amigo.geneontology.org/amigo/term/GO:0090312
negative regulation of skeletal muscle tissue development	Gene Ontology	GO:0048642	2	7	0.0412745	0.107557	TSC22D3|NRAS	http://amigo.geneontology.org/amigo/term/GO:0048642
calcium-independent cell-cell adhesion via plasma membrane cell-adhesion molecules	Gene Ontology	GO:0016338	2	7	0.0412745	0.107557	ESAM|CADM1	http://amigo.geneontology.org/amigo/term/GO:0016338
mitogen-activated protein kinase p38 binding	Gene Ontology	GO:0048273	2	7	0.0412745	0.107557	PRKG1|SPAG9	http://amigo.geneontology.org/amigo/term/GO:0048273
radial glia guided migration of Purkinje cell	Gene Ontology	GO:0021942	2	7	0.0412745	0.107557	RBFOX2|CTNNA2	http://amigo.geneontology.org/amigo/term/GO:0021942
protein localization to endoplasmic reticulum exit site	Gene Ontology	GO:0070973	2	7	0.0412745	0.107557	SEC16B|BCAP29	http://amigo.geneontology.org/amigo/term/GO:0070973
animal organ formation	Gene Ontology	GO:0048645	2	7	0.0412745	0.107557	GATA6|NKX3-2	http://amigo.geneontology.org/amigo/term/GO:0048645
macropinocytosis	Gene Ontology	GO:0044351	2	7	0.0412745	0.107557	MAPKAPK3|MAPKAPK2	http://amigo.geneontology.org/amigo/term/GO:0044351
embryonic retina morphogenesis in camera-type eye	Gene Ontology	GO:0060059	2	7	0.0412745	0.107557	HIPK1|CDON	http://amigo.geneontology.org/amigo/term/GO:0060059
RNA polymerase II, holoenzyme	Gene Ontology	GO:0016591	2	7	0.0412745	0.107557	RPRD1A|RPRD2	http://amigo.geneontology.org/amigo/term/GO:0016591
regulation of sodium ion transmembrane transport	Gene Ontology	GO:1902305	2	7	0.0412745	0.107557	SCN5A|ATP2B4	http://amigo.geneontology.org/amigo/term/GO:1902305
regulation of nucleocytoplasmic transport	Gene Ontology	GO:0046822	2	7	0.0412745	0.107557	INPP4B|PPP1R12A	http://amigo.geneontology.org/amigo/term/GO:0046822
cellular response to iron ion	Gene Ontology	GO:0071281	2	7	0.0412745	0.107557	TFAP2A|TFRC	http://amigo.geneontology.org/amigo/term/GO:0071281
anchored component of presynaptic membrane	Gene Ontology	GO:0099026	2	7	0.0412745	0.107557	SNAP25|CNTN1	http://amigo.geneontology.org/amigo/term/GO:0099026
positive regulation of gastrulation	Gene Ontology	GO:2000543	2	7	0.0412745	0.107557	FOXA2|OSR1	http://amigo.geneontology.org/amigo/term/GO:2000543
clathrin coat	Gene Ontology	GO:0030118	2	7	0.0412745	0.107557	PANK1|SYNJ1	http://amigo.geneontology.org/amigo/term/GO:0030118
positive regulation of neuron projection arborization	Gene Ontology	GO:0150012	2	7	0.0412745	0.107557	NCOA2|DVL1	http://amigo.geneontology.org/amigo/term/GO:0150012
COPII-coated vesicle budding	Gene Ontology	GO:0090114	2	7	0.0412745	0.107557	VAPB|SEC23A	http://amigo.geneontology.org/amigo/term/GO:0090114
sphingosine N-acyltransferase activity	Gene Ontology	GO:0050291	2	7	0.0412745	0.107557	CERS6|CERS5	http://amigo.geneontology.org/amigo/term/GO:0050291
parathyroid gland development	Gene Ontology	GO:0060017	2	7	0.0412745	0.107557	TGFBR1|CRKL	http://amigo.geneontology.org/amigo/term/GO:0060017
Golgi localization	Gene Ontology	GO:0051645	2	7	0.0412745	0.107557	HOOK3|ARCN1	http://amigo.geneontology.org/amigo/term/GO:0051645
postsynaptic specialization, intracellular component	Gene Ontology	GO:0099091	2	7	0.0412745	0.107557	SRC|GPHN	http://amigo.geneontology.org/amigo/term/GO:0099091
lamellipodium morphogenesis	Gene Ontology	GO:0072673	2	7	0.0412745	0.107557	WASF1|WASF2	http://amigo.geneontology.org/amigo/term/GO:0072673
otic vesicle development	Gene Ontology	GO:0071599	2	7	0.0412745	0.107557	CHD5|SIX1	http://amigo.geneontology.org/amigo/term/GO:0071599
RNA polymerase II transcription coactivator binding	Gene Ontology	GO:0001225	2	7	0.0412745	0.107557	THRB|CREB1	http://amigo.geneontology.org/amigo/term/GO:0001225
positive regulation of hair follicle development	Gene Ontology	GO:0051798	2	7	0.0412745	0.107557	FOXN2|NUMA1	http://amigo.geneontology.org/amigo/term/GO:0051798
cobalt ion transport	Gene Ontology	GO:0006824	2	7	0.0412745	0.107557	MMGT1|TCN2	http://amigo.geneontology.org/amigo/term/GO:0006824
regulation of stem cell differentiation	Gene Ontology	GO:2000736	2	7	0.0412745	0.107557	KDM2A|DICER1	http://amigo.geneontology.org/amigo/term/GO:2000736
nuclear export	Gene Ontology	GO:0051168	2	7	0.0412745	0.107557	AKAP13|ATXN1	http://amigo.geneontology.org/amigo/term/GO:0051168
regulation of exit from mitosis	Gene Ontology	GO:0007096	2	7	0.0412745	0.107557	CDC14A|MAD2L1BP	http://amigo.geneontology.org/amigo/term/GO:0007096
chloride channel activity	Gene Ontology	GO:0005254	6	63	0.0419278	0.109204	CLIC4|CLIC5|ANO5|TTYH2|GABRA4|GABRA1	http://amigo.geneontology.org/amigo/term/GO:0005254
lens development in camera-type eye	Gene Ontology	GO:0002088	5	47	0.0423756	0.110146	CDON|PAX6|TGFBR1|CRYBG3|SIX3	http://amigo.geneontology.org/amigo/term/GO:0002088
E-box binding	Gene Ontology	GO:0070888	5	47	0.0423756	0.110146	SNAI2|ARNTL|SFPQ|ZEB1|TCF12	http://amigo.geneontology.org/amigo/term/GO:0070888
late endosome membrane	Gene Ontology	GO:0031902	5	47	0.0423756	0.110146	GOSR2|XPR1|WDR81|SLC39A14|PIKFYVE	http://amigo.geneontology.org/amigo/term/GO:0031902
response to peptide hormone	Gene Ontology	GO:0043434	5	47	0.0423756	0.110146	STAT5A|EIF2B5|ATP2A2|PLD2|PLCD1	http://amigo.geneontology.org/amigo/term/GO:0043434
methylation	Gene Ontology	GO:0032259	12	173	0.0425169	0.110458	PRDM16|EHMT1|KMT2A|PRDM15|MECOM|EZH1|SMYD5|DNMT3A|PRDM1|NSD1|SETD5|ZCCHC4	http://amigo.geneontology.org/amigo/term/GO:0032259
platelet activation	Gene Ontology	GO:0030168	4	32	0.0427316	0.110847	PIK3CB|P2RY1|SRF|GNA13	http://amigo.geneontology.org/amigo/term/GO:0030168
regulation of heart rate	Gene Ontology	GO:0002027	4	32	0.0427316	0.110847	SLC8A1|HLF|SCN5A|GPD1L	http://amigo.geneontology.org/amigo/term/GO:0002027
sodium channel regulator activity	Gene Ontology	GO:0017080	4	32	0.0427316	0.110847	GPD1L|SCN4B|ATP2B4|FGF14	http://amigo.geneontology.org/amigo/term/GO:0017080
cilium assembly	Gene Ontology	GO:0060271	13	193	0.043062	0.111647	ICK|FOXJ1|WWTR1|CEP41|SSX2IP|CDC14A|RFX3|ABCC4|ASAP1|TTBK2|TRAF3IP1|MAK|KIF3A	http://amigo.geneontology.org/amigo/term/GO:0060271
anatomical structure morphogenesis	Gene Ontology	GO:0009653	6	64	0.0444857	0.11528	SOX12|SMAD7|PITX2|FOXA2|SOX2|SOX1	http://amigo.geneontology.org/amigo/term/GO:0009653
cellular iron ion homeostasis	Gene Ontology	GO:0006879	5	48	0.0454239	0.117583	ACO1|EGLN1|TFRC|ATP6V1A|HEPHL1	http://amigo.geneontology.org/amigo/term/GO:0006879
synaptic vesicle endocytosis	Gene Ontology	GO:0048488	5	48	0.0454239	0.117583	STX1A|SYT1|SYNJ1|CANX|ITSN1	http://amigo.geneontology.org/amigo/term/GO:0048488
glucocorticoid receptor binding	Gene Ontology	GO:0035259	3	19	0.0458569	0.117583	NCOA2|TACC1|TEC	http://amigo.geneontology.org/amigo/term/GO:0035259
stress fiber assembly	Gene Ontology	GO:0043149	3	19	0.0458569	0.117583	SRC|RHOA|SRF	http://amigo.geneontology.org/amigo/term/GO:0043149
regulation of calcium ion-dependent exocytosis	Gene Ontology	GO:0017158	3	19	0.0458569	0.117583	RPH3AL|SYT1|SYT6	http://amigo.geneontology.org/amigo/term/GO:0017158
establishment or maintenance of epithelial cell apical/basal polarity	Gene Ontology	GO:0045197	3	19	0.0458569	0.117583	CDX2|PARD3B|ARF4	http://amigo.geneontology.org/amigo/term/GO:0045197
small GTPase binding	Gene Ontology	GO:0031267	3	19	0.0458569	0.117583	ERRFI1|FGD1|PEX5	http://amigo.geneontology.org/amigo/term/GO:0031267
spinal cord development	Gene Ontology	GO:0021510	3	19	0.0458569	0.117583	DLL1|SOX12|ERCC2	http://amigo.geneontology.org/amigo/term/GO:0021510
response to ATP	Gene Ontology	GO:0033198	3	19	0.0458569	0.117583	SLC8A1|DGKD|P2RX6	http://amigo.geneontology.org/amigo/term/GO:0033198
regulation of protein ubiquitination	Gene Ontology	GO:0031396	3	19	0.0458569	0.117583	MAPK9|TGFBR1|UBQLN1	http://amigo.geneontology.org/amigo/term/GO:0031396
autophagosome membrane	Gene Ontology	GO:0000421	3	19	0.0458569	0.117583	PKD1|PRKD1|WDR81	http://amigo.geneontology.org/amigo/term/GO:0000421
synaptic transmission, GABAergic	Gene Ontology	GO:0051932	3	19	0.0458569	0.117583	GABRA4|GABRA1|RAC1	http://amigo.geneontology.org/amigo/term/GO:0051932
negative regulation of cell-matrix adhesion	Gene Ontology	GO:0001953	3	19	0.0458569	0.117583	JAG1|RASA1|CASK	http://amigo.geneontology.org/amigo/term/GO:0001953
positive regulation of transcription elongation from RNA polymerase II promoter	Gene Ontology	GO:0032968	3	19	0.0458569	0.117583	CDK12|CTNNB1|CDK13	http://amigo.geneontology.org/amigo/term/GO:0032968
regulation of postsynaptic membrane potential	Gene Ontology	GO:0060078	3	19	0.0458569	0.117583	GABRA4|GABRA1|FGF14	http://amigo.geneontology.org/amigo/term/GO:0060078
cellular response to fibroblast growth factor stimulus	Gene Ontology	GO:0044344	3	19	0.0458569	0.117583	DSTYK|SETX|ZFP36L2	http://amigo.geneontology.org/amigo/term/GO:0044344
positive regulation of mast cell degranulation	Gene Ontology	GO:0043306	3	19	0.0458569	0.117583	STXBP1|GATA2|PLD2	http://amigo.geneontology.org/amigo/term/GO:0043306
acetylcholine receptor signaling pathway	Gene Ontology	GO:0095500	3	19	0.0458569	0.117583	LY6E|SORBS2|CRKL	http://amigo.geneontology.org/amigo/term/GO:0095500
synaptic vesicle transport	Gene Ontology	GO:0048489	3	19	0.0458569	0.117583	CTNNB1|SYNJ1|TOR1A	http://amigo.geneontology.org/amigo/term/GO:0048489
centrosome localization	Gene Ontology	GO:0051642	3	19	0.0458569	0.117583	SUN2|DYNC1LI2|SEMA6A	http://amigo.geneontology.org/amigo/term/GO:0051642
positive regulation of protein autophosphorylation	Gene Ontology	GO:0031954	3	19	0.0458569	0.117583	RAP2C|VEGFA|SRC	http://amigo.geneontology.org/amigo/term/GO:0031954
microtubule-based movement	Gene Ontology	GO:0007018	7	82	0.0465415	0.118855	KIF1A|KIF1B|KIF1C|KIF13A|DYNC1LI2|KIF3A|KIF21B	http://amigo.geneontology.org/amigo/term/GO:0007018
amino acid transmembrane transporter activity	Gene Ontology	GO:0015171	4	33	0.0465618	0.118855	SLC7A1|SLC16A2|SLC7A2|SLC38A2	http://amigo.geneontology.org/amigo/term/GO:0015171
[truncated: 697 more rows]

## Sheet: Compare group 2
Functional analysis of target genes of DE-miRNAs in horse testis tissues (comparative grouping of horse testis and donkey testis tissue)
#Term	Database	ID	Input number	Background number	P-Value	Corrected P-Value	Input	Hyperlink
protein binding	Gene Ontology	GO:0005515	312	5183	4.41053e-78	1.67159e-74	KIRREL|PTGS2|LIN7C|SMARCC1|CRKL|ERRFI1|ISL2|CDX2|MAMSTR|ANK3|THOC3|AKT3|CTDSP1|CREBL2|SNAP25|SEMA4B|TMEM33|SEMA4D|SESN1|CREBZF|DLGAP1|DLG3|TMEM100|ESPN|LHX6|FNDC5|RBPJ|CACNA1C|THRB|CAST|RORA|STRAP|GOLGA1|KLF4|MAGI1|LIG3|KDM2A|CDK5R1|HBS1L|MAPRE1|HMG20A|ARHGEF12|TSPAN13|SPAG9|TSC22D1|MUC2|TSC22D3|VSX2|CREB1|CAMK2A|PTPN4|KCNAB2|PER3|USP27X|TRPS1|LRRC6|SMARCD1|GATA6|PATZ1|CACNA2D1|SETD5|ATP2B4|CSNK2…	http://amigo.geneontology.org/amigo/term/GO:0005515
membrane	Gene Ontology	GO:0016020	315	6528	5.79274e-57	1.09772e-53	KIRREL|PTGS2|LIN7C|FKBP15|RAB4B|UBE2J1|UBL3|PTDSS1|AP1M2|TSPAN11|TSPAN13|TGM2|ANK3|DOLPP1|JPH1|MFAP3|IL17RD|SEMA4B|TMEM33|SEMA4D|WSCD1|SLC39A13|MRC2|CERS5|FAM163A|TPCN1|FNDC5|PIK3CB|CACNA1C|CAST|NDC1|RELT|GOLGA1|DLGAP1|ELFN2|MAGI1|CLINT1|JAK2|GRIN1|SCN4B|MTMR3|ARHGEF12|MYO1D|SPAG9|TPRA1|MTM1|EPB41L2|CAMK2A|PTPN4|KCNAB2|ST8SIA1|TMEM154|SLC25A25|CH25H|TSPAN9|ATP2B4|MAN1A2|FGFR1|MAPKAPK2|PLD5|PCDH20…	http://amigo.geneontology.org/amigo/term/GO:0016020
nucleus	Gene Ontology	GO:0005634	292	5823	4.19542e-55	5.30021e-52	PTGS2|USP46|ZRANB1|UBE2J1|NAA15|ISL2|CDX2|PRPF4B|MAMSTR|CETN2|REXO1|THOC3|PPIL2|REXO2|MFAP3|ZBTB8B|CREBL2|LDOC1|SESN1|CREBZF|LHX6|TRUB1|RBPJ|ARHGEF5|THRB|PCBP4|RORA|STRAP|IRF2BP2|TLE3|MAGI1|LIG3|KDM2A|MBNL1|HDGF|NABP2|NOL10|SMARCC1|NCKIPSD|TSC22D1|TSC22D3|VSX2|CAMK2A|CREB1|LPP|PER3|MTUS2|ZFHX3|SMARCD1|GATA6|PATZ1|SPN|SETD5|USP35|CSNK2A1|URI1|UBE4A|KCTD10|ERRFI1|PLD2|WDTC1|PRPF8|PPP2CB|ATF7IP2|HEX…	http://amigo.geneontology.org/amigo/term/GO:0005634
cytoplasm	Gene Ontology	GO:0005737	317	6775	1.74007e-54	1.64872e-51	PTGS2|LIN7C|FKBP15|ZRANB1|ADD2|CRKL|TRIM16|ANK3|LYPLA2|TGM2|CETN2|POLR3G|AKT3|MFAP3|BCL2|SLC30A7|GPD1L|CCDC96|USP20|DLG3|ESPN|SLC27A1|RBPJ|CACNA1C|INPP4B|NDC1|STRAP|IRF2BP2|KLF4|CBL|MAGI1|LIG3|KDM2A|MBNL1|HEBP2|HDGF|MTMR3|GCC2|ARHGEF12|PPP6C|HSPB1|SPAG9|TSC22D1|MTM1|TSC22D3|VSX2|CAMK2A|PTPN4|KCNAB2|PER3|FCHSD1|MTUS2|PGF|LRRC6|LURAP1|NOVA2|EMILIN3|TMEM100|CSNK2A1|URI1|SOCS5|STXBP1|UBE4A|JAK2|ERRFI…	http://amigo.geneontology.org/amigo/term/GO:0005737
plasma membrane	Gene Ontology	GO:0005886	207	4216	2.23586e-35	1.69478e-32	ERRFI1|LIN7C|RAB4B|ADD2|UBL3|TRIM16|TSPAN13|TGM2|ANK3|JPH1|MFAP3|SLC27A1|SEMA4B|CPNE4|SEMA4D|MRC2|TMEM100|NCAN|FNDC5|PIK3CB|CACNA1C|MPP5|RELT|DLGAP1|MAGI1|CLINT1|GLO1|GRIN1|SCN4B|MYO1D|TPRA1|MTM1|KCNAB2|TSPAN9|ATP2B4|CSNK2A1|FGFR1|SNAP25|PCDH20|PLD2|IL1RAP|SLC2A5|CSF1|SYT6|FAT3|PPIP5K1|GFRA1|ACLY|SLC19A2|SCN3A|IL7R|EPHB2|ENOX2|RASD1|ANO5|SLC7A2|SLC7A1|CRTC1|PLXNA1|PSENEN|ACVR2B|ARL4C|ADORA2A|SEMA…	http://amigo.geneontology.org/amigo/term/GO:0005886
nucleoplasm	Gene Ontology	GO:0005654	165	2943	7.04112e-34	4.44764e-31	SMARCC1|ZRANB1|CRKL|CDX2|REXO1|POLR3G|JPH1|LDOC1|CREBZF|PIK3CB|ARHGEF5|RORA|RELT|IRF2BP2|NEO1|MAGI1|LIG3|KDM2A|GLO1|HDGF|NABP2|CASZ1|CREB1|PKNOX1|SMARCD1|GATA6|PATZ1|SETD5|CSNK2A1|URI1|SLC26A11|KCTD10|ELK4|TCF12|ACLY|ELP5|RNF2|EPHB2|NFATC2|HR|MED20|MED22|PML|CRTC1|DEK|SETBP1|BAZ2A|MAPKAPK3|MAPKAPK2|NXF1|CHD2|CHD5|PPARGC1A|PPARGC1B|ZBTB39|PCBP2|GCC2|PCBP1|TXNRD3|SPATA13|CDK5R1|CXXC5|MIER3|RPP25|ML…	http://amigo.geneontology.org/amigo/term/GO:0005654
[truncated: 3,679 more rows]
