# Supplementary material for: Transcriptional Specificity Analysis of Testis and Epididymis Tissues in Donkey
Source: Genes (Basel). 2022 Dec 11;13(12):2339. doi: 10.3390/genes13122339 (PMC9777602; doi:10.3390/genes13122339)
Supplement: Supplementary file 1 [file genes-13-02339-s001.zip › genes-2023081-supplementary/Supplementary Table S5.xlsx]

## Sheet: Donkey-T
DE-miRNAs	Donkey testis tissue-enriched genes
miR-191-5p	MAPRE3
miR-191-5p	ZCCHC14
miR-200a-3p	CDC25A
miR-200a-3p	E2F3
miR-200a-3p	NCKAP5
miR-200b-3p	SYNJ1
miR-200b-3p	ASAP1
miR-200b-3p	CNOT6
miR-200b-3p	JAKMIP3
miR-200b-3p	MIEF1
miR-200b-3p	MEX3B
miR-200b-3p	GRIP1
miR-200b-3p	MEX3D
miR-200b-3p	PCSK2
miR-429-3p	SYNJ1
miR-429-3p	ASAP1
miR-429-3p	CNOT6
miR-429-3p	JAKMIP3
miR-429-3p	MIEF1
miR-429-3p	MEX3B
miR-429-3p	GRIP1
miR-429-3p	MEX3D
miR-429-3p	PCSK2
miR-429-3p	OXR1
miR-429-3p	ACVR2B
miR-761	OXR1
miR-761	ACVR2B
miR-761	IL17RD
miR-761	TSPAN11
miR-761	KIF21B
miR-761	FAM222A
miR-761	PSCA
miR-761	CDK5R1
miR-761	GPA33
miR-761	KIF1A
miR-761	SLC7A1

## Sheet: Donkey-E
DE-miRNAs	Donkey epididymis tissue-enriched genes
miR-143-3p	BMP5
miR-143-3p	ITM2B
miR-143-3p	RBM24
miR-143-3p	ETV6
miR-143-3p	GRHL2
miR-143-3p	VASH1
miR-143-3p	STOX2
miR-143-3p	FGF7
miR-143-3p	TSC22D3
miR-143-3p	LMO4
miR-143-3p	RNF152
miR-143-3p	CORO2B
miR-143-3p	HDAC7
miR-143-3p	GCNT1
miR-200b-3p	GATA2
miR-429-3p	GATA2
miR-711	TMEM123
miR-711	CUEDC1
miR-711	GATA2
miR-711	THSD4
miR-761	THSD4
miR-761	TSC22D3

## Sheet: Horse-T
DE-miRNAs	Horse testis tissue-enriched genes
miR-761	SLC16A1
miR-761	UGGT2
miR-761	PLA2G12A
miR-761	TRUB1
miR-761	CPNE4
miR-761	LIN7C
miR-761	KRT1
miR-761	GABRA4
miR-761	FAM189A1
miR-761	TTPAL
